# Supplementary material for: The Nuclear Receptor DAF-12 Regulates Nutrient Metabolism and Reproductive Growth in Nematodes
Source: PLoS Genet. 2015 Mar 16;11(3):e1005027. doi: 10.1371/journal.pgen.1005027 (PMC4361679; doi:10.1371/journal.pgen.1005027)
Supplement: S1 Table — Synchronized din-1;daf-9 L1s were treated with vehicle (ethanol) or 200 nM DA for 22.5 h at 25°C in presence of food. RNA from the resulting worms were extracted and microarray analysis (Affymetrix platform) performed. (XLSX) [file pgen.1005027.s005.xlsx]

## Sheet: all genes
Table S1. Affymetrix Microarray Analysis of DAF-12 Regulated Genes
Affy ID	Etoh_replicate1	Etoh_replicate2	Etoh_Mean	Etoh_SD	DA_replicate1	DA_replicate2	DA_Mean	DA_SD	Descriptions
171720_x_at	189	222.4	205.7	23.6174	163.3	216.7	190	37.7595	AV179929_rc /REP_DB=TREMBL Accession /GB=AV179929 /CHR=2 /FEA=Genomic Cluster /DEF=Caenorhabditis elegans cDNA clone:yk600a5 : 3prime end, single read.
171721_x_at	394.9	472.1	433.5	54.5886	371.4	262	316.7	77.3575	g6767 /REP_DB=GenBank Identifier /5_PRIME_EXT_ID=T01G9.2B /5_PRIME_EXT_DB=WormBase Gene ID /WB_GENE_ID=T01G9.2B /WP=CE23937 /CHR=1 /FEA=Genomic Cluster
171722_x_at	1155.2	1144.1	1149.65	7.84889	1794.4	1354.9	1574.65	310.773	AV189310 /REP_DB=TREMBL Accession /5_PRIME_EXT_ID=F56B3.11A /5_PRIME_EXT_DB=WormBase Gene ID /GB=AV189310 /WB_GENE_ID=F56B3.11A /WP=CE25907 /CHR=4 /FEA=Genomic Cluster /DEF=Caenorhabditis elegans cDNA clone:yk534f7 : 5prime end, single read.
171723_x_at	23.3	28.3	25.8	3.53553	15.6	22.8	19.2	5.09117	CEC7564 /REP_DB=TREMBL Accession /5_PRIME_EXT_ID=F59D8.B /5_PRIME_EXT_DB=WormBase Gene ID /GB=C11756 /WB_GENE_ID=F59D8.B /WP=CE20901 /CHR=X /FEA=Genomic Cluster /DEF=(ST.LOUIS) protein_id:AAF35967.1; C.elegans cDNA clone yk122a10 : 5prime end, single read.
171724_x_at	194.3	150.4	172.35	31.042	134.4	168	151.2	23.7588	AV178012_rc /REP_DB=TREMBL Accession /GB=AV178012 /CHR=1 /FEA=Genomic Cluster /DEF=Caenorhabditis elegans cDNA clone:yk536g8 : 3prime end, single read.
171725_x_at	13557.2	11763	12660.1	1268.69	7103.9	12407	9755.45	3749.86	CEK070BXF /REP_DB=TREMBL Accession /5_PRIME_EXT_ID=F57B1.4 /5_PRIME_EXT_DB=WormBase Gene ID /GB=D69451 /WB_GENE_ID=F57B1.4 /WP=CE11292 /CHR=5 /FEA=Genomic Cluster /DEF=collagen; C.elegans cDNA clone yk70b10 : 5prime end, single read.
171726_x_at	80.4	56.5	68.45	16.8999	47.8	79.7	63.75	22.5567	CEK102A3R_rc /REP_DB=TREMBL Accession /GB=D66524 /CHR=5 /FEA=Genomic Cluster /DEF=C.elegans cDNA clone yk102a3 : 3prime end, single read.
171727_x_at	30.8	33.9	32.35	2.19203	88.8	85	86.9	2.68701	AV181762_rc /REP_DB=TREMBL Accession /GB=AV181762 /CHR=2 /FEA=Genomic Cluster /DEF=Caenorhabditis elegans cDNA clone:yk624e3 : 3prime end, single read.
171728_x_at	378.1	241.3	309.7	96.7322	277.1	236	256.55	29.0621	g2826834 /REP_DB=GenBank Identifier /CHR=5 /FEA=Genomic Cluster
171729_x_at	538.1	548.9	543.5	7.63675	597.3	495.7	546.5	71.842	CEK074D4F /REP_DB=TREMBL Accession /5_PRIME_EXT_ID=B0286.4 /5_PRIME_EXT_DB=WormBase Gene ID /GB=D74058 /WB_GENE_ID=B0286.4 /WP=CE03864 /CHR=2 /FEA=Genomic Cluster /DEF=C.elegans cDNA clone yk74d4 : 5prime end, single read.
171730_x_at	281.8	261.5	271.65	14.3543	275.7	339.3	307.5	44.972	g4680194-REP_DB=GenBank Identifier /5_PRIME_EXT_ID=g4680194 /5_PRIME_EXT_DB=GenBank Identifier /CHR=X /FEA=Genomic Cluster /GEN=vap-1 /DEF=venom allergen-like protein
171731_x_at	515.8	428.6	472.2	61.6597	279.4	477.1	378.25	139.795	CEK044A9R_rc /REP_DB=TREMBL Accession /GB=D34307 /CHR=2 /FEA=Genomic Cluster /DEF=C.elegans cDNA clone yk44a9 : 3prime end, single read.
171732_x_at	135.6	95.9	115.75	28.0721	108.8	147	127.9	27.0115	g8515820 /REP_DB=GenBank Identifier /5_PRIME_EXT_ID=ZK637.7 /5_PRIME_EXT_DB=WormBase Gene ID /WB_GENE_ID=ZK637.7 /WP=CE00437 /CHR=3 /FEA=Genomic Cluster /GEN=lin-9 /DEF=LIN-9L; locus:lin-9 (HINXTON) SW:P30630 protein_id:CAA77454.1
171733_x_at	66.8	54.1	60.45	8.98026	37.7	69	53.35	22.1324	AV178000_rc /REP_DB=TREMBL Accession /GB=AV178000 /CHR=3 /FEA=Genomic Cluster /DEF=Caenorhabditis elegans cDNA clone:yk536f4 : 3prime end, single read.
171734_x_at	6716.3	6126.4	6421.35	417.122	5760.3	8318	7039.15	1808.57	CEK100E6F /REP_DB=TREMBL Accession /GB=D70214 /CHR=3 /FEA=Genomic Cluster /DEF=C.elegans cDNA clone yk100e6 : 5prime end, single read.
171735_x_at	16347.7	13044.5	14696.1	2335.72	9391.4	9882	9636.7	346.907	CEK072GXR_rc /REP_DB=TREMBL Accession /5_PRIME_EXT_ID=T06E4.4 /5_PRIME_EXT_DB=WormBase Gene ID /GB=D66041 /WB_GENE_ID=T06E4.4 /WP=CE06370 /CHR=5 /FEA=Genomic Cluster /DEF=collagen; C.elegans cDNA clone yk72g10 : 3prime end, single read.
171736_x_at	76.4	104	90.2	19.5161	90.7	164.5	127.6	52.1845	g1203791 /REP_DB=GenBank Identifier /5_PRIME_EXT_ID=F44A6.2A /5_PRIME_EXT_DB=WormBase Gene ID /WB_GENE_ID=F44A6.2A /WP=CE03323 /CHR=X /FEA=Genomic Cluster /GEN=cnr14; sex-1 /DEF=steroid hormone receptor family member CNR14; nuclear hormone receptor
171737_x_at	1334.4	1793.3	1563.85	324.491	454.4	845.6	650	276.62	C51771_rc /REP_DB=TREMBL Accession /GB=C51771 /CHR=4 /FEA=Genomic Cluster /DEF=C.elegans cDNA clone yk214e5 : 3prime end, single read.
171738_x_at	1239.2	1270.6	1254.9	22.2032	781.1	1238.4	1009.75	323.36	g790603 /REP_DB=GenBank Identifier /5_PRIME_EXT_ID=B0350.2C /5_PRIME_EXT_DB=WormBase Gene ID /WB_GENE_ID=B0350.2C /WP=CE06704 /CHR=4 /FEA=Genomic Cluster /GEN=unc-44
171739_x_at	616.9	430.6	523.75	131.734	218.3	414	316.15	138.381	C58760_rc /REP_DB=TREMBL Accession /GB=C58760 /CHR=X /FEA=Genomic Cluster /DEF=C.elegans cDNA clone yk377d12 : 3prime end, single read.
171740_x_at	350.9	499.5	425.2	105.076	200	263.6	231.8	44.972	g6451494-REP_DB=GenBank Identifier /5_PRIME_EXT_ID=g6451494 /5_PRIME_EXT_DB=GenBank Identifier /CHR=2 /FEA=Genomic Cluster /GEN=clh-1 /DEF=CLH-1
171741_x_at	148.6	166.4	157.5	12.5865	87.1	145.8	116.45	41.5072	CEC1925 /REP_DB=TREMBL Accession /5_PRIME_EXT_ID=C44B12.5 /5_PRIME_EXT_DB=WormBase Gene ID /GB=C13192 /WB_GENE_ID=C44B12.5 /WP=CE16921 /CHR=4 /FEA=Genomic Cluster /DEF=C.elegans cDNA clone yk165d1 : 5prime end, single read.
171742_x_at	52.3	42.1	47.2	7.21249	60	70.7	65.35	7.56604	C31412_rc /REP_DB=TREMBL Accession /5_PRIME_EXT_ID=C52D10.9 /5_PRIME_EXT_DB=WormBase Gene ID /GB=C31412 /WB_GENE_ID=C52D10.9 /WP=CE17593 /CHR=4 /FEA=Genomic Cluster /GEN=skr-8 /DEF=cyclin A-associated protein; C.elegans cDNA clone yk282d6 : 3prime end, single read.
171743_x_at	195.6	150.4	173	31.9612	232.2	186.4	209.3	32.3855	CEC559_rc /REP_DB=TREMBL Accession /GB=C07559 /CHR=5 /FEA=Genomic Cluster /DEF=C.elegans cDNA clone yk142c3 : 3prime end, single read.
171744_x_at	49.3	32.7	41	11.738	32	55.5	43.75	16.617	C57305_rc /REP_DB=TREMBL Accession /GB=C57305 /CHR=2 /FEA=Genomic Cluster /DEF=C.elegans cDNA clone yk275g9 : 3prime end, single read.
171745_x_at	126.9	133.5	130.2	4.6669	167.5	205.8	186.65	27.0822	CEK008CXR_rc /REP_DB=TREMBL Accession /GB=D28033 /CHR=1 /FEA=Genomic Cluster /DEF=C.elegans cDNA clone yk8c10 : 3prime end, single read.
171746_x_at	490.6	533.4	512	30.2642	767.1	532.1	649.6	166.17	CEK102EZR /REP_DB=TREMBL Accession /GB=D66551 /CHR=X /FEA=Genomic Cluster /DEF=C.elegans cDNA clone yk102e12 : 3prime end, single read.
171747_x_at	17.6	15	16.3	1.83848	43.2	28.1	35.65	10.6773	AU113348_rc /REP_DB=TREMBL Accession /GB=AU113348 /CHR=2 /FEA=Genomic Cluster /DEF=Caenorhabditis elegans cDNA clone:yk706d1 : 3prime end, single read.
171748_x_at	2138	2564.2	2351.1	301.369	1906.9	2711.7	2309.3	569.08	CEK109C3R_rc /REP_DB=TREMBL Accession /GB=D72780 /CHR=5 /FEA=Genomic Cluster /DEF=C.elegans cDNA clone yk109c3 : 3prime end, single read.
171749_x_at	109.5	92.4	100.95	12.0915	129.4	133.3	131.35	2.75772	C37278_rc /REP_DB=TREMBL Accession /GB=C37278 /CHR=X /FEA=Genomic Cluster /DEF=C.elegans cDNA clone yk462g3 : 3prime end, single read.
171750_x_at	236.9	269.9	253.4	23.3345	119.1	205.4	162.25	61.0233	C56852_rc /REP_DB=TREMBL Accession /GB=C56852 /CHR=3 /FEA=Genomic Cluster /DEF=C.elegans cDNA clone yk278g1 : 3prime end, single read.
171751_x_at	138.5	143.1	140.8	3.25269	104.9	121.3	113.1	11.5966	C57484_rc /REP_DB=TREMBL Accession /GB=C57484 /CHR=3 /FEA=Genomic Cluster /DEF=C.elegans cDNA clone yk304c3 : 3prime end, single read.
171752_x_at	290.4	229.6	260	42.9921	197.7	192	194.85	4.03051	CEK035FXR_rc /REP_DB=TREMBL Accession /GB=D33755 /CHR=5 /FEA=Genomic Cluster /DEF=C.elegans cDNA clone yk35f10 : 3prime end, single read.
171753_x_at	122.4	182	152.2	42.1436	121.2	97.6	109.4	16.6877	g7341094-REP_DB=GenBank Identifier /5_PRIME_EXT_ID=g7341094 /5_PRIME_EXT_DB=GenBank Identifier /CHR=X /FEA=Genomic Cluster /DEF=eukaryotic translation initiation factor 2 alphakinase PEK
171754_x_at	263.9	306.9	285.4	30.4056	342.8	268.4	305.6	52.6087	CEC509_rc /REP_DB=TREMBL Accession /GB=C07509 /CHR=X /FEA=Genomic Cluster /DEF=C.elegans cDNA clone yk141b11 : 3prime end, single read.
171755_x_at	169.5	219.7	194.6	35.4968	236.7	331.5	284.1	67.0337	C49410 /REP_DB=TREMBL Accession /5_PRIME_EXT_ID=K01G5.2C /5_PRIME_EXT_DB=WormBase Gene ID /GB=C49410 /WB_GENE_ID=K01G5.2C /WP=CE25038 /CHR=3 /FEA=Genomic Cluster /DEF=chromo (CHRromatin Organization MOdifier) domain; C.elegans cDNA clone yk470a11 : 5prime end, single read.
171756_x_at	17489.3	16331.1	16910.2	818.971	12937.7	17722.7	15330.2	3383.51	CEK070E8F /REP_DB=TREMBL Accession /5_PRIME_EXT_ID=W05B2.1 /5_PRIME_EXT_DB=WormBase Gene ID /GB=D69494 /WB_GENE_ID=W05B2.1 /WP=CE20144 /CHR=3 /FEA=Genomic Cluster /DEF=C.elegans cDNA clone yk70e8 : 5prime end, single read.
171757_x_at	197.8	215.9	206.85	12.7986	281.3	262.4	271.85	13.3643	g4457214 /REP_DB=GenBank Identifier /5_PRIME_EXT_ID=K01G5.2B /5_PRIME_EXT_DB=WormBase Gene ID /WB_GENE_ID=K01G5.2B /WP=CE25037 /CHR=3 /FEA=Genomic Cluster /GEN=K01G5.2 /DEF=chromo-domain protein; chromo (CHRromatin Organization MOdifier) domain
171758_x_at	1399.9	1076.8	1238.35	228.466	643	1416.3	1029.65	546.806	CEK004C7F /REP_DB=TREMBL Accession /5_PRIME_EXT_ID=F49E2.5E /5_PRIME_EXT_DB=WormBase Gene ID /GB=D27443 /WB_GENE_ID=F49E2.5E /WP=CE16091 /CHR=X /FEA=Genomic Cluster /DEF=C.elegans cDNA clone yk4c7 : 5prime end, single read.
171759_x_at	445.3	359.4	402.35	60.7405	359.6	353.1	356.35	4.59619	CEK006E2R_rc /REP_DB=TREMBL Accession /GB=D27950 /CHR=4 /FEA=Genomic Cluster /DEF=C.elegans cDNA clone yk6e2 : 3prime end, single read.
171760_x_at	504	450.6	477.3	37.7595	423.1	528.2	475.65	74.3169	CEC8283_rc /REP_DB=TREMBL Accession /GB=C10828 /CHR=3 /FEA=Genomic Cluster /DEF=C.elegans cDNA clone yk154g12 : 3prime end, single read.
171761_x_at	403.3	372.2	387.75	21.991	384.5	481.9	433.2	68.8722	AV185416_rc /REP_DB=TREMBL Accession /GB=AV185416 /CHR=2 /FEA=Genomic Cluster /DEF=Caenorhabditis elegans cDNA clone:yk678b1 : 3prime end, single read.
171762_x_at	77.2	73.5	75.35	2.6163	33.9	67.2	50.55	23.5467	AV175982_rc /REP_DB=TREMBL Accession /GB=AV175982 /CHR=5 /FEA=Genomic Cluster /DEF=Caenorhabditis elegans cDNA clone:yk499e9 : 3prime end, single read.
171763_x_at	1.5	22.3	11.9	14.7078	3.1	35	19.05	22.5567	AV202093 /REP_DB=TREMBL Accession /GB=AV202093 /CHR=3 /FEA=Genomic Cluster /REVCOMP /DEF=Caenorhabditis elegans cDNA clone:yk545f3 : 5prime end, single read.
171764_x_at	231.4	325	278.2	66.1852	169	267.3	218.15	69.5086	g6451494-REP_DB=GenBank Identifier /5_PRIME_EXT_ID=g6467492 /5_PRIME_EXT_DB=GenBank Identifier /CHR=2 /FEA=Genomic Cluster /GEN=clh-1; ceclc-1 /DEF=CLH-1
171765_x_at	62.5	66.5	64.5	2.82843	39.1	49.9	44.5	7.63675	C45971 /REP_DB=TREMBL Accession /5_PRIME_EXT_ID=F58D5.4A /5_PRIME_EXT_DB=WormBase Gene ID /GB=C45971 /WB_GENE_ID=F58D5.4A /WP=CE25020 /CHR=1 /FEA=Genomic Cluster /DEF=C.elegans cDNA clone yk404b8 : 5prime end, single read.
171766_x_at	198.9	205.3	202.1	4.52548	108.7	154.7	131.7	32.5269	CE16C6 /REP_DB=TREMBL Accession /5_PRIME_EXT_ID=F29G6.3B /5_PRIME_EXT_DB=WormBase Gene ID /GB=M89101 /WB_GENE_ID=F29G6.3B /WP=CE18655 /CHR=X /FEA=Genomic Cluster /DEF=CEL16C6 Chris Martin sorted cDNA library Caenorhabditis elegans cDNA clone cm16c6 5prime, mRNA sequence.
171767_x_at	118.7	121.7	120.2	2.12132	111.8	134.5	123.15	16.0513	AU116500_rc /REP_DB=TREMBL Accession /GB=AU116500 /CHR=1 /FEA=Genomic Cluster /DEF=Caenorhabditis elegans cDNA clone:yk745d9 : 3prime end, single read.
171768_x_at	21650	19853	20751.5	1270.67	16163	24893.9	20528.5	6173.68	CEK056F9R_rc /REP_DB=TREMBL Accession /5_PRIME_EXT_ID=B0222.6 /5_PRIME_EXT_DB=WormBase Gene ID /GB=D65444 /WB_GENE_ID=B0222.6 /WP=CE06697 /CHR=5 /FEA=Genomic Cluster /DEF=C.elegans cDNA clone yk56f9 : 3prime end, single read.
171769_x_at	1728.5	1508.5	1618.5	155.563	889.6	614.5	752.05	194.525	AV203169 /REP_DB=TREMBL Accession /GB=AV203169 /CHR=3 /FEA=Genomic Cluster /DEF=Caenorhabditis elegans cDNA clone:yk559h7 : 5prime end, single read.
171770_x_at	18209.5	16744	17476.8	1036.26	15480.5	18840.7	17160.6	2376.02	CEK068B9R_rc /REP_DB=TREMBL Accession /5_PRIME_EXT_ID=W05B2.5 /5_PRIME_EXT_DB=WormBase Gene ID /GB=D65750 /WB_GENE_ID=W05B2.5 /WP=CE20147 /CHR=3 /FEA=Genomic Cluster /DEF=C.elegans cDNA clone yk68b9 : 3prime end, single read.
171771_x_at	343.5	264	303.75	56.215	463.3	252.5	357.9	149.058	C31254_rc /REP_DB=TREMBL Accession /GB=C31254 /CHR=2 /FEA=Genomic Cluster /DEF=C.elegans cDNA clone yk274b2 : 3prime end, single read.
171772_x_at	9.4	31.9	20.65	15.9099	41.1	4.5	22.8	25.8801	AV187184 /REP_DB=TREMBL Accession /5_PRIME_EXT_ID=Y17G7B.2C /5_PRIME_EXT_DB=WormBase Gene ID /GB=AV187184 /WB_GENE_ID=Y17G7B.2C /WP=CE21379 /CHR=2 /FEA=Genomic Cluster /DEF=Caenorhabditis elegans cDNA clone:yk508f9 : 5prime end, single read.
171773_x_at	2699	2686.2	2692.6	9.05097	2327.8	3150.6	2739.2	581.807	C32693_rc /REP_DB=TREMBL Accession /GB=C32693 /FEA=Transcript Cluster /DEF=C.elegans cDNA clone yk334f4 : 3prime end, single read.
171774_x_at	2.2	2.3	2.25	0.0707107	1.4	14	7.7	8.90955	CEC700_rc /REP_DB=TREMBL Accession /GB=C07700 /FEA=Transcript Cluster /DEF=C.elegans cDNA clone yk157a9 : 3prime end, single read.
171775_x_at	103.5	94.1	98.8	6.6468	278.5	170.2	224.35	76.5797	C55424_rc /REP_DB=TREMBL Accession /GB=C55424 /FEA=Transcript Cluster /DEF=C.elegans cDNA clone yk204a1 : 3prime end, single read.
171776_x_at	80.5	93.5	87	9.19239	58.2	52.5	55.35	4.03051	C29306_rc /REP_DB=TREMBL Accession /GB=C29306 /FEA=Transcript Cluster /DEF=C.elegans cDNA clone yk198f7 : 3prime end, single read.
171777_x_at	152.3	135.4	143.85	11.9501	68.2	69.8	69	1.13137	C53183_rc /REP_DB=TREMBL Accession /GB=C53183 /FEA=Transcript Cluster /DEF=C.elegans cDNA clone yk294h7 : 3prime end, single read.
171778_x_at	376.3	290.7	333.5	60.5283	829	569.8	699.4	183.282	CEK056BYF /REP_DB=TREMBL Accession /GB=D68841 /FEA=Transcript Cluster /DEF=C.elegans cDNA clone yk56b11 : 5prime end, single read.
171779_x_at	55.3	38.7	47	11.738	26.3	61.6	43.95	24.9609	C37614_rc /REP_DB=TREMBL Accession /GB=C37614 /FEA=Transcript Cluster /DEF=C.elegans cDNA clone yk476a4 : 3prime end, single read.
171780_x_at	284.1	345.1	314.6	43.1335	331.8	301.7	316.75	21.2839	C59507_rc /REP_DB=TREMBL Accession /GB=C59507 /FEA=Transcript Cluster /DEF=C.elegans cDNA clone yk437c7 : 3prime end, single read.
171781_x_at	1086.3	1099.3	1092.8	9.19239	985.6	996.9	991.25	7.99031	C38342_rc /REP_DB=TREMBL Accession /GB=C38342 /FEA=Transcript Cluster /DEF=C.elegans cDNA clone yk491f5 : 3prime end, single read.
171782_x_at	321	317.4	319.2	2.54558	293.6	261.3	277.45	22.8395	CEC699_rc /REP_DB=TREMBL Accession /GB=C07699 /FEA=Transcript Cluster /DEF=C.elegans cDNA clone yk157a8 : 3prime end, single read.
171783_x_at	18.6	26	22.3	5.23259	17.7	23	20.35	3.74767	C59923_rc /REP_DB=TREMBL Accession /GB=C59923 /FEA=Transcript Cluster /DEF=C.elegans cDNA clone yk444h1 : 3prime end, single read.
171784_x_at	538.7	445.6	492.15	65.8316	392.4	470.8	431.6	55.4372	CEC603_rc /REP_DB=TREMBL Accession /GB=C07603 /FEA=Transcript Cluster /DEF=C.elegans cDNA clone yk143c1 : 3prime end, single read.
171785_x_at	971	974.8	972.9	2.68701	1150.6	672	911.3	338.421	C37758_rc /REP_DB=TREMBL Accession /GB=C37758 /FEA=Transcript Cluster /DEF=C.elegans cDNA clone yk478b1 : 3prime end, single read.
171786_x_at	15401.4	13184.3	14292.8	1567.73	13387.4	18695.9	16041.7	3753.68	C56989_rc /REP_DB=TREMBL Accession /GB=C56989 /FEA=Transcript Cluster /DEF=C.elegans cDNA clone yk308e6 : 3prime end, single read.
171787_x_at	366.7	540.5	453.6	122.895	297.6	482.9	390.25	131.027	C59724_rc /REP_DB=TREMBL Accession /GB=C59724 /FEA=Transcript Cluster /DEF=C.elegans cDNA clone yk440h1 : 3prime end, single read.
171788_x_at	56.1	58.8	57.45	1.90919	44.2	63.8	54	13.8593	CEC274_rc /REP_DB=TREMBL Accession /GB=C07274 /FEA=Transcript Cluster /DEF=C.elegans cDNA clone yk118g3 : 3prime end, single read.
171789_x_at	11561.4	10728.3	11144.8	589.091	9025.5	13381.2	11203.4	3079.95	C29696_rc /REP_DB=TREMBL Accession /GB=C29696 /FEA=Transcript Cluster /DEF=C.elegans cDNA clone yk217c4 : 3prime end, single read.
171790_x_at	13.5	3.2	8.35	7.2832	4.1	16	10.05	8.41457	CEC340_rc /REP_DB=TREMBL Accession /GB=C07340 /FEA=Transcript Cluster /DEF=C.elegans cDNA clone yk137a5 : 3prime end, single read.
171791_at	758	629.5	693.75	90.8632	588.7	1028.8	808.75	311.198	C54461_rc /REP_DB=TREMBL Accession /GB=C54461 /FEA=Transcript Cluster /DEF=C.elegans cDNA clone yk358b4 : 3prime end, single read.
171792_x_at	221.3	246.6	233.95	17.8898	172.9	269.8	221.35	68.5186	C58362_rc /REP_DB=TREMBL Accession /GB=C58362 /FEA=Transcript Cluster /DEF=C.elegans cDNA clone yk366a8 : 3prime end, single read.
171793_x_at	84.2	83.8	84	0.282843	104.9	55.9	80.4	34.6482	C35942_rc /REP_DB=TREMBL Accession /GB=C35942 /FEA=Transcript Cluster /DEF=C.elegans cDNA clone yk450h7 : 3prime end, single read.
171794_x_at	43.5	20.4	31.95	16.3342	33.7	70.4	52.05	25.9508	C68575 /REP_DB=TREMBL Accession /GB=C68575 /FEA=Transcript Cluster /DEF=C.elegans cDNA clone yk305f5 : 5prime end, single read.
171795_x_at	3704.4	2917	3310.7	556.776	638.8	741.6	690.2	72.6906	C71115 /REP_DB=TREMBL Accession /GB=C71115 /FEA=Transcript Cluster /DEF=C.elegans cDNA clone yk440a9 : 5prime end, single read.
171796_x_at	979.6	1025.7	1002.65	32.5976	573.1	591.9	582.5	13.2936	C48780 /REP_DB=TREMBL Accession /GB=C48780 /FEA=Transcript Cluster /DEF=C.elegans cDNA clone yk461b7 : 5prime end, single read.
171797_x_at	11976.9	10805.9	11391.4	828.022	9502.6	15706.1	12604.4	4386.54	C65963 /REP_DB=TREMBL Accession /GB=C65963 /FEA=Transcript Cluster /DEF=C.elegans cDNA clone yk202f5 : 5prime end, single read.
171798_x_at	12070.8	11286.5	11678.6	554.584	9546.6	16046.9	12796.8	4596.41	C70457 /REP_DB=TREMBL Accession /GB=C70457 /FEA=Transcript Cluster /DEF=C.elegans cDNA clone yk409a4 : 5prime end, single read.
171799_x_at	2274.9	1988.1	2131.5	202.798	2006.6	2473.6	2240.1	330.219	C69356 /REP_DB=TREMBL Accession /GB=C69356 /FEA=Transcript Cluster /DEF=C.elegans cDNA clone yk362c7 : 5prime end, single read.
171800_x_at	14030.1	12972	13501	748.19	12194.6	17188.2	14691.4	3531.01	C67095 /REP_DB=TREMBL Accession /GB=C67095 /FEA=Transcript Cluster /DEF=C.elegans cDNA clone yk253d5 : 5prime end, single read.
171801_s_at	284.4	296.7	290.55	8.69741	130.2	194.2	162.2	45.2548	C61547 /REP_DB=TREMBL Accession /GB=C61547 /FEA=Transcript Cluster /DEF=C.elegans cDNA clone yk240d1 : 5prime end, single read.
171802_s_at	279.8	278.1	278.95	1.20208	203.6	246.3	224.95	30.1935	C33749_rc /REP_DB=TREMBL Accession /GB=C33749 /FEA=Transcript Cluster /DEF=C.elegans cDNA clone yk374b1 : 3prime end, single read.
171803_x_at	50.4	32.7	41.55	12.5158	35	31.8	33.4	2.26274	C59983_rc /REP_DB=TREMBL Accession /GB=C59983 /FEA=Transcript Cluster /DEF=C.elegans cDNA clone yk445g4 : 3prime end, single read.
171804_x_at	4263.6	2024.2	3143.9	1583.49	2545.5	2684	2614.75	97.9343	CEC482_rc /REP_DB=TREMBL Accession /GB=C07482 /FEA=Transcript Cluster /DEF=C.elegans cDNA clone yk140f8 : 3prime end, single read.
171805_x_at	382.2	366.6	374.4	11.0309	427.7	798.2	612.95	261.983	CEC501_rc /REP_DB=TREMBL Accession /GB=C07501 /FEA=Transcript Cluster /DEF=C.elegans cDNA clone yk141a10 : 3prime end, single read.
171806_x_at	594.3	482.1	538.2	79.3374	498.7	520.2	509.45	15.2028	CEC3771_rc /REP_DB=TREMBL Accession /GB=C08377 /FEA=Transcript Cluster /DEF=C.elegans cDNA clone yk187e8 : 3prime end, single read.
171807_x_at	1391	981.3	1186.15	289.702	268.5	324	296.25	39.2444	CEC3124_rc /REP_DB=TREMBL Accession /GB=C11312 /FEA=Transcript Cluster /DEF=C.elegans cDNA clone yk170e3 : 3prime end, single read.
171808_x_at	82.9	49.2	66.05	23.8295	31.5	75.4	53.45	31.042	CEK007E7R_rc /REP_DB=TREMBL Accession /GB=D27432 /FEA=Transcript Cluster /DEF=C.elegans cDNA clone yk7e7 : 3prime end, single read.
171809_s_at	896.6	922.5	909.55	18.3141	909	1052.1	980.55	101.187	C39138_rc /REP_DB=TREMBL Accession /GB=C39138 /FEA=Transcript Cluster /DEF=C.elegans cDNA clone yk506c12 : 3prime end, single read.
171810_x_at	247.8	141.1	194.45	75.4483	206.8	184.7	195.75	15.6271	C53589_rc /REP_DB=TREMBL Accession /GB=C53589 /FEA=Transcript Cluster /DEF=C.elegans cDNA clone yk321e11 : 3prime end, single read.
171811_s_at	48.5	42.8	45.65	4.03051	32.8	41.7	37.25	6.29325	C57047_rc /REP_DB=TREMBL Accession /GB=C57047 /FEA=Transcript Cluster /DEF=C.elegans cDNA clone yk279a12 : 3prime end, single read.
171812_x_at	21.2	22.6	21.9	0.989949	23.9	21.5	22.7	1.69706	C55228_rc /REP_DB=TREMBL Accession /GB=C55228 /FEA=Transcript Cluster /DEF=C.elegans cDNA clone yk395c3 : 3prime end, single read.
171813_x_at	290.6	309.3	299.95	13.2229	214.4	306.3	260.35	64.9831	CEC515_rc /REP_DB=TREMBL Accession /GB=C07515 /FEA=Transcript Cluster /DEF=C.elegans cDNA clone yk141c1 : 3prime end, single read.
171814_x_at	683.7	582.3	633	71.7006	607.4	550.2	578.8	40.4465	C37772_rc /REP_DB=TREMBL Accession /GB=C37772 /FEA=Transcript Cluster /DEF=C.elegans cDNA clone yk478c9 : 3prime end, single read.
171815_x_at	50.2	37.2	43.7	9.19239	27.2	23	25.1	2.96985	C55236_rc /REP_DB=TREMBL Accession /GB=C55236 /FEA=Transcript Cluster /DEF=C.elegans cDNA clone yk395d2 : 3prime end, single read.
171816_x_at	213.5	288.3	250.9	52.8916	209.4	272.5	240.95	44.6184	CEC725_rc /REP_DB=TREMBL Accession /GB=C07725 /FEA=Transcript Cluster /DEF=C.elegans cDNA clone yk158a6 : 3prime end, single read.
171817_x_at	3612.2	1892.2	2752.2	1216.22	2613.6	3339.3	2976.45	513.147	C37214_rc /REP_DB=TREMBL Accession /GB=C37214 /FEA=Transcript Cluster /DEF=C.elegans cDNA clone yk460g2 : 3prime end, single read.
171818_x_at	1.5	15.4	8.45	9.82878	1.9	1	1.45	0.636396	C52242_rc /REP_DB=TREMBL Accession /GB=C52242 /FEA=Transcript Cluster /DEF=C.elegans cDNA clone yk240a2 : 3prime end, single read.
171819_x_at	8	29.3	18.65	15.0614	3.4	14.6	9	7.9196	C57585_rc /REP_DB=TREMBL Accession /GB=C57585 /FEA=Transcript Cluster /DEF=C.elegans cDNA clone yk306b1 : 3prime end, single read.
171820_x_at	1143.7	907.2	1025.45	167.231	943.9	1201.7	1072.8	182.292	C57683_rc /REP_DB=TREMBL Accession /GB=C57683 /FEA=Transcript Cluster /DEF=C.elegans cDNA clone yk309e3 : 3prime end, single read.
171821_x_at	16.6	14.2	15.4	1.69706	31.4	22.1	26.75	6.57609	C36129_rc /REP_DB=TREMBL Accession /GB=C36129 /FEA=Transcript Cluster /DEF=C.elegans cDNA clone yk455a1 : 3prime end, single read.
171822_x_at	372.3	406.3	389.3	24.0416	199.7	281.9	240.8	58.1242	CEC193_rc /REP_DB=TREMBL Accession /GB=C08193 /FEA=Transcript Cluster /DEF=C.elegans cDNA clone yk184a5 : 3prime end, single read.
171823_x_at	93.1	117	105.05	16.8999	119.4	139.9	129.65	14.4957	C36477_rc /REP_DB=TREMBL Accession /GB=C36477 /FEA=Transcript Cluster /DEF=C.elegans cDNA clone yk457g2 : 3prime end, single read.
171824_x_at	390.1	299.2	344.65	64.276	478.3	541.4	509.85	44.6184	CEC666_rc /REP_DB=TREMBL Accession /GB=C07666 /FEA=Transcript Cluster /DEF=C.elegans cDNA clone yk156g7 : 3prime end, single read.
171825_at	7.5	16.1	11.8	6.08112	9.4	11.8	10.6	1.69706	C57399_rc /REP_DB=TREMBL Accession /GB=C57399 /FEA=Transcript Cluster /DEF=C.elegans cDNA clone yk303b1 : 3prime end, single read.
171826_x_at	258.2	305	281.6	33.0926	158	315.4	236.7	111.299	CEC295_rc /REP_DB=TREMBL Accession /GB=C07295 /FEA=Transcript Cluster /DEF=C.elegans cDNA clone yk136d1 : 3prime end, single read.
171827_x_at	540.1	503.3	521.7	26.0215	471.4	464.3	467.85	5.02046	C58877_rc /REP_DB=TREMBL Accession /GB=C58877 /FEA=Transcript Cluster /DEF=C.elegans cDNA clone yk377h6 : 3prime end, single read.
171828_x_at	428.9	324	376.45	74.1755	323.9	554.6	439.25	163.13	C57435_rc /REP_DB=TREMBL Accession /GB=C57435 /FEA=Transcript Cluster /DEF=C.elegans cDNA clone yk303e9 : 3prime end, single read.
171829_x_at	905.7	885.6	895.65	14.2128	1187.6	1116.8	1152.2	50.0632	CEC528_rc /REP_DB=TREMBL Accession /GB=C07528 /FEA=Transcript Cluster /DEF=C.elegans cDNA clone yk141e5 : 3prime end, single read.
171830_x_at	397.3	343.5	370.4	38.0423	404.4	341.3	372.85	44.6184	CEC049_rc /REP_DB=TREMBL Accession /GB=C08049 /FEA=Transcript Cluster /DEF=C.elegans cDNA clone yk173h3 : 3prime end, single read.
171831_x_at	130.6	141.5	136.05	7.70746	99	180.2	139.6	57.4171	C47193_rc /REP_DB=TREMBL Accession /GB=C47193 /FEA=Transcript Cluster /DEF=C.elegans cDNA clone yk433f8 : 5prime end, single read.
171832_s_at	549.9	817.2	683.55	189.01	408.9	700.8	554.85	206.404	CEC686_rc /REP_DB=TREMBL Accession /GB=C07686 /FEA=Transcript Cluster /DEF=C.elegans cDNA clone yk156e2 : 3prime end, single read.
171833_x_at	1.9	1.9	1.9	0	0.5	1.6	1.05	0.777817	CEC478_rc /REP_DB=TREMBL Accession /GB=C07478 /FEA=Transcript Cluster /DEF=C.elegans cDNA clone yk140f1 : 3prime end, single read.
171834_x_at	52.6	34.7	43.65	12.6572	23.4	26.3	24.85	2.05061	CEC769_rc /REP_DB=TREMBL Accession /GB=C07769 /FEA=Transcript Cluster /DEF=C.elegans cDNA clone yk166a2 : 3prime end, single read.
171835_x_at	303.5	325.3	314.4	15.4149	453.8	366	409.9	62.084	CEC836_rc /REP_DB=TREMBL Accession /GB=C07836 /FEA=Transcript Cluster /DEF=C.elegans cDNA clone yk167c1 : 3prime end, single read.
171836_x_at	4056.6	1591.7	2824.15	1742.95	4679.6	2716.2	3697.9	1388.33	CEC621_rc /REP_DB=TREMBL Accession /GB=C07621 /FEA=Transcript Cluster /DEF=C.elegans cDNA clone yk143e9 : 3prime end, single read.
171837_x_at	1241.4	968.9	1105.15	192.687	1415.3	1201.4	1308.35	151.25	C59012_rc /REP_DB=TREMBL Accession /GB=C59012 /FEA=Transcript Cluster /DEF=C.elegans cDNA clone yk386g11 : 3prime end, single read.
171838_x_at	34.5	45.5	40	7.77817	45.9	47.8	46.85	1.3435	CEC7293_rc /REP_DB=TREMBL Accession /GB=C10729 /FEA=Transcript Cluster /DEF=C.elegans cDNA clone yk152c9 : 3prime end, single read.
171839_x_at	7.7	6.9	7.3	0.565685	5.4	10.1	7.75	3.3234	C33647_rc /REP_DB=TREMBL Accession /GB=C33647 /FEA=Transcript Cluster /DEF=C.elegans cDNA clone yk375a11 : 3prime end, single read.
171840_x_at	37.5	65.7	51.6	19.9404	53.5	74.3	63.9	14.7078	CEC2913_rc /REP_DB=TREMBL Accession /GB=C10291 /FEA=Transcript Cluster /DEF=C.elegans cDNA clone yk135h5 : 3prime end, single read.
171841_x_at	188.2	253.7	220.95	46.3155	136.6	143.9	140.25	5.16188	CEK007B4R_rc /REP_DB=TREMBL Accession /GB=D27986 /FEA=Transcript Cluster /DEF=C.elegans cDNA clone yk7b4 : 3prime end, single read.
171842_x_at	810.2	1022.7	916.45	150.26	266.9	424.8	345.85	111.652	CEK002C8R_rc /REP_DB=TREMBL Accession /GB=D27426 /FEA=Transcript Cluster /DEF=C.elegans cDNA clone yk2c8 : 3prime end, single read.
171843_x_at	43.5	24.4	33.95	13.5057	27.8	31.3	29.55	2.47487	CEC9183_rc /REP_DB=TREMBL Accession /GB=C10918 /FEA=Transcript Cluster /DEF=C.elegans cDNA clone yk159h8 : 3prime end, single read.
171844_x_at	85.9	61.6	73.75	17.1827	79.3	63	71.15	11.5258	CEC5963_rc /REP_DB=TREMBL Accession /GB=C10596 /FEA=Transcript Cluster /DEF=C.elegans cDNA clone yk149h8 : 3prime end, single read.
171845_x_at	26	17.4	21.7	6.08112	11.8	19.6	15.7	5.51543	C35053_rc /REP_DB=TREMBL Accession /GB=C35053 /FEA=Transcript Cluster /DEF=C.elegans cDNA clone yk423a11 : 3prime end, single read.
171846_x_at	52.3	45.4	48.85	4.87904	54.9	71.5	63.2	11.738	CEC5704_rc /REP_DB=TREMBL Accession /GB=C11570 /FEA=Transcript Cluster /DEF=C.elegans cDNA clone yk189a3 : 3prime end, single read.
171847_s_at	410.6	274.7	342.65	96.0958	1022.5	2432.7	1727.6	997.162	C38618_rc /REP_DB=TREMBL Accession /GB=C38618 /FEA=Transcript Cluster /DEF=C.elegans cDNA clone yk495h12 : 3prime end, single read.
171848_x_at	14.9	12.2	13.55	1.90919	11.7	14.7	13.2	2.12132	CEC5563_rc /REP_DB=TREMBL Accession /GB=C10556 /FEA=Transcript Cluster /DEF=C.elegans cDNA clone yk148h9 : 3prime end, single read.
171849_x_at	326.2	309.7	317.95	11.6673	328.6	373.9	351.25	32.0319	CEC1733_rc /REP_DB=TREMBL Accession /GB=C11173 /FEA=Transcript Cluster /DEF=C.elegans cDNA clone yk165c8 : 3prime end, single read.
171850_x_at	1966.3	1725	1845.65	170.625	1824.7	1863.4	1844.05	27.365	CEC3141_rc /REP_DB=TREMBL Accession /GB=C08314 /FEA=Transcript Cluster /DEF=C.elegans cDNA clone yk186a8 : 3prime end, single read.
171851_x_at	387.4	378.8	383.1	6.08112	305.4	450.4	377.9	102.53	CEC910_rc /REP_DB=TREMBL Accession /GB=C07910 /FEA=Transcript Cluster /DEF=C.elegans cDNA clone yk168g10 : 3prime end, single read.
171852_x_at	48.6	51.3	49.95	1.90919	28.9	20.4	24.65	6.01041	CEC0893_rc /REP_DB=TREMBL Accession /GB=C11089 /FEA=Transcript Cluster /DEF=C.elegans cDNA clone yk163g7 : 3prime end, single read.
171853_x_at	1196.4	1172.3	1184.35	17.0413	496.1	838.9	667.5	242.396	CEC0073_rc /REP_DB=TREMBL Accession /GB=C11007 /FEA=Transcript Cluster /DEF=C.elegans cDNA clone yk162b3 : 3prime end, single read.
171854_x_at	41.6	22.8	32.2	13.2936	36.1	46.7	41.4	7.49533	CEC3983_rc /REP_DB=TREMBL Accession /GB=C10398 /FEA=Transcript Cluster /DEF=C.elegans cDNA clone yk145e8 : 3prime end, single read.
171855_x_at	41.6	27.5	34.55	9.97021	42.7	48.8	45.75	4.31335	C57644_rc /REP_DB=TREMBL Accession /GB=C57644 /FEA=Transcript Cluster /DEF=C.elegans cDNA clone yk191c12 : 3prime end, single read.
171856_x_at	3010.8	2506	2758.4	356.948	2741.4	3368.8	3055.1	443.639	CEC1293_rc /REP_DB=TREMBL Accession /GB=C11129 /FEA=Transcript Cluster /DEF=C.elegans cDNA clone yk164d4 : 3prime end, single read.
171857_x_at	43	41.8	42.4	0.848528	48.2	67.4	57.8	13.5765	CEK008H5R_rc /REP_DB=TREMBL Accession /GB=D34573 /FEA=Transcript Cluster /DEF=C.elegans cDNA clone yk8h5 : 3prime end, single read.
171858_x_at	49.6	29.5	39.55	14.2128	44.8	28.2	36.5	11.738	CEC762_rc /REP_DB=TREMBL Accession /GB=C07762 /FEA=Transcript Cluster /DEF=C.elegans cDNA clone yk158d12 : 3prime end, single read.
171859_x_at	2854.3	1586.8	2220.55	896.258	2115.9	1419.5	1767.7	492.429	CEC498_rc /REP_DB=TREMBL Accession /GB=C07498 /FEA=Transcript Cluster /DEF=C.elegans cDNA clone yk140h10 : 3prime end, single read.
171860_x_at	54.1	46.7	50.4	5.23259	37.5	53.6	45.55	11.3844	CEC7843_rc /REP_DB=TREMBL Accession /GB=C10784 /FEA=Transcript Cluster /DEF=C.elegans cDNA clone yk153f2 : 3prime end, single read.
171861_x_at	449	453	451	2.82843	383.2	582.4	482.8	140.856	C32853_rc /REP_DB=TREMBL Accession /GB=C32853 /FEA=Transcript Cluster /DEF=C.elegans cDNA clone yk336b11 : 3prime end, single read.
171862_s_at	355.7	308	331.85	33.729	164.6	235.9	200.25	50.4167	C53791_rc /REP_DB=TREMBL Accession /GB=C53791 /FEA=Transcript Cluster /DEF=C.elegans cDNA clone yk419b10 : 3prime end, single read.
171863_x_at	58.4	65.1	61.75	4.73762	74.9	84.7	79.8	6.92965	C34858_rc /REP_DB=TREMBL Accession /GB=C34858 /FEA=Transcript Cluster /DEF=C.elegans cDNA clone yk414g10 : 3prime end, single read.
171864_x_at	90.5	80.1	85.3	7.35391	67.1	152	109.55	60.0334	CEC2803_rc /REP_DB=TREMBL Accession /GB=C10280 /FEA=Transcript Cluster /DEF=C.elegans cDNA clone yk135a3 : 3prime end, single read.
171865_x_at	62.6	50	56.3	8.90955	87.8	70.2	79	12.4451	CEC2923_rc /REP_DB=TREMBL Accession /GB=C10292 /FEA=Transcript Cluster /DEF=C.elegans cDNA clone yk135h6 : 3prime end, single read.
171866_x_at	160.8	150.4	155.6	7.35391	114.2	109.5	111.85	3.3234	CEC013_rc /REP_DB=TREMBL Accession /GB=C08013 /FEA=Transcript Cluster /DEF=C.elegans cDNA clone yk173c11 : 3prime end, single read.
171867_x_at	32.9	47.8	40.35	10.5359	36.6	50.2	43.4	9.61665	CEC2033_rc /REP_DB=TREMBL Accession /GB=C10203 /FEA=Transcript Cluster /DEF=C.elegans cDNA clone yk122h4 : 3prime end, single read.
171868_x_at	82.5	77.8	80.15	3.3234	55	81.5	68.25	18.7383	CEK133H4R_rc /REP_DB=TREMBL Accession /GB=D65272 /FEA=Transcript Cluster /DEF=C.elegans cDNA clone yk133h4 : 3prime end, single read.
171869_at	78	60.5	69.25	12.3744	44.1	21.4	32.75	16.0513	CEK014CXR_rc /REP_DB=TREMBL Accession /GB=D27342 /FEA=Transcript Cluster /DEF=C.elegans cDNA clone yk14c10 : 3prime end, single read.
171870_x_at	103.6	58.9	81.25	31.6077	61	89.3	75.15	20.0111	CEK013GXR_rc /REP_DB=TREMBL Accession /GB=D27557 /FEA=Transcript Cluster /DEF=C.elegans cDNA clone yk13g10 : 3prime end, single read.
171871_x_at	166.9	214.3	190.6	33.5169	240.1	329.1	284.6	62.9325	CEK113G9R_rc /REP_DB=TREMBL Accession /GB=D73088 /FEA=Transcript Cluster /DEF=C.elegans cDNA clone yk113g9 : 3prime end, single read.
171872_s_at	178.2	196.8	187.5	13.1522	266.6	180.8	223.7	60.6698	CEK095F5R_rc /REP_DB=TREMBL Accession /GB=D66342 /FEA=Transcript Cluster /DEF=C.elegans cDNA clone yk95f5 : 3prime end, single read.
171873_x_at	7.9	10.2	9.05	1.62635	26.1	15	20.55	7.84889	CEK007EYR_rc /REP_DB=TREMBL Accession /GB=D27429 /FEA=Transcript Cluster /DEF=C.elegans cDNA clone yk7e11 : 3prime end, single read.
171874_x_at	50.7	41.3	46	6.6468	55.3	58.4	56.85	2.19203	CEK002GZR_rc /REP_DB=TREMBL Accession /GB=D33372 /FEA=Transcript Cluster /DEF=C.elegans cDNA clone yk2g12 : 3prime end, single read.
171875_x_at	104.2	61.9	83.05	29.9106	95.4	51.7	73.55	30.9006	CEK074H3R_rc /REP_DB=TREMBL Accession /GB=D71410 /FEA=Transcript Cluster /DEF=C.elegans cDNA clone yk74h3 : 3prime end, single read.
171876_at	102.9	141.7	122.3	27.4357	81.9	84.2	83.05	1.62635	CEK049D5R_rc /REP_DB=TREMBL Accession /GB=D64318 /FEA=Transcript Cluster /DEF=C.elegans cDNA clone yk49d5 : 3prime end, single read.
171877_x_at	88.3	100.3	94.3	8.48528	57.1	144.9	101	62.084	CEK037H6R_rc /REP_DB=TREMBL Accession /GB=D33902 /FEA=Transcript Cluster /DEF=C.elegans cDNA clone yk37h6 : 3prime end, single read.
171878_s_at	1514.8	1380.9	1447.85	94.6816	1039	1561	1300	369.11	CEK098A2R_rc /REP_DB=TREMBL Accession /GB=D72374 /FEA=Transcript Cluster /DEF=C.elegans cDNA clone yk98a2 : 3prime end, single read.
171879_x_at	594	552.5	573.25	29.3449	538.6	586.2	562.4	33.6583	CEK071E8R_rc /REP_DB=TREMBL Accession /GB=D65958 /FEA=Transcript Cluster /DEF=C.elegans cDNA clone yk71e8 : 3prime end, single read.
171880_x_at	25.6	23.7	24.65	1.3435	19.3	35.9	27.6	11.738	CEK099C4R_rc /REP_DB=TREMBL Accession /GB=D66373 /FEA=Transcript Cluster /DEF=C.elegans cDNA clone yk99c4 : 3prime end, single read.
171881_x_at	132.6	151	141.8	13.0108	108.9	143	125.95	24.1123	CEK053A5R_rc /REP_DB=TREMBL Accession /GB=D64530 /FEA=Transcript Cluster /DEF=C.elegans cDNA clone yk53a5 : 3prime end, single read.
171882_x_at	756.7	902.9	829.8	103.379	511.4	856.7	684.05	244.164	CEC5603_rc /REP_DB=TREMBL Accession /GB=C10560 /FEA=Transcript Cluster /DEF=C.elegans cDNA clone yk149a12 : 3prime end, single read.
171883_x_at	4.8	10.9	7.85	4.31335	0.4	10.4	5.4	7.07107	CEK060F6R_rc /REP_DB=TREMBL Accession /GB=D71013 /FEA=Transcript Cluster /DEF=C.elegans cDNA clone yk60f6 : 3prime end, single read.
171884_x_at	2903.1	2263	2583.05	452.619	2037.9	2664.6	2351.25	443.144	CEK067G4R_rc /REP_DB=TREMBL Accession /GB=D71338 /FEA=Transcript Cluster /DEF=C.elegans cDNA clone yk67g4 : 3prime end, single read.
171885_x_at	14.9	29.9	22.4	10.6066	19.3	20.7	20	0.989949	CEK012E2R_rc /REP_DB=TREMBL Accession /GB=D27529 /FEA=Transcript Cluster /DEF=C.elegans cDNA clone yk12e2 : 3prime end, single read.
171886_x_at	64.6	57.9	61.25	4.73762	71.8	90	80.9	12.8693	CEC4603_rc /REP_DB=TREMBL Accession /GB=C10460 /FEA=Transcript Cluster /DEF=C.elegans cDNA clone yk146d10 : 3prime end, single read.
171887_x_at	181.1	170.6	175.85	7.42462	143.3	201.3	172.3	41.0122	CEK064H7R_rc /REP_DB=TREMBL Accession /GB=D71285 /FEA=Transcript Cluster /DEF=C.elegans cDNA clone yk64h7 : 3prime end, single read.
171888_x_at	59.6	40.8	50.2	13.2936	70.3	68	69.15	1.62635	CEK051H3R_rc /REP_DB=TREMBL Accession /GB=D70958 /FEA=Transcript Cluster /DEF=C.elegans cDNA clone yk51h3 : 3prime end, single read.
171889_x_at	255.9	209.9	232.9	32.5269	187.8	257.9	222.85	49.5682	CEK014A4R_rc /REP_DB=TREMBL Accession /GB=D27564 /FEA=Transcript Cluster /DEF=C.elegans cDNA clone yk14a4 : 3prime end, single read.
171890_x_at	32	32.6	32.3	0.424264	24.5	17.2	20.85	5.16188	CEK076F7R_rc /REP_DB=TREMBL Accession /GB=D64617 /FEA=Transcript Cluster /DEF=C.elegans cDNA clone yk76f7 : 3prime end, single read.
171891_at	230.8	38.8	134.8	135.765	111	116.1	113.55	3.60624	CEK019C2R_rc /REP_DB=TREMBL Accession /GB=D32594 /FEA=Transcript Cluster /DEF=C.elegans cDNA clone yk19c2 : 3prime end, single read.
171892_x_at	170.4	153	161.7	12.3037	178.5	130.2	154.35	34.1533	CEK064D5R_rc /REP_DB=TREMBL Accession /GB=D71255 /FEA=Transcript Cluster /DEF=C.elegans cDNA clone yk64d5 : 3prime end, single read.
171893_x_at	166.8	127.4	147.1	27.86	165	187.1	176.05	15.6271	CEC9093_rc /REP_DB=TREMBL Accession /GB=C10909 /FEA=Transcript Cluster /DEF=C.elegans cDNA clone yk159f12 : 3prime end, single read.
171894_x_at	16.6	29.9	23.25	9.40452	18.8	39.5	29.15	14.6371	CEK038E9R_rc /REP_DB=TREMBL Accession /GB=D33943 /FEA=Transcript Cluster /DEF=C.elegans cDNA clone yk38e9 : 3prime end, single read.
171895_s_at	708.2	608.3	658.25	70.64	760.8	725.3	743.05	25.1023	C30399_rc /REP_DB=TREMBL Accession /GB=C30399 /FEA=Transcript Cluster /DEF=C.elegans cDNA clone yk247a11 : 3prime end, single read.
171896_x_at	8.9	27.5	18.2	13.1522	2.9	10.3	6.6	5.23259	CEC5753_rc /REP_DB=TREMBL Accession /GB=C10575 /FEA=Transcript Cluster /DEF=C.elegans cDNA clone yk149d3 : 3prime end, single read.
171897_x_at	289.4	293.9	291.65	3.18198	313.5	289	301.25	17.3241	CEC9703_rc /REP_DB=TREMBL Accession /GB=C10970 /FEA=Transcript Cluster /DEF=C.elegans cDNA clone yk161d9 : 3prime end, single read.
171898_x_at	127.9	85.9	106.9	29.6985	49.8	62.4	56.1	8.90955	CEC5743_rc /REP_DB=TREMBL Accession /GB=C10574 /FEA=Transcript Cluster /DEF=C.elegans cDNA clone yk149c8 : 3prime end, single read.
171899_x_at	11.1	12.1	11.6	0.707107	18.2	21.1	19.65	2.05061	CEC3621_rc /REP_DB=TREMBL Accession /GB=C08362 /FEA=Transcript Cluster /DEF=C.elegans cDNA clone yk187b3 : 3prime end, single read.
171900_s_at	391.8	457.9	424.85	46.7398	576.2	485.7	530.95	63.9932	AU116612_rc /REP_DB=TREMBL Accession /GB=AU116612 /FEA=Transcript Cluster /DEF=Caenorhabditis elegans cDNA clone:yk746g3 : 3prime end, single read.
171901_x_at	1253.7	1124.7	1189.2	91.2168	1326	1524.9	1425.45	140.644	AV200181_rc /REP_DB=TREMBL Accession /GB=AV200181 /FEA=Transcript Cluster /DEF=Caenorhabditis elegans cDNA clone:yk558a2 : 3prime end, single read.
171902_x_at	24.7	32.8	28.75	5.72756	8	34.1	21.05	18.4555	AV199629_rc /REP_DB=TREMBL Accession /GB=AV199629 /FEA=Transcript Cluster /DEF=Caenorhabditis elegans cDNA clone:yk549c1 : 3prime end, single read.
171903_x_at	18.1	17.3	17.7	0.565685	12.1	7.5	9.8	3.25269	AV199932_rc /REP_DB=TREMBL Accession /GB=AV199932 /FEA=Transcript Cluster /DEF=Caenorhabditis elegans cDNA clone:yk553g4 : 3prime end, single read.
171904_x_at	10083.8	7911.7	8997.75	1535.91	8474.5	6164.1	7319.3	1633.7	AU115803_rc /REP_DB=TREMBL Accession /GB=AU115803 /FEA=Transcript Cluster /DEF=Caenorhabditis elegans cDNA clone:yk736h9 : 3prime end, single read.
171905_x_at	664.7	598.9	631.8	46.5276	620.1	665.7	642.9	32.2441	AU116226_rc /REP_DB=TREMBL Accession /GB=AU116226 /FEA=Transcript Cluster /DEF=Caenorhabditis elegans cDNA clone:yk742b4 : 3prime end, single read.
171906_x_at	169.9	170.1	170	0.141421	148.9	112.7	130.8	25.5973	AV176821_rc /REP_DB=TREMBL Accession /GB=AV176821 /FEA=Transcript Cluster /DEF=Caenorhabditis elegans cDNA clone:yk518h3 : 3prime end, single read.
171907_x_at	29.4	30.9	30.15	1.06066	19.2	38.8	29	13.8593	AV176498_rc /REP_DB=TREMBL Accession /GB=AV176498 /FEA=Transcript Cluster /DEF=Caenorhabditis elegans cDNA clone:yk514a2 : 3prime end, single read.
171908_x_at	1596.4	2047	1821.7	318.622	1557.6	1574.4	1566	11.8794	AV182889_rc /REP_DB=TREMBL Accession /GB=AV182889 /FEA=Transcript Cluster /DEF=Caenorhabditis elegans cDNA clone:yk644a1 : 3prime end, single read.
171909_s_at	274.8	249.8	262.3	17.6777	235.4	199.1	217.25	25.668	AV199747_rc /REP_DB=TREMBL Accession /GB=AV199747 /FEA=Transcript Cluster /DEF=Caenorhabditis elegans cDNA clone:yk551b2 : 3prime end, single read.
171910_x_at	2802.8	3114.1	2958.45	220.122	2219.5	2791.9	2505.7	404.748	AV184312_rc /REP_DB=TREMBL Accession /GB=AV184312 /FEA=Transcript Cluster /DEF=Caenorhabditis elegans cDNA clone:yk662g3 : 3prime end, single read.
171911_x_at	213.1	170.5	191.8	30.1227	210	219.1	214.55	6.43467	AV182650_rc /REP_DB=TREMBL Accession /GB=AV182650 /FEA=Transcript Cluster /DEF=Caenorhabditis elegans cDNA clone:yk640g6 : 3prime end, single read.
171912_x_at	29.9	34	31.95	2.89914	48.9	75.1	62	18.5262	AV182062_rc /REP_DB=TREMBL Accession /GB=AV182062 /FEA=Transcript Cluster /DEF=Caenorhabditis elegans cDNA clone:yk631f9 : 3prime end, single read.
171913_x_at	1.7	2.7	2.2	0.707107	1.2	4.6	2.9	2.40416	C58173 /REP_DB=TREMBL Accession /GB=C58173 /FEA=Transcript Cluster /REVCOMP /DEF=C.elegans cDNA clone yk362f12 : 3prime end, single read.
171914_x_at	1.6	2.9	2.25	0.919239	10	2.4	6.2	5.37401	CEK105FXR_rc /REP_DB=TREMBL Accession /GB=D72596 /FEA=Transcript Cluster /DEF=C.elegans cDNA clone yk105f10 : 3prime end, single read.
171915_at	2811.1	1760.8	2285.95	742.674	2221.9	2266.9	2244.4	31.8198	CEK110HXR_rc /REP_DB=TREMBL Accession /GB=D72891 /FEA=Transcript Cluster /DEF=C.elegans cDNA clone yk110h10 : 3prime end, single read.
171916_s_at	319.3	368.3	343.8	34.6482	482	332.2	407.1	105.925	CEK120E7R_rc /REP_DB=TREMBL Accession /GB=D66675 /FEA=Transcript Cluster /DEF=C.elegans cDNA clone yk120e7 : 3prime end, single read.
171917_x_at	5345.8	5395.5	5370.65	35.1432	4317.1	5703.6	5010.35	980.404	CEK121D6R_rc /REP_DB=TREMBL Accession /GB=D66706 /FEA=Transcript Cluster /DEF=C.elegans cDNA clone yk121d6 : 3prime end, single read.
171918_x_at	334.4	383.3	358.85	34.5775	375	405.2	390.1	21.3546	CEK129F1R_rc /REP_DB=TREMBL Accession /GB=D65010 /FEA=Transcript Cluster /DEF=C.elegans cDNA clone yk129f1 : 3prime end, single read.
171919_x_at	1613.6	1307.2	1460.4	216.658	809.6	937.7	873.65	90.5804	CEK130B8R_rc /REP_DB=TREMBL Accession /GB=D65045 /FEA=Transcript Cluster /DEF=C.elegans cDNA clone yk130b8 : 3prime end, single read.
171920_x_at	12330.6	11160.1	11745.4	827.668	12192.8	16098.5	14145.6	2761.75	CEK122A4R_rc /REP_DB=TREMBL Accession /GB=D66748 /FEA=Transcript Cluster /DEF=C.elegans cDNA clone yk122a4 : 3prime end, single read.
171921_x_at	173.8	188	180.9	10.0409	79.4	164.6	122	60.2455	CEK098HXR_rc /REP_DB=TREMBL Accession /GB=D72426 /FEA=Transcript Cluster /DEF=C.elegans cDNA clone yk98h10 : 3prime end, single read.
171922_x_at	580.9	681.7	631.3	71.2764	460.6	554.5	507.55	66.3973	CEK119H8R_rc /REP_DB=TREMBL Accession /GB=D66641 /FEA=Transcript Cluster /DEF=C.elegans cDNA clone yk119h8 : 3prime end, single read.
171923_x_at	656.6	607.8	632.2	34.5068	421.1	498.5	459.8	54.7301	CEK073DXR_rc /REP_DB=TREMBL Accession /GB=D66076 /FEA=Transcript Cluster /DEF=C.elegans cDNA clone yk73d10 : 3prime end, single read.
171924_x_at	2688.9	3535.9	3112.4	598.919	3718.8	3984.6	3851.7	187.949	CEK119D9R_rc /REP_DB=TREMBL Accession /GB=D66615 /FEA=Transcript Cluster /DEF=C.elegans cDNA clone yk119d9 : 3prime end, single read.
171925_x_at	83.1	104.8	93.95	15.3442	83.9	68.9	76.4	10.6066	CEK110E2R_rc /REP_DB=TREMBL Accession /GB=D72867 /FEA=Transcript Cluster /DEF=C.elegans cDNA clone yk110e2 : 3prime end, single read.
171926_x_at	126.8	137.9	132.35	7.84889	148.3	100.9	124.6	33.5169	CEK062EYR_rc /REP_DB=TREMBL Accession /GB=D71126 /FEA=Transcript Cluster /DEF=C.elegans cDNA clone yk62e11 : 3prime end, single read.
171927_x_at	5140.4	4318	4729.2	581.525	4064.3	5053.7	4559	699.611	CEK100E6R_rc /REP_DB=TREMBL Accession /GB=D66444 /FEA=Transcript Cluster /DEF=C.elegans cDNA clone yk100e6 : 3prime end, single read.
171928_x_at	21.6	25.6	23.6	2.82843	37.6	28.7	33.15	6.29325	AV180531_rc /REP_DB=TREMBL Accession /GB=AV180531 /FEA=Transcript Cluster /DEF=Caenorhabditis elegans cDNA clone:yk608f4 : 3prime end, single read.
171929_x_at	144	118.8	131.4	17.8191	106.1	132.4	119.25	18.5969	AV184448_rc /REP_DB=TREMBL Accession /GB=AV184448 /FEA=Transcript Cluster /DEF=Caenorhabditis elegans cDNA clone:yk664f9 : 3prime end, single read.
171930_x_at	119.2	87.4	103.3	22.486	67.9	62.7	65.3	3.67696	AV183129_rc /REP_DB=TREMBL Accession /GB=AV183129 /FEA=Transcript Cluster /DEF=Caenorhabditis elegans cDNA clone:yk646h4 : 3prime end, single read.
171931_s_at	243.6	229.9	236.75	9.68736	362.2	287.5	324.85	52.8209	AU116135_rc /REP_DB=TREMBL Accession /GB=AU116135 /FEA=Transcript Cluster /DEF=Caenorhabditis elegans cDNA clone:yk741a6 : 3prime end, single read.
171932_x_at	72	58.9	65.45	9.2631	61.8	57.6	59.7	2.96985	AU116072_rc /REP_DB=TREMBL Accession /GB=AU116072 /FEA=Transcript Cluster /DEF=Caenorhabditis elegans cDNA clone:yk740c6 : 3prime end, single read.
171933_at	305.3	221.1	263.2	59.5384	302.2	216.2	259.2	60.8112	AV184304_rc /REP_DB=TREMBL Accession /GB=AV184304 /FEA=Transcript Cluster /DEF=Caenorhabditis elegans cDNA clone:yk662f6 : 3prime end, single read.
171934_x_at	5173	3837.3	4505.15	944.483	4730.9	3634.3	4182.6	775.413	AV175780_rc /REP_DB=TREMBL Accession /GB=AV175780 /FEA=Transcript Cluster /DEF=Caenorhabditis elegans cDNA clone:yk463e9 : 3prime end, single read.
171935_s_at	36.4	41.3	38.85	3.46482	63.7	61.3	62.5	1.69706	AV185524_rc /REP_DB=TREMBL Accession /GB=AV185524 /FEA=Transcript Cluster /DEF=Caenorhabditis elegans cDNA clone:yk679d4 : 3prime end, single read.
171936_s_at	664.9	580.2	622.55	59.8919	864.5	563.2	713.85	213.051	AV183545_rc /REP_DB=TREMBL Accession /GB=AV183545 /FEA=Transcript Cluster /DEF=Caenorhabditis elegans cDNA clone:yk653a5 : 3prime end, single read.
171937_x_at	31.6	97.2	64.4	46.3862	128.9	187.1	158	41.1536	AV183431_rc /REP_DB=TREMBL Accession /GB=AV183431 /FEA=Transcript Cluster /DEF=Caenorhabditis elegans cDNA clone:yk651f1 : 3prime end, single read.
171938_x_at	984.9	1016.5	1000.7	22.3446	1496.6	1122.4	1309.5	264.599	AU115959_rc /REP_DB=TREMBL Accession /GB=AU115959 /FEA=Transcript Cluster /DEF=Caenorhabditis elegans cDNA clone:yk738h4 : 3prime end, single read.
171939_x_at	142.2	132.4	137.3	6.92965	132.4	141.3	136.85	6.29325	AV182554_rc /REP_DB=TREMBL Accession /GB=AV182554 /FEA=Transcript Cluster /DEF=Caenorhabditis elegans cDNA clone:yk639e8 : 3prime end, single read.
171940_x_at	14263.9	11992.7	13128.3	1605.98	11732.9	18333.6	15033.2	4667.4	AU115385_rc /REP_DB=TREMBL Accession /GB=AU115385 /FEA=Transcript Cluster /DEF=Caenorhabditis elegans cDNA clone:yk732a6 : 3prime end, single read.
171941_s_at	482.3	750.5	616.4	189.646	554.5	471.2	512.85	58.902	AV184408_rc /REP_DB=TREMBL Accession /GB=AV184408 /FEA=Transcript Cluster /DEF=Caenorhabditis elegans cDNA clone:yk664b2 : 3prime end, single read.
171942_x_at	117.2	97.3	107.25	14.0714	141.8	79.6	110.7	43.982	AV182277_rc /REP_DB=TREMBL Accession /GB=AV182277 /FEA=Transcript Cluster /DEF=Caenorhabditis elegans cDNA clone:yk635e9 : 3prime end, single read.
171943_x_at	119.2	109.3	114.25	7.00036	80.9	51.2	66.05	21.0011	AV184887_rc /REP_DB=TREMBL Accession /GB=AV184887 /FEA=Transcript Cluster /DEF=Caenorhabditis elegans cDNA clone:yk670g4 : 3prime end, single read.
171944_x_at	138.7	92.4	115.55	32.739	115.5	149.7	132.6	24.1831	AV184292_rc /REP_DB=TREMBL Accession /GB=AV184292 /FEA=Transcript Cluster /DEF=Caenorhabditis elegans cDNA clone:yk662e3 : 3prime end, single read.
171945_x_at	64	99.7	81.85	25.2437	172.7	164.1	168.4	6.08112	AV181819_rc /REP_DB=TREMBL Accession /GB=AV181819 /FEA=Transcript Cluster /DEF=Caenorhabditis elegans cDNA clone:yk625b8 : 3prime end, single read.
171946_x_at	311.9	311.8	311.85	0.0707107	185.1	273.3	229.2	62.3668	AV183395_rc /REP_DB=TREMBL Accession /GB=AV183395 /FEA=Transcript Cluster /DEF=Caenorhabditis elegans cDNA clone:yk651a4 : 3prime end, single read.
171947_x_at	211.2	276.7	243.95	46.3155	154	182.7	168.35	20.294	AV183103_rc /REP_DB=TREMBL Accession /GB=AV183103 /FEA=Transcript Cluster /DEF=Caenorhabditis elegans cDNA clone:yk646f1 : 3prime end, single read.
171948_x_at	6232.5	6279	6255.75	32.8805	6047	6122.2	6084.6	53.1744	AV178207_rc /REP_DB=TREMBL Accession /GB=AV178207 /FEA=Transcript Cluster /DEF=Caenorhabditis elegans cDNA clone:yk561g7 : 3prime end, single read.
171949_x_at	140.5	111.2	125.85	20.7182	91.4	107.9	99.65	11.6673	AV200064_rc /REP_DB=TREMBL Accession /GB=AV200064 /FEA=Transcript Cluster /DEF=Caenorhabditis elegans cDNA clone:yk556b4 : 3prime end, single read.
171950_x_at	48.8	26.9	37.85	15.4856	55	32.3	43.65	16.0513	AV181787_rc /REP_DB=TREMBL Accession /GB=AV181787 /FEA=Transcript Cluster /DEF=Caenorhabditis elegans cDNA clone:yk624g6 : 3prime end, single read.
171951_x_at	250.1	221.8	235.95	20.0111	239.7	189.1	214.4	35.7796	AV176994_rc /REP_DB=TREMBL Accession /GB=AV176994 /FEA=Transcript Cluster /DEF=Caenorhabditis elegans cDNA clone:yk521f1 : 3prime end, single read.
171952_s_at	29.1	38.6	33.85	6.71751	21	28.4	24.7	5.23259	AV198921_rc /REP_DB=TREMBL Accession /GB=AV198921 /FEA=Transcript Cluster /DEF=Caenorhabditis elegans cDNA clone:yk388e5 : 3prime end, single read.
171953_x_at	3374.7	3412.6	3393.65	26.7993	4551.4	4224.2	4387.8	231.365	AV177632_rc /REP_DB=TREMBL Accession /GB=AV177632 /FEA=Transcript Cluster /DEF=Caenorhabditis elegans cDNA clone:yk531d1 : 3prime end, single read.
171954_x_at	10812.7	9581.4	10197	870.661	10019.6	13177.9	11598.8	2233.26	AV183189_rc /REP_DB=TREMBL Accession /GB=AV183189 /FEA=Transcript Cluster /DEF=Caenorhabditis elegans cDNA clone:yk647f7 : 3prime end, single read.
171955_x_at	5711.6	5596.7	5654.15	81.2466	4023.6	6567.7	5295.65	1798.95	AV200306_rc /REP_DB=TREMBL Accession /GB=AV200306 /FEA=Transcript Cluster /DEF=Caenorhabditis elegans cDNA clone:yk560c9 : 3prime end, single read.
171956_s_at	1650.6	2204.1	1927.35	391.384	456.7	654.8	555.75	140.078	AV181769_rc /REP_DB=TREMBL Accession /GB=AV181769 /FEA=Transcript Cluster /DEF=Caenorhabditis elegans cDNA clone:yk624f1 : 3prime end, single read.
171957_x_at	11475.3	11904.7	11690	303.632	10892.7	15814.6	13353.7	3480.31	AU114715_rc /REP_DB=TREMBL Accession /GB=AU114715 /FEA=Transcript Cluster /DEF=Caenorhabditis elegans cDNA clone:yk727e7 : 3prime end, single read.
171958_at	9824.9	8066.5	8945.7	1243.38	8404	11098.6	9751.3	1905.37	AV200983_rc /REP_DB=TREMBL Accession /GB=AV200983 /FEA=Transcript Cluster /DEF=Caenorhabditis elegans cDNA clone:yk584b8 : 3prime end, single read.
171959_x_at	486.9	467.2	477.05	13.93	547.9	655.3	601.6	75.9433	AV178680_rc /REP_DB=TREMBL Accession /GB=AV178680 /FEA=Transcript Cluster /DEF=Caenorhabditis elegans cDNA clone:yk570c6 : 3prime end, single read.
171960_x_at	494.3	486.7	490.5	5.37401	298.7	474.7	386.7	124.451	AV176858_rc /REP_DB=TREMBL Accession /GB=AV176858 /FEA=Transcript Cluster /DEF=Caenorhabditis elegans cDNA clone:yk519d8 : 3prime end, single read.
171961_x_at	1715.9	2600.9	2158.4	625.79	1635.6	2369.9	2002.75	519.229	AV179946_rc /REP_DB=TREMBL Accession /GB=AV179946 /FEA=Transcript Cluster /DEF=Caenorhabditis elegans cDNA clone:yk600c6 : 3prime end, single read.
171962_x_at	38.2	47.4	42.8	6.50538	40.1	44.2	42.15	2.89914	AV180653_rc /REP_DB=TREMBL Accession /GB=AV180653 /FEA=Transcript Cluster /DEF=Caenorhabditis elegans cDNA clone:yk610c7 : 3prime end, single read.
171963_x_at	1192.7	1395.3	1294	143.26	1329.4	1389.1	1359.25	42.2143	AU114543_rc /REP_DB=TREMBL Accession /GB=AU114543 /FEA=Transcript Cluster /DEF=Caenorhabditis elegans cDNA clone:yk720e12 : 3prime end, single read.
171964_s_at	1001.3	773.8	887.55	160.867	1158.4	848.8	1003.6	218.92	AV182539_rc /REP_DB=TREMBL Accession /GB=AV182539 /FEA=Transcript Cluster /DEF=Caenorhabditis elegans cDNA clone:yk639d12 : 3prime end, single read.
171965_x_at	150.4	138.3	144.35	8.55599	171.5	96.1	133.8	53.3159	AV182530_rc /REP_DB=TREMBL Accession /GB=AV182530 /FEA=Transcript Cluster /DEF=Caenorhabditis elegans cDNA clone:yk639c12 : 3prime end, single read.
171966_x_at	267.9	213	240.45	38.8202	678.3	520	599.15	111.935	AV182528_rc /REP_DB=TREMBL Accession /GB=AV182528 /FEA=Transcript Cluster /DEF=Caenorhabditis elegans cDNA clone:yk639c10 : 3prime end, single read.
171967_x_at	104.7	81.9	93.3	16.122	56.9	47.4	52.15	6.71751	AV199699_rc /REP_DB=TREMBL Accession /GB=AV199699 /FEA=Transcript Cluster /DEF=Caenorhabditis elegans cDNA clone:yk550d10 : 3prime end, single read.
171968_x_at	431.5	447.6	439.55	11.3844	537.5	477.4	507.45	42.4971	AV180835_rc /REP_DB=TREMBL Accession /GB=AV180835 /FEA=Transcript Cluster /DEF=Caenorhabditis elegans cDNA clone:yk612g11 : 3prime end, single read.
171969_x_at	246.8	247.8	247.3	0.707107	319.5	250	284.75	49.1439	AV180220_rc /REP_DB=TREMBL Accession /GB=AV180220 /FEA=Transcript Cluster /DEF=Caenorhabditis elegans cDNA clone:yk604c12 : 3prime end, single read.
171970_x_at	21.6	13.3	17.45	5.86899	21.5	20.6	21.05	0.636396	AV198994_rc /REP_DB=TREMBL Accession /GB=AV198994 /FEA=Transcript Cluster /DEF=Caenorhabditis elegans cDNA clone:yk407g6 : 3prime end, single read.
171971_x_at	5755.2	2163.6	3959.4	2539.64	4487.8	1868.6	3178.2	1852.05	AU115528_rc /REP_DB=TREMBL Accession /GB=AU115528 /FEA=Transcript Cluster /DEF=Caenorhabditis elegans cDNA clone:yk733f9 : 3prime end, single read.
171972_x_at	48.2	61.5	54.85	9.40452	74.2	48.4	61.3	18.2434	AV177526_rc /REP_DB=TREMBL Accession /GB=AV177526 /FEA=Transcript Cluster /DEF=Caenorhabditis elegans cDNA clone:yk529h4 : 3prime end, single read.
171973_at	190.6	141.9	166.25	34.4361	118.5	113.4	115.95	3.60624	AV200676_rc /REP_DB=TREMBL Accession /GB=AV200676 /FEA=Transcript Cluster /DEF=Caenorhabditis elegans cDNA clone:yk578h5 : 3prime end, single read.
171974_x_at	191.8	152.8	172.3	27.5772	236.1	180.4	208.25	39.3858	AV182050_rc /REP_DB=TREMBL Accession /GB=AV182050 /FEA=Transcript Cluster /DEF=Caenorhabditis elegans cDNA clone:yk631d9 : 3prime end, single read.
171975_x_at	90.5	73	81.75	12.3744	60.2	95.9	78.05	25.2437	AV178137_rc /REP_DB=TREMBL Accession /GB=AV178137 /FEA=Transcript Cluster /DEF=Caenorhabditis elegans cDNA clone:yk538f2 : 3prime end, single read.
171976_x_at	1089.4	854.1	971.75	166.382	1617.2	1689.7	1653.45	51.2652	AV200679_rc /REP_DB=TREMBL Accession /GB=AV200679 /FEA=Transcript Cluster /DEF=Caenorhabditis elegans cDNA clone:yk578h9 : 3prime end, single read.
171977_x_at	7901.3	7239.2	7570.25	468.175	5348	7369.6	6358.8	1429.49	AU114840_rc /REP_DB=TREMBL Accession /GB=AU114840 /FEA=Transcript Cluster /DEF=Caenorhabditis elegans cDNA clone:yk722a7 : 3prime end, single read.
171978_x_at	57.4	30.3	43.85	19.1626	32.5	33.8	33.15	0.919239	AV182946_rc /REP_DB=TREMBL Accession /GB=AV182946 /FEA=Transcript Cluster /DEF=Caenorhabditis elegans cDNA clone:yk644f4 : 3prime end, single read.
171979_x_at	227.9	232.1	230	2.96985	231.7	161.2	196.45	49.851	AV183425_rc /REP_DB=TREMBL Accession /GB=AV183425 /FEA=Transcript Cluster /DEF=Caenorhabditis elegans cDNA clone:yk651e2 : 3prime end, single read.
171980_x_at	1.5	3.6	2.55	1.48492	3	14.3	8.65	7.99031	AV198965_rc /REP_DB=TREMBL Accession /GB=AV198965 /FEA=Transcript Cluster /DEF=Caenorhabditis elegans cDNA clone:yk407b3 : 3prime end, single read.
171981_x_at	36.2	20.6	28.4	11.0309	21.4	34.6	28	9.33381	AV182659_rc /REP_DB=TREMBL Accession /GB=AV182659 /FEA=Transcript Cluster /DEF=Caenorhabditis elegans cDNA clone:yk640h5 : 3prime end, single read.
171982_x_at	877.4	535.2	706.3	241.972	809.4	630.4	719.9	126.572	AU115936_rc /REP_DB=TREMBL Accession /GB=AU115936 /FEA=Transcript Cluster /DEF=Caenorhabditis elegans cDNA clone:yk738f4 : 3prime end, single read.
171983_s_at	3.5	2.1	2.8	0.989949	1.2	1.9	1.55	0.494975	AV198766_rc /REP_DB=TREMBL Accession /GB=AV198766 /FEA=Transcript Cluster /DEF=Caenorhabditis elegans cDNA clone:yk380c8 : 3prime end, single read.
171984_at	405	382.4	393.7	15.9806	375.8	400.5	388.15	17.4655	AV179943_rc /REP_DB=TREMBL Accession /GB=AV179943 /FEA=Transcript Cluster /DEF=Caenorhabditis elegans cDNA clone:yk600c2 : 3prime end, single read.
171985_x_at	16.5	17.7	17.1	0.848528	2.5	20.4	11.45	12.6572	AV182372_rc /REP_DB=TREMBL Accession /GB=AV182372 /FEA=Transcript Cluster /DEF=Caenorhabditis elegans cDNA clone:yk636h3 : 3prime end, single read.
171986_x_at	697.1	582.9	640	80.7516	1207.7	1005.6	1106.65	142.906	AU113035_rc /REP_DB=TREMBL Accession /GB=AU113035 /FEA=Transcript Cluster /DEF=Caenorhabditis elegans cDNA clone:yk701h6 : 3prime end, single read.
171987_x_at	976.1	913.8	944.95	44.0528	1038	1503.3	1270.65	329.017	AV176910_rc /REP_DB=TREMBL Accession /GB=AV176910 /FEA=Transcript Cluster /DEF=Caenorhabditis elegans cDNA clone:yk520d3 : 3prime end, single read.
171988_at	5336	1998.7	3667.35	2359.83	4646.3	5701	5173.65	745.786	AV180507_rc /REP_DB=TREMBL Accession /GB=AV180507 /FEA=Transcript Cluster /DEF=Caenorhabditis elegans cDNA clone:yk608c8 : 3prime end, single read.
171989_x_at	143.4	135.2	139.3	5.79828	176.2	108	142.1	48.2247	AV181490_rc /REP_DB=TREMBL Accession /GB=AV181490 /FEA=Transcript Cluster /DEF=Caenorhabditis elegans cDNA clone:yk621a8 : 3prime end, single read.
171990_x_at	42.9	27.3	35.1	11.0309	31.7	47.5	39.6	11.1723	AV198973_rc /REP_DB=TREMBL Accession /GB=AV198973 /FEA=Transcript Cluster /DEF=Caenorhabditis elegans cDNA clone:yk407c9 : 3prime end, single read.
171991_x_at	20.4	17.9	19.15	1.76777	38.9	31.8	35.35	5.02046	AV199709_rc /REP_DB=TREMBL Accession /GB=AV199709 /FEA=Transcript Cluster /DEF=Caenorhabditis elegans cDNA clone:yk550e12 : 3prime end, single read.
171992_x_at	15.5	12.1	13.8	2.40416	14.3	12.5	13.4	1.27279	AV199678_rc /REP_DB=TREMBL Accession /GB=AV199678 /FEA=Transcript Cluster /DEF=Caenorhabditis elegans cDNA clone:yk550a11 : 3prime end, single read.
171993_x_at	174.5	152.3	163.4	15.6978	110.6	216.5	163.55	74.8826	AV180036_rc /REP_DB=TREMBL Accession /GB=AV180036 /FEA=Transcript Cluster /DEF=Caenorhabditis elegans cDNA clone:yk601h10 : 3prime end, single read.
171994_x_at	6572.1	5578.4	6075.25	702.652	4891.2	7429.4	6160.3	1794.78	AV183163_rc /REP_DB=TREMBL Accession /GB=AV183163 /FEA=Transcript Cluster /DEF=Caenorhabditis elegans cDNA clone:yk647d12 : 3prime end, single read.
171995_x_at	118.9	120.5	119.7	1.13137	116.7	179.4	148.05	44.3356	g5106724 /REP_DB=GenBank Identifier /GB=AF145376.1 /PROTEIN_GB=AAD39815.1 /CHR=3 /FEA=Mapped Transcript /DEF=LIT-1
171996_x_at	80.6	100.7	90.65	14.2128	102.7	70.9	86.8	22.486	g1079711 /REP_DB=GenBank Identifier /GB=U39761.1 /PROTEIN_GB=AAC46934.1 /CHR=X /FEA=Mapped Transcript /DEF=EGL-15
171997_x_at	1090.4	1234.7	1162.55	102.036	995.5	1248.2	1121.85	178.686	g871838 /REP_DB=GenBank Identifier /GB=D38542.1 /PROTEIN_GB=BAA07545.1 /CHR=1 /FEA=Mapped Transcript /DEF=CeTMIII
171998_x_at	164.6	199.6	182.1	24.7487	152.6	175.3	163.95	16.0513	g1237257 /REP_DB=GenBank Identifier /GB=M62830.1 /PROTEIN_GB=AAA93094.1 /CHR=1 /FEA=Mapped Transcript /DEF=UNC-13
171999_x_at	376.4	451.3	413.85	52.9623	188.8	297	242.9	76.509	g6451494 /REP_DB=GenBank Identifier /GB=D84668.1 /PROTEIN_GB=BAA86913.1 /CHR=2 /FEA=Mapped Transcript /DEF=CLH-1
172000_x_at	211.2	172.5	191.85	27.365	161.9	208.6	185.25	33.0219	g459659 /REP_DB=GenBank Identifier /GB=U06932.1 /PROTEIN_GB=AAA64937.1 /CHR=3 /FEA=Mapped Transcript /DEF=CeSWAP
172001_x_at	3090.2	3348.7	3219.45	182.787	2298.5	3093.4	2695.95	562.079	g1208412 /REP_DB=GenBank Identifier /GB=D38540.1 /PROTEIN_GB=BAA07543.1 /CHR=1 /FEA=Mapped Transcript /DEF=CeTMI
172002_x_at	14.3	29.8	22.05	10.9602	21.6	23.4	22.5	1.27279	g9857654 /REP_DB=GenBank Identifier /GB=AB038779.1 /PROTEIN_GB=BAB11974.1 /CHR=X /FEA=Mapped Transcript
172003_x_at	57.5	31.3	44.4	18.5262	41.3	33.8	37.55	5.3033	g9857650 /REP_DB=GenBank Identifier /GB=AB038777.1 /PROTEIN_GB=BAB11972.1 /CHR=X /FEA=Mapped Transcript
172004_x_at	4766.8	5997.8	5382.3	870.448	3852.4	4820.3	4336.35	684.409	g439983 /REP_DB=GenBank Identifier /GB=U04711.1 /PROTEIN_GB=AAA81899.1 /CHR=1 /FEA=Mapped Transcript
172005_x_at	81.9	95.8	88.85	9.82878	53.3	112.1	82.7	41.5779	g987520 /REP_DB=GenBank Identifier /GB=U33051.1 /PROTEIN_GB=AAA85507.1 /CHR=1 /FEA=Mapped Transcript
172006_x_at	369.2	427.9	398.55	41.5072	468.6	485.3	476.95	11.8087	g459702 /REP_DB=GenBank Identifier /CHR=1 /FEA=Mapped Transcript
172007_x_at	4144.9	3561.9	3853.4	412.243	2944.5	4301.3	3622.9	959.402	CE172_rc /REP_DB=TREMBL Accession /GB=T00172 /FEA=Transcript Cluster /DEF=wEST00893 Early embryo, Stratagene (cat. no. 937007) Caenorhabditis elegans cDNA clone CEESC34, mRNA sequence.
172008_x_at	81	31.4	56.2	35.0725	46.3	202.3	124.3	110.309	AV200674 /REP_DB=TREMBL Accession /GB=AV200674 /FEA=Transcript Cluster /REVCOMP /DEF=Caenorhabditis elegans cDNA clone:yk578h2 : 3prime end, single read.
172009_x_at	225.2	147.8	186.5	54.7301	216.8	234.6	225.7	12.5865	AV176138_rc /REP_DB=TREMBL Accession /GB=AV176138 /FEA=Transcript Cluster /DEF=Caenorhabditis elegans cDNA clone:yk508e11 : 3prime end, single read.
172010_x_at	1260.7	1052.1	1156.4	147.502	1706.2	1143.3	1424.75	398.03	AV185026_rc /REP_DB=TREMBL Accession /GB=AV185026 /FEA=Transcript Cluster /DEF=Caenorhabditis elegans cDNA clone:yk672f12 : 3prime end, single read.
172011_x_at	533.9	537.6	535.75	2.6163	260.3	451.9	356.1	135.482	AV182008_rc /REP_DB=TREMBL Accession /GB=AV182008 /FEA=Transcript Cluster /DEF=Caenorhabditis elegans cDNA clone:yk630f12 : 3prime end, single read.
172012_x_at	97.4	74.7	86.05	16.0513	79.4	132	105.7	37.1938	AV183562_rc /REP_DB=TREMBL Accession /GB=AV183562 /FEA=Transcript Cluster /DEF=Caenorhabditis elegans cDNA clone:yk653c12 : 3prime end, single read.
172013_x_at	1014.6	997.7	1006.15	11.9501	1174.2	1225	1199.6	35.921	AU116366_rc /REP_DB=TREMBL Accession /GB=AU116366 /FEA=Transcript Cluster /DEF=Caenorhabditis elegans cDNA clone:yk743h10 : 3prime end, single read.
172014_x_at	367.3	333.8	350.55	23.6881	278.4	430.1	354.25	107.268	AV175969_rc /REP_DB=TREMBL Accession /GB=AV175969 /FEA=Transcript Cluster /DEF=Caenorhabditis elegans cDNA clone:yk499d12 : 3prime end, single read.
172015_x_at	10.3	5.9	8.1	3.11127	10.5	5.3	7.9	3.67696	AV176452_rc /REP_DB=TREMBL Accession /GB=AV176452 /FEA=Transcript Cluster /DEF=Caenorhabditis elegans cDNA clone:yk513e12 : 3prime end, single read.
172016_x_at	240.6	263.7	252.15	16.3342	292.1	252.8	272.45	27.7893	g2739036 /REP_DB=GenBank Identifier /GB=AF024614.1 /PROTEIN_GB=AAB97161.1 /CHR=1 /FEA=Mapped Transcript /DEF=ADAM 10
172017_x_at	188.9	216.3	202.6	19.3747	183.3	151.5	167.4	22.486	g9937513 /REP_DB=GenBank Identifier /GB=AF293972.1 /PROTEIN_GB=AAG02478.1 /CHR=5 /FEA=Mapped Transcript /DEF=auxilin
172018_x_at	720.5	659	689.75	43.4871	577.2	441.8	509.5	95.7423	g6636371 /REP_DB=GenBank Identifier /GB=AF217185.1 /PROTEIN_GB=AAF20162.1 /CHR=5 /FEA=Mapped Transcript /DEF=UNC-112
172019_x_at	183.9	155.7	169.8	19.9404	125.6	150.1	137.85	17.3241	g8515822 /REP_DB=GenBank Identifier /GB=AF269694.1 /PROTEIN_GB=AAF76193.1 /CHR=3 /FEA=Mapped Transcript /DEF=LIN-9S
172020_x_at	59.2	46.6	52.9	8.90955	36.9	37.1	37	0.141421	g4558870 /REP_DB=GenBank Identifier /GB=AF104917.1 /PROTEIN_GB=AAD22772.1 /CHR=3 /FEA=Mapped Transcript /DEF=LIN-36
172021_x_at	234.8	317.7	276.25	58.6192	215.7	180.5	198.1	24.8902	g3047192 /REP_DB=GenBank Identifier /GB=AF031836.1 /PROTEIN_GB=AAC13672.1 /CHR=3 /FEA=Mapped Transcript /DEF=GLY5b
172022_x_at	297.7	243	270.35	38.6787	291.6	268.5	280.05	16.3342	g7939594 /REP_DB=GenBank Identifier /GB=AB042633.1 /PROTEIN_GB=BAA95694.1 /CHR=1 /FEA=Mapped Transcript /DEF=bladder cancer related protein
172023_x_at	226.5	253.9	240.2	19.3747	165	92.4	128.7	51.336	g6681679 /REP_DB=GenBank Identifier /GB=AB017106.1 /PROTEIN_GB=BAA88837.1 /CHR=4 /FEA=Mapped Transcript /DEF=Kinesin like protein (klp-11)
172024_x_at	228.7	342.7	285.7	80.6102	183.8	333.2	258.5	105.642	g6467492 /REP_DB=GenBank Identifier /GB=AF173170.1 /PROTEIN_GB=AAF13163.1 /CHR=2 /FEA=Mapped Transcript /DEF=CLC chloride channel protein
172025_x_at	278	169.5	223.75	76.7211	345.8	271.9	308.85	52.2552	g5805381 /REP_DB=GenBank Identifier /GB=AF173372.1 /PROTEIN_GB=AAD51972.1 /CHR=2 /FEA=Mapped Transcript /DEF=transmembrane protein NRF-6
172026_x_at	236.3	272.6	254.45	25.668	286.8	339	312.9	36.911	g4680194 /REP_DB=GenBank Identifier /GB=AF112356.1 /PROTEIN_GB=AAD27559.1 /CHR=X /FEA=Mapped Transcript /DEF=venom allergen-like protein
172027_x_at	41.7	36.5	39.1	3.67696	49.1	31.8	40.45	12.2329	g4063373 /REP_DB=GenBank Identifier /GB=AF088288.1 /PROTEIN_GB=AAC98295.1 /CHR=4 /FEA=Mapped Transcript /DEF=caspase-related protein 2A
172028_x_at	37.8	41.8	39.8	2.82843	36.4	53.5	44.95	12.0915	g5002221 /REP_DB=GenBank Identifier /GB=AF144260.1 /PROTEIN_GB=AAD37368.1 /CHR=1 /FEA=Mapped Transcript /DEF=AP180-like adaptor protein
172029_x_at	59.1	68.2	63.65	6.43467	36.1	63.7	49.9	19.5161	g5002217 /REP_DB=GenBank Identifier /GB=AF144258.1 /PROTEIN_GB=AAD37366.1 /CHR=1 /FEA=Mapped Transcript /DEF=AP180-like adaptor protein
172030_x_at	41.7	32.8	37.25	6.29325	31.8	37	34.4	3.67696	g4063377 /REP_DB=GenBank Identifier /GB=AF088290.1 /PROTEIN_GB=AAC98297.1 /CHR=1 /FEA=Mapped Transcript /DEF=caspase-related protein 3
172031_x_at	482.6	490.9	486.75	5.86899	568.9	589.9	579.4	14.8492	g1289521 /REP_DB=GenBank Identifier /GB=U53931.1 /PROTEIN_GB=AAA98566.1 /CHR=2 /FEA=Mapped Transcript /DEF=elav-type ribonucleoprotein
172032_x_at	83	71.3	77.15	8.27315	65.6	53.7	59.65	8.41457	g5880860 /REP_DB=GenBank Identifier /GB=AF153275.1 /PROTEIN_GB=AAD54940.1 /CHR=1 /FEA=Mapped Transcript /DEF=transcription factor RUN
172033_x_at	12	2.6	7.3	6.6468	2.8	12.2	7.5	6.6468	g2338417 /REP_DB=GenBank Identifier /GB=AF012437.1 /PROTEIN_GB=AAC47715.1 /CHR=3 /FEA=Mapped Transcript /DEF=insulin receptor homolog
172034_x_at	44.4	27.2	35.8	12.1622	69.6	44.4	57	17.8191	g10198042 /REP_DB=GenBank Identifier /GB=AF273807.1 /PROTEIN_GB=AAG15156.1 /CHR=5 /FEA=Mapped Transcript /DEF=nuclear receptor NHR-59
172035_x_at	90.5	135.8	113.15	32.0319	68.5	72.2	70.35	2.6163	g10198019 /REP_DB=GenBank Identifier /GB=AF273796.1 /PROTEIN_GB=AAG15144.1 /CHR=5 /FEA=Mapped Transcript /DEF=nuclear receptor NHR-50
172036_x_at	74.7	76.3	75.5	1.13137	97.1	66.8	81.95	21.4253	g6176435 /REP_DB=GenBank Identifier /GB=AF188715.1 /PROTEIN_GB=AAF05590.1 /CHR=2 /FEA=Mapped Transcript /DEF=alanyl-tRNA synthetase
172037_x_at	66.3	78.1	72.2	8.34386	61.7	76.7	69.2	10.6066	g156241 /REP_DB=GenBank Identifier /GB=L08969.1 /PROTEIN_GB=AAA53659.1 /CHR=4 /FEA=Mapped Transcript /DEF=choline acetyltransferase
172038_x_at	109.8	69.1	89.45	28.7792	75	112	93.5	26.163	g385198 /REP_DB=GenBank Identifier /GB=L19621.1 /PROTEIN_GB=AAC14456.1 /CHR=4 /FEA=Mapped Transcript /DEF=acetylcholine transporter
172039_x_at	133.5	147.4	140.45	9.82878	208.4	157.5	182.95	35.9917	g8489864 /REP_DB=GenBank Identifier /GB=AF271359.1 /PROTEIN_GB=AAF75788.1 /CHR=X /FEA=Mapped Transcript /DEF=STE20-like kinase MST
172040_x_at	69.6	87	78.3	12.3037	68.8	98.6	83.7	21.0718	g5002203 /REP_DB=GenBank Identifier /GB=AF143242.1 /PROTEIN_GB=AAD37359.1 /CHR=1 /FEA=Mapped Transcript /DEF=protein kinase MOM-4
172041_x_at	7.1	21.9	14.5	10.4652	24.4	38.3	31.35	9.82878	g3114214 /REP_DB=GenBank Identifier /GB=AF031414.1 /PROTEIN_GB=AAC15827.1 /CHR=X /FEA=Mapped Transcript /DEF=serotonin receptor
172042_x_at	290.5	210.1	250.3	56.8514	205.4	162.4	183.9	30.4056	g3769343 /REP_DB=GenBank Identifier /GB=AB018598.1 /PROTEIN_GB=BAA33886.1 /CHR=5 /FEA=Mapped Transcript /DEF=ATM-like protein
172043_x_at	3746.1	4146.8	3946.45	283.338	1637.1	1711.7	1674.4	52.7502	g9857642 /REP_DB=GenBank Identifier /GB=AB038503.1 /PROTEIN_GB=BAB11968.1 /CHR=2 /FEA=Mapped Transcript /DEF=galectin LEC-2
172044_x_at	158.9	190.7	174.8	22.486	162	148.1	155.05	9.82878	g6690645 /REP_DB=GenBank Identifier /GB=AF192400.1 /PROTEIN_GB=AAF24233.1 /CHR=3 /FEA=Mapped Transcript /DEF=emb-30 protein
172045_x_at	164.4	220.6	192.5	39.7394	66.8	111.2	89	31.3955	g6671362 /REP_DB=GenBank Identifier /GB=AF216291.1 /PROTEIN_GB=AAF23175.1 /CHR=4 /FEA=Mapped Transcript /DEF=histone H1.Q
172046_x_at	958.6	1067	1012.8	76.6504	1265.1	1110.8	1187.95	109.107	g4100189 /REP_DB=GenBank Identifier /GB=U95181.1 /PROTEIN_GB=AAD00776.1 /CHR=1 /FEA=Mapped Transcript /DEF=2,5 dihydroxyphenylacetate oxidase
172047_x_at	53.7	62.8	58.25	6.43467	57	56.6	56.8	0.282843	g6681681 /REP_DB=GenBank Identifier /GB=AB017107.1 /PROTEIN_GB=BAA88838.1 /CHR=3 /FEA=Mapped Transcript /DEF=Kinesin associated protein kap-1
172048_x_at	543.3	429.9	486.6	80.1859	423.7	656.4	540.05	164.544	g6505766 /REP_DB=GenBank Identifier /GB=AB035090.2 /PROTEIN_GB=BAA86959.1 /CHR=2 /FEA=Mapped Transcript /DEF=clc chloride channel homologue
172049_x_at	2.3	8.8	5.55	4.59619	19.6	19.7	19.65	0.0707107	Y73B3A.O /REP_DB=WormBase Gene ID /WP=CE26583 /CHR=X /FEA=Sanger Annotation /DEF=(ST.LOUIS)
172050_x_at	21.5	48.5	35	19.0919	21.2	42.4	31.8	14.9907	Y73B3A.Q /REP_DB=WormBase Gene ID /WP=CE26585 /CHR=X /FEA=Sanger Annotation /DEF=(ST.LOUIS)
172051_x_at	117.5	75.5	96.5	29.6985	49	87.9	68.45	27.5065	Y73B3A.N /REP_DB=WormBase Gene ID /WP=CE26582 /CHR=X /FEA=Sanger Annotation /DEF=(ST.LOUIS)
172052_x_at	2.9	20.3	11.6	12.3037	9.9	9.2	9.55	0.494975	F07B7.J /REP_DB=WormBase Gene ID /WP=CE25847 /CHR=5 /FEA=Sanger Annotation /DEF=(ST.LOUIS)
172053_x_at	101	78.2	89.6	16.122	70.8	50.4	60.6	14.425	ZK105.G /REP_DB=WormBase Gene ID /WP=CE23452 /CHR=5 /FEA=Sanger Annotation /DEF=(ST.LOUIS)
172054_at	10.2	9.1	9.65	0.777817	2.1	16.8	9.45	10.3945	F07B7.G /REP_DB=WormBase Gene ID /WP=CE25845 /CHR=5 /FEA=Sanger Annotation /DEF=(ST.LOUIS)
172055_x_at	287.7	308.4	298.05	14.6371	658.6	478.5	568.55	127.35	F07B7.D /REP_DB=WormBase Gene ID /WP=CE25843 /CHR=5 /FEA=Sanger Annotation /DEF=(ST.LOUIS)
172056_x_at	83.8	95	89.4	7.9196	38.1	31.3	34.7	4.80833	Y5H2A.D /REP_DB=WormBase Gene ID /WP=CE21313 /CHR=5 /FEA=Sanger Annotation /DEF=(ST.LOUIS)
172057_x_at	179.1	240.2	209.65	43.2042	265.9	237.7	251.8	19.9404	g2828111 /REP_DB=GenBank Identifier /GB=AF039569.1 /PROTEIN_GB=AAB99999.1 /CHR=1 /FEA=Mapped Transcript /DEF=aryl hydrocarbon receptor nuclear translocatorortholog AHA-1
172058_x_at	48.6	74.6	61.6	18.3848	40.1	65	52.55	17.607	g8037936 /REP_DB=GenBank Identifier /GB=AF255956.1 /PROTEIN_GB=AAF71543.1 /CHR=4 /FEA=Mapped Transcript /DEF=calcium-calmodulin-dependent protein kinase IIisoform H
172059_x_at	67.2	77.1	72.15	7.00036	73.7	48.6	61.15	17.7484	g6714902 /REP_DB=GenBank Identifier /GB=AF117300.1 /PROTEIN_GB=AAF26201.1 /CHR=X /FEA=Mapped Transcript /DEF=G protein-linked acetylcholine receptor GAR-1a
172060_x_at	93	92.6	92.8	0.282843	80.6	92.7	86.65	8.55599	g6714904 /REP_DB=GenBank Identifier /GB=AF117301.1 /PROTEIN_GB=AAF26202.1 /CHR=X /FEA=Mapped Transcript /DEF=G protein-linked acetylcholine receptor GAR-1c
172061_x_at	479.2	590.1	534.65	78.4181	479.8	465.1	472.45	10.3945	g5354175 /REP_DB=GenBank Identifier /GB=AF151645.1 /PROTEIN_GB=AAD42387.1 /CHR=3 /FEA=Mapped Transcript /DEF=ionotropic GABA receptor subunit UNC-49Cshort
172062_x_at	41.3	48.4	44.85	5.02046	27.4	28.5	27.95	0.777817	g3452400 /REP_DB=GenBank Identifier /GB=AF083647.1 /PROTEIN_GB=AAC32858.1 /CHR=X /FEA=Mapped Transcript /DEF=putative potassium channel subunit n2P17m2-2
172063_x_at	285.6	263.9	274.75	15.3442	322.7	230	276.35	65.5488	g8132061 /REP_DB=GenBank Identifier /GB=AF152095.1 /PROTEIN_GB=AAF73198.1 /CHR=4 /FEA=Mapped Transcript /DEF=multispecific organic anion transporter
172064_x_at	256.3	216.7	236.5	28.0014	185.1	209.1	197.1	16.9706	g6272677 /REP_DB=GenBank Identifier /GB=AF180730.1 /PROTEIN_GB=AAF06159.1 /CHR=5 /FEA=Mapped Transcript /DEF=RNA interference promoting factor RDE-1
172065_x_at	1563.7	1661.1	1612.4	68.8722	1590	1838.6	1714.3	175.787	g1181594 /REP_DB=GenBank Identifier /GB=D38471.1 /PROTEIN_GB=BAA07491.1 /CHR=3 /FEA=Mapped Transcript /DEF=elongation factor Tu homologue precursor
172066_x_at	56.5	56.8	56.65	0.212132	38.6	49.6	44.1	7.77817	g1045476 /REP_DB=GenBank Identifier /GB=U34661.1 /PROTEIN_GB=AAA92006.1 /CHR=3 /FEA=Mapped Transcript /DEF=ionotropic glutamate receptor subunit
172067_x_at	5.3	10.5	7.9	3.67696	3.8	16.9	10.35	9.2631	g1620740 /REP_DB=GenBank Identifier /GB=U72211.1 /PROTEIN_GB=AAB97099.1 /CHR=X /FEA=Mapped Transcript /DEF=putative transcription factor TTX-3
172068_x_at	215.6	178.9	197.25	25.9508	234.1	227	230.55	5.02046	g5031477 /REP_DB=GenBank Identifier /GB=AF154004.1 /PROTEIN_GB=AAD38186.1 /CHR=1 /FEA=Mapped Transcript /DEF=cyclin-dependent kinase 7 homolog
172069_x_at	640.5	598.7	619.6	29.5571	222.8	188.3	205.55	24.3952	g675493 /REP_DB=GenBank Identifier /GB=L39890.1 /PROTEIN_GB=AAA98788.1 /CHR=5 /FEA=Mapped Transcript /DEF=cathepsin B-like cysteine proteinase
172070_x_at	106.5	134.1	120.3	19.5161	59.5	93.9	76.7	24.3245	K06A9.1B /REP_DB=WormBase Gene ID /WP=CE19525 /SUBMIT=ST.LOUIS /CHR=X /FEA=Sanger Annotation
172071_x_at	10.1	23.6	16.85	9.54594	14.6	19.3	16.95	3.3234	Y22D7AR.B /REP_DB=WormBase Gene ID /WP=CE23410 /CHR=3 /FEA=Sanger Annotation /DEF=(ST.LOUIS)
172072_x_at	213.8	212.7	213.25	0.777817	201.5	224.9	213.2	16.5463	C04A2.7B /REP_DB=WormBase Gene ID /WP=CE01771 /SUBMIT=ST.LOUIS /CHR=2 /FEA=Sanger Annotation
172073_x_at	7	3.2	5.1	2.68701	3.2	5.9	4.55	1.90919	Y69A2AR.P /REP_DB=WormBase Gene ID /WP=CE22801 /CHR=4 /FEA=Sanger Annotation /DEF=(ST.LOUIS)
172074_x_at	1	1	1	0	8.8	2.7	5.75	4.31335	Y69A2AR.Z /REP_DB=WormBase Gene ID /WP=CE22804 /CHR=4 /FEA=Sanger Annotation /DEF=(ST.LOUIS)
172075_x_at	44.4	38.9	41.65	3.88909	71.9	54.5	63.2	12.3037	Y82E9BL.G /REP_DB=WormBase Gene ID /WP=CE23423 /CHR=3 /FEA=Sanger Annotation /DEF=(ST.LOUIS)
172076_x_at	498.7	551.2	524.95	37.1231	407.9	632.4	520.15	158.745	Y69A2AR.E /REP_DB=WormBase Gene ID /WP=CE26562 /CHR=4 /FEA=Sanger Annotation /DEF=(ST.LOUIS)
172077_x_at	2.1	7.5	4.8	3.81838	2.7	9.3	6	4.6669	Y48G1BM.H /REP_DB=WormBase Gene ID /WP=CE26119 /CHR=1 /FEA=Sanger Annotation /DEF=(ST.LOUIS)
172078_x_at	8.9	12.5	10.7	2.54558	11.6	19.1	15.35	5.3033	Y48G1BM.I /REP_DB=WormBase Gene ID /WP=CE26120 /CHR=1 /FEA=Sanger Annotation /DEF=(ST.LOUIS)
172079_s_at	100	79.2	89.6	14.7078	119.7	127.8	123.75	5.72756	Y105E8B.QQ /REP_DB=WormBase Gene ID /WP=CE24100 /CHR=1 /FEA=Sanger Annotation /DEF=(HINXTON)
172080_at	6.9	7.4	7.15	0.353553	1.8	4.3	3.05	1.76777	Y50D4A.G /REP_DB=WormBase Gene ID /WP=CE25346 /CHR=5 /FEA=Sanger Annotation /DEF=(ST.LOUIS)
172081_x_at	14.5	4.9	9.7	6.78823	13.2	35	24.1	15.4149	Y50D4A.D /REP_DB=WormBase Gene ID /WP=CE26410 /CHR=5 /FEA=Sanger Annotation /DEF=(ST.LOUIS)
172082_x_at	41.9	43.8	42.85	1.3435	25.6	25.1	25.35	0.353553	Y41D4B.Z /REP_DB=WormBase Gene ID /WP=CE26100 /CHR=4 /FEA=Sanger Annotation /DEF=(ST.LOUIS)
172083_x_at	12153.6	10624.2	11388.9	1081.45	10738.7	16480.5	13609.6	4060.07	Y41D4B.W /REP_DB=WormBase Gene ID /WP=CE21842 /CHR=4 /FEA=Sanger Annotation /DEF=(ST.LOUIS)
172084_x_at	144.3	142.2	143.25	1.48492	244.8	129.5	187.15	81.5294	Y50D4A.A /REP_DB=WormBase Gene ID /WP=CE22280 /CHR=5 /FEA=Sanger Annotation /DEF=(ST.LOUIS)
172085_x_at	67.9	48.9	58.4	13.435	64	46.2	55.1	12.5865	Y73B3B.B /REP_DB=WormBase Gene ID /WP=CE26595 /CHR=X /FEA=Sanger Annotation /DEF=(ST.LOUIS)
172086_x_at	4.5	12.7	8.6	5.79828	7.9	6.1	7	1.27279	C06E1.5 /REP_DB=WormBase Gene ID /WP=CE00060 /SUBMIT=ST.LOUIS /CHR=3 /FEA=Sanger Annotation
172087_x_at	3.1	4.8	3.95	1.20208	4.5	8.8	6.65	3.04056	D2007.3 /REP_DB=WormBase Gene ID /WP=CE00128 /SUBMIT=ST.LOUIS /CHR=3 /FEA=Sanger Annotation
172088_x_at	0.5	7.1	3.8	4.6669	1.7	9.8	5.75	5.72756	Y73B3B.C /REP_DB=WormBase Gene ID /WP=CE26596 /CHR=X /FEA=Sanger Annotation /DEF=(ST.LOUIS)
172089_x_at	38.9	24.9	31.9	9.89949	38	31.1	34.55	4.87904	Y55F3C.I /REP_DB=WormBase Gene ID /WP=CE22567 /CHR=4 /FEA=Sanger Annotation /DEF=(ST.LOUIS)
172090_at	24.4	23.3	23.85	0.777817	41.7	27.8	34.75	9.82878	Y67D8B.D /REP_DB=WormBase Gene ID /WP=CE22770 /CHR=4 /FEA=Sanger Annotation /DEF=(ST.LOUIS)
172091_x_at	4	16.8	10.4	9.05097	2.9	20.4	11.65	12.3744	Y47G7A.B /REP_DB=WormBase Gene ID /WP=CE26542 /CHR=2 /FEA=Sanger Annotation /DEF=(ST.LOUIS)
172092_s_at	45.2	21.3	33.25	16.8999	58.5	39.6	49.05	13.3643	Y73B3B.A /REP_DB=WormBase Gene ID /WP=CE26594 /CHR=X /FEA=Sanger Annotation /DEF=(ST.LOUIS)
172093_x_at	243.1	203.4	223.25	28.0721	172.6	114.7	143.65	40.9415	Y54B9A.A /REP_DB=WormBase Gene ID /WP=CE24436 /CHR=5 /FEA=Sanger Annotation /DEF=(ST.LOUIS)
172094_x_at	3.4	3.8	3.6	0.282843	3	2.9	2.95	0.0707107	C30A5.9 /REP_DB=WormBase Gene ID /WP=CE00556 /SUBMIT=ST.LOUIS /CHR=3 /FEA=Sanger Annotation
172095_x_at	50.2	53	51.6	1.9799	20.9	29.3	25.1	5.9397	C06E1.2 /REP_DB=WormBase Gene ID /WP=CE00057 /SUBMIT=ST.LOUIS /CHR=3 /FEA=Sanger Annotation
172096_x_at	3	1.8	2.4	0.848528	16	12	14	2.82843	C06E1.6 /REP_DB=WormBase Gene ID /WP=CE00061 /SUBMIT=ST.LOUIS /CHR=3 /FEA=Sanger Annotation
172097_x_at	7.2	4.2	5.7	2.12132	5.2	6.9	6.05	1.20208	Y22D7AL.D /REP_DB=WormBase Gene ID /WP=CE23436 /CHR=3 /FEA=Sanger Annotation /DEF=(ST.LOUIS)
172098_x_at	30.3	24.4	27.35	4.17193	15.1	18.9	17	2.68701	Y47D7A.2 /REP_DB=WormBase Gene ID /WP=CE26109 /SUBMIT=ST.LOUIS /CHR=5 /FEA=Sanger Annotation
172099_x_at	3.3	2	2.65	0.919239	3.6	13.8	8.7	7.21249	Y22D7AL.V /REP_DB=WormBase Gene ID /WP=CE26509 /CHR=3 /FEA=Sanger Annotation /DEF=(ST.LOUIS)
172100_x_at	13858.9	12070.9	12964.9	1264.31	11818.7	17713.7	14766.2	4168.39	C36E6.B /REP_DB=WormBase Gene ID /WP=CE20542 /CHR=X /FEA=Sanger Annotation /DEF=locus:mlc-1 (ST.LOUIS)
172101_x_at	91.2	114.1	102.65	16.1927	87	97.6	92.3	7.49533	F42G9.9A /REP_DB=WormBase Gene ID /WP=CE24967 /GEN=ptl-1 /SUBMIT=ST.LOUIS /CHR=3 /FEA=Sanger Annotation
172102_x_at	159	101.4	130.2	40.7294	91.5	66.8	79.15	17.4655	ZK105.G_rc /REP_DB=WormBase Gene ID /WP=CE23452 /CHR=5 /FEA=Sanger Annotation /REVCOMP /DEF=(ST.LOUIS)
172103_x_at	340.2	459.8	400	84.57	257.2	342.8	300	60.5283	Y108G3AL.E /REP_DB=WormBase Gene ID /WP=CE26039 /CHR=5 /FEA=Sanger Annotation /DEF=(ST.LOUIS)
172104_x_at	31.9	30.6	31.25	0.919239	21.7	26	23.85	3.04056	Y69A2AR.AA /REP_DB=WormBase Gene ID /WP=CE22805 /CHR=4 /FEA=Sanger Annotation /DEF=(ST.LOUIS)
172105_x_at	17.3	26.5	21.9	6.50538	14.6	24.4	19.5	6.92965	Y39G10BM.E /REP_DB=WormBase Gene ID /WP=CE25271 /CHR=1 /FEA=Sanger Annotation /DEF=(ST.LOUIS)
172106_x_at	72.6	36.7	54.65	25.3851	45.4	38.5	41.95	4.87904	Y54F10AM.G /REP_DB=WormBase Gene ID /WP=CE26175 /CHR=3 /FEA=Sanger Annotation /DEF=(ST.LOUIS)
172107_x_at	195.8	146.9	171.35	34.5775	151.6	82.2	116.9	49.0732	Y54F10AM.E /REP_DB=WormBase Gene ID /WP=CE26173 /CHR=3 /FEA=Sanger Annotation /DEF=(ST.LOUIS)
172108_x_at	5.2	3.7	4.45	1.06066	6.6	1.3	3.95	3.74767	Y39G10AR.C /REP_DB=WormBase Gene ID /WP=CE26521 /CHR=1 /FEA=Sanger Annotation /DEF=(ST.LOUIS)
172109_x_at	86.2	97.8	92	8.20244	37.3	61.2	49.25	16.8999	Y39G10AR.K /REP_DB=WormBase Gene ID /WP=CE21771 /CHR=1 /FEA=Sanger Annotation /DEF=(ST.LOUIS)
172110_x_at	18.4	20.3	19.35	1.3435	5.4	21.6	13.5	11.4551	Y39G10AR.W /REP_DB=WormBase Gene ID /WP=CE26527 /CHR=1 /FEA=Sanger Annotation /DEF=(ST.LOUIS)
172111_x_at	3.6	1.9	2.75	1.20208	14	15.1	14.55	0.777817	Y39G10AR.Z /REP_DB=WormBase Gene ID /WP=CE26530 /CHR=1 /FEA=Sanger Annotation /DEF=(ST.LOUIS)
172112_x_at	31.7	35.2	33.45	2.47487	27.1	39.8	33.45	8.98026	Y47D7A.10 /REP_DB=WormBase Gene ID /WP=CE24347 /SUBMIT=ST.LOUIS /CHR=5 /FEA=Sanger Annotation
172113_x_at	48.5	48.5	48.5	0	28.4	44.7	36.55	11.5258	Y59H11AM.D /REP_DB=WormBase Gene ID /WP=CE25520 /CHR=4 /FEA=Sanger Annotation /DEF=(ST.LOUIS)
172114_at	5.7	7.7	6.7	1.41421	10.6	16.4	13.5	4.10122	Y19D10A.A /REP_DB=WormBase Gene ID /WP=CE21443 /CHR=5 /FEA=Sanger Annotation /DEF=(ST.LOUIS)
172115_x_at	21.6	17.7	19.65	2.75772	2.7	9.1	5.9	4.52548	F54H12.4 /REP_DB=WormBase Gene ID /WP=CE00546 /SUBMIT=ST.LOUIS /CHR=3 /FEA=Sanger Annotation
172116_x_at	1.2	6	3.6	3.39411	2.2	7.4	4.8	3.67696	Y105E8B.OO /REP_DB=WormBase Gene ID /WP=CE24098 /CHR=1 /FEA=Sanger Annotation /DEF=(HINXTON)
172117_x_at	7.9	11.6	9.75	2.6163	4.2	6.8	5.5	1.83848	Y38F2AR.O /REP_DB=WormBase Gene ID /WP=CE21636 /CHR=4 /FEA=Sanger Annotation /DEF=(ST.LOUIS)
172118_x_at	4.2	3.1	3.65	0.777817	15	23.5	19.25	6.01041	Y57E12B.D /REP_DB=WormBase Gene ID /WP=CE22642 /CHR=5 /FEA=Sanger Annotation /DEF=(ST.LOUIS)
172119_at	31.7	47.3	39.5	11.0309	35.9	55.2	45.55	13.6472	Y57E12B.C /REP_DB=WormBase Gene ID /WP=CE24471 /CHR=5 /FEA=Sanger Annotation /DEF=(ST.LOUIS)
172120_x_at	6.2	16.8	11.5	7.49533	6.2	2.2	4.2	2.82843	Y22D7AL.X /REP_DB=WormBase Gene ID /WP=CE26510 /CHR=3 /FEA=Sanger Annotation /DEF=(ST.LOUIS)
172121_x_at	7.2	21.2	14.2	9.89949	21.3	34.1	27.7	9.05097	Y47D7A.7 /REP_DB=WormBase Gene ID /WP=CE24348 /SUBMIT=ST.LOUIS /CHR=5 /FEA=Sanger Annotation
172122_at	67	66.8	66.9	0.141421	51.3	71.5	61.4	14.2836	Y37E11C.A /REP_DB=WormBase Gene ID /WP=CE26067 /CHR=4 /FEA=Sanger Annotation /DEF=(ST.LOUIS)
172123_x_at	1030.8	1140.9	1085.85	77.8525	664.4	781.8	723.1	83.0143	B0350.2C /REP_DB=WormBase Gene ID /WP=CE06704 /GEN=unc-44 /SUBMIT=ST.LOUIS /CHR=4 /FEA=Sanger Annotation
172124_x_at	236.6	160.7	198.65	53.6694	176.5	149.6	163.05	19.0212	Y65B4A.D_rc /REP_DB=WormBase Gene ID /WP=CE22730 /CHR=1 /FEA=Sanger Annotation /REVCOMP /DEF=(ST.LOUIS)
172125_x_at	60.3	59.3	59.8	0.707107	34.9	50.6	42.75	11.1016	F58B6.3C /REP_DB=WormBase Gene ID /WP=CE28478 /GEN=par-2 /SUBMIT=ST.LOUIS /CHR=3 /FEA=Sanger Annotation
172126_x_at	424.9	746.6	585.75	227.476	462.3	445.3	453.8	12.0208	W07B3.2A /REP_DB=WormBase Gene ID /WP=CE17290 /GEN=gei-4 /SUBMIT=ST.LOUIS /CHR=3 /FEA=Sanger Annotation
172127_x_at	53.7	68.9	61.3	10.748	34.1	63	48.55	20.4354	F42G9.9B /REP_DB=WormBase Gene ID /WP=CE28321 /GEN=ptl-1 /SUBMIT=ST.LOUIS /CHR=3 /FEA=Sanger Annotation
172128_x_at	1	11.3	6.15	7.2832	1.7	12.7	7.2	7.77817	Y48G9A.A /REP_DB=WormBase Gene ID /WP=CE25322 /CHR=3 /FEA=Sanger Annotation /DEF=(ST.LOUIS) protein_id:AAF60707.1
172129_x_at	182	169.6	175.8	8.76812	146.3	144.6	145.45	1.20208	Y105E8B.K /REP_DB=WormBase Gene ID /WP=CE25175 /CHR=1 /FEA=Sanger Annotation /DEF=(HINXTON) protein_id:CAB60854.1
172130_at	23.8	19.5	21.65	3.04056	12.6	6.2	9.4	4.52548	Y34D9A.L /REP_DB=WormBase Gene ID /WP=CE21536 /CHR=1 /FEA=Sanger Annotation /DEF=(ST.LOUIS) protein_id:AAF59442.1
172131_x_at	3.7	3.8	3.75	0.0707107	2	14.2	8.1	8.6267	Y73E7A.A /REP_DB=WormBase Gene ID /WP=CE26411 /CHR=1 /FEA=Sanger Annotation /DEF=(ST.LOUIS) protein_id:AAG23383.1
172132_x_at	4.2	1.7	2.95	1.76777	3.2	2	2.6	0.848528	Y24D9A.A /REP_DB=WormBase Gene ID /WP=CE21456 /CHR=4 /FEA=Sanger Annotation /DEF=(ST.LOUIS) protein_id:AAF60462.1
172133_x_at	29.6	17.8	23.7	8.34386	10.8	36.3	23.55	18.0312	F59D8.A /REP_DB=WormBase Gene ID /WP=CE20900 /CHR=X /FEA=Sanger Annotation /DEF=(ST.LOUIS) protein_id:AAF35966.1
172134_x_at	22.4	25.5	23.95	2.19203	24.1	13.6	18.85	7.42462	F59D8.B /REP_DB=WormBase Gene ID /WP=CE20901 /CHR=X /FEA=Sanger Annotation /DEF=(ST.LOUIS) protein_id:AAF35967.1
172135_x_at	52.9	46.7	49.8	4.38406	20.2	34.6	27.4	10.1823	Y5H2A.A /REP_DB=WormBase Gene ID /WP=CE21311 /CHR=5 /FEA=Sanger Annotation /DEF=(ST.LOUIS) protein_id:AAF59624.1
172136_x_at	116.9	131	123.95	9.97021	93.4	72.1	82.75	15.0614	Y71D11A.4 /REP_DB=WormBase Gene ID /WP=CE24603 /SUBMIT=ST.LOUIS /CHR=3 /FEA=Sanger Annotation /DEF=transposase
172137_s_at	67	75.9	71.45	6.29325	44.4	97.7	71.05	37.6888	Y111B2A.10B /REP_DB=WormBase Gene ID /WP=CE26627 /GB=CAC35839.1 /SUBMIT=HINXTON /CHR=3 /FEA=Sanger Annotation
172138_x_at	576.5	516.4	546.45	42.4971	457.5	614.4	535.95	110.945	F52C6.12 /REP_DB=WormBase Gene ID /WP=CE10824 /GB=AAB94978.1 /SUBMIT=ST.LOUIS /CHR=2 /FEA=Sanger Annotation
172139_x_at	8	5.9	6.95	1.48492	8.3	3.4	5.85	3.46482	Y46H3D.1 /REP_DB=WormBase Gene ID /WP=CE24318 /GB=AAK72304.1 /SUBMIT=ST.LOUIS /CHR=5 /FEA=Sanger Annotation
172140_x_at	12.9	22.6	17.75	6.85894	22.1	23.2	22.65	0.777817	Y10G11A.C /REP_DB=WormBase Gene ID /WP=CE26732 /GB=CAC44303.1 /SUBMIT=HINXTON /CHR=4 /FEA=Sanger Annotation
172141_at	1	1.4	1.2	0.282843	0.9	3.5	2.2	1.83848	K01A12.1 /REP_DB=WormBase Gene ID /WP=CE01986 /GB=AAA64338.1 /SUBMIT=ST.LOUIS /CHR=X /FEA=Sanger Annotation
172142_x_at	9.4	16.5	12.95	5.02046	12.5	38.7	25.6	18.5262	R05D3.5 /REP_DB=WormBase Gene ID /WP=CE25967 /GB=AAK21445.1 /SUBMIT=ST.LOUIS /CHR=3 /FEA=Sanger Annotation
172143_x_at	3.1	8	5.55	3.46482	10.5	1.1	5.8	6.6468	M02F4.9 /REP_DB=WormBase Gene ID /WP=CE25059 /GB=AAK71379.1 /SUBMIT=ST.LOUIS /CHR=X /FEA=Sanger Annotation
172144_x_at	247.3	168.2	207.75	55.9321	335.6	237.4	286.5	69.4379	F14H12.4 /REP_DB=WormBase Gene ID /WP=CE07064 /CHR=X /FEA=Sanger Annotation /DEF=protein kinase (ST.LOUIS)
172145_x_at	0.9	4.5	2.7	2.54558	0.8	9.9	5.35	6.43467	Y66A7A.3 /REP_DB=WormBase Gene ID /WP=CE20342 /GB=CAC35864.1 /SUBMIT=HINXTON /CHR=3 /FEA=Sanger Annotation
172146_x_at	0.4	2.2	1.3	1.27279	3.5	0.2	1.85	2.33345	ZC262.1 /REP_DB=WormBase Gene ID /WP=CE28272 /GB=AAK67243.1 /SUBMIT=ST.LOUIS /CHR=3 /FEA=Sanger Annotation
172147_x_at	81.4	122	101.7	28.7085	102.2	79.9	91.05	15.7685	M116.5 /REP_DB=WormBase Gene ID /WP=CE25957 /GB=AAK71387.1 /SUBMIT=ST.LOUIS /CHR=4 /FEA=Sanger Annotation
172148_x_at	203.6	157.6	180.6	32.5269	151.6	89.5	120.55	43.9113	Y54F10AM.G_rc /REP_DB=WormBase Gene ID /WP=CE26175 /CHR=3 /FEA=Sanger Annotation /REVCOMP /DEF=(ST.LOUIS)
172149_x_at	60	65.4	62.7	3.81838	59.4	84.1	71.75	17.4655	C32E8.10A /REP_DB=WormBase Gene ID /WP=CE23562 /GEN=unc-11 /SUBMIT=ST.LOUIS /CHR=1 /FEA=Sanger Annotation
172150_x_at	51.4	59.5	55.45	5.72756	28.7	44.6	36.65	11.243	C32E8.10D /REP_DB=WormBase Gene ID /WP=CE23564 /GEN=unc-11 /SUBMIT=ST.LOUIS /CHR=1 /FEA=Sanger Annotation
172151_x_at	48.7	42.3	45.5	4.52548	27.7	42.4	35.05	10.3945	C32E8.10B /REP_DB=WormBase Gene ID /WP=CE27812 /GEN=unc-11 /SUBMIT=ST.LOUIS /CHR=1 /FEA=Sanger Annotation
172152_x_at	62.2	50.6	56.4	8.20244	31.5	35.8	33.65	3.04056	C32E8.10F /REP_DB=WormBase Gene ID /WP=CE23566 /GEN=unc-11 /SUBMIT=ST.LOUIS /CHR=1 /FEA=Sanger Annotation
172153_x_at	1175.3	1390.8	1283.05	152.382	621.2	851.2	736.2	162.635	B0350.2B /REP_DB=WormBase Gene ID /WP=CE06703 /GEN=unc-44 /SUBMIT=ST.LOUIS /CHR=4 /FEA=Sanger Annotation
172154_x_at	12.6	14.4	13.5	1.27279	7.5	1.7	4.6	4.10122	Y48G1BM.H_rc /REP_DB=WormBase Gene ID /WP=CE26119 /CHR=1 /FEA=Sanger Annotation /REVCOMP /DEF=(ST.LOUIS)
172155_x_at	27.4	21.9	24.65	3.88909	29.5	27.9	28.7	1.13137	Y71A12B.Q /REP_DB=WormBase Gene ID /WP=CE24597 /CHR=1 /FEA=Sanger Annotation /DEF=(HINXTON) protein_id:CAB82001.1
172156_x_at	129.9	97.4	113.65	22.981	106.5	80.9	93.7	18.1019	Y71A12B.P /REP_DB=WormBase Gene ID /WP=CE24596 /CHR=1 /FEA=Sanger Annotation /DEF=(HINXTON) protein_id:CAB82000.1
172157_x_at	5	6.3	5.65	0.919239	20.6	9.7	15.15	7.70746	Y67D8C.M /REP_DB=WormBase Gene ID /WP=CE22783 /CHR=4 /FEA=Sanger Annotation /DEF=(ST.LOUIS) protein_id:AAG23381.1
172158_x_at	2	0.8	1.4	0.848528	0.6	1.6	1.1	0.707107	Y67D8C.N /REP_DB=WormBase Gene ID /WP=CE22784 /CHR=4 /FEA=Sanger Annotation /DEF=(ST.LOUIS) protein_id:AAG23382.1
172159_x_at	838.8	737.5	788.15	71.6299	495.7	544.1	519.9	34.224	F41E7.4 /REP_DB=WormBase Gene ID /WP=CE03304 /TR=Q20276 /GB=CAA92127.1 /SUBMIT=HINXTON /CHR=X /FEA=Sanger Annotation
172160_x_at	52.7	50.3	51.5	1.69706	47	29.5	38.25	12.3744	F57G4.3 /REP_DB=WormBase Gene ID /WP=CE18768 /TR=Q9XUX4 /GB=CAB04508.1 /SUBMIT=HINXTON /CHR=5 /FEA=Sanger Annotation
172161_x_at	3.4	0.4	1.9	2.12132	5.8	10.3	8.05	3.18198	F37D6.4 /REP_DB=WormBase Gene ID /WP=CE05821 /TR=Q20132 /GB=CAA99850.1 /SUBMIT=HINXTON /CHR=1 /FEA=Sanger Annotation
172162_x_at	10.5	20.2	15.35	6.85894	6.7	15.6	11.15	6.29325	F16D3.6 /REP_DB=WormBase Gene ID /WP=CE09439 /TR=Q19494 /GB=CAB01498.1 /SUBMIT=HINXTON /CHR=1 /FEA=Sanger Annotation
172163_x_at	18.2	23.7	20.95	3.88909	3	4.6	3.8	1.13137	C06C6.8 /REP_DB=WormBase Gene ID /WP=CE17372 /TR=O62035 /GB=CAB07559.1 /SUBMIT=HINXTON /CHR=5 /FEA=Sanger Annotation
172164_x_at	2.8	3.6	3.2	0.565685	3.5	2.9	3.2	0.424264	C06C6.9 /REP_DB=WormBase Gene ID /WP=CE17373 /TR=O62036 /GB=CAB07560.1 /SUBMIT=HINXTON /CHR=5 /FEA=Sanger Annotation
172165_x_at	1.2	2	1.6	0.565685	1.6	3.6	2.6	1.41421	F21D9.3 /REP_DB=WormBase Gene ID /WP=CE18629 /TR=Q9XV72 /GB=CAB04162.1 /SUBMIT=HINXTON /CHR=5 /FEA=Sanger Annotation
172166_x_at	14.9	7.9	11.4	4.94975	10.4	13.4	11.9	2.12132	AH10.4 /REP_DB=WormBase Gene ID /WP=CE07658 /TR=Q9XVT8 /GB=CAB02684.1 /SUBMIT=HINXTON /CHR=5 /FEA=Sanger Annotation
172167_at	2.1	5.7	3.9	2.54558	6.2	0.6	3.4	3.9598	M60.4 /REP_DB=WormBase Gene ID /WP=CE02833 /TR=Q9GYN0 /GB=AAF99992.1 /SUBMIT=ST.LOUIS /CHR=X /FEA=Sanger Annotation
172168_x_at	8.9	8	8.45	0.636396	9.6	1.2	5.4	5.9397	M162.6 /REP_DB=WormBase Gene ID /WP=CE18896 /TR=Q9XUD1 /GB=CAB05252.1 /SUBMIT=HINXTON /CHR=5 /FEA=Sanger Annotation
172169_s_at	5.8	7.4	6.6	1.13137	11.3	8	9.65	2.33345	Y74C10AL.B /REP_DB=WormBase Gene ID /WP=CE21754 /CHR=1 /FEA=Sanger Annotation /DEF=(ST.LOUIS) protein_id:AAF60879.1
172170_at	1.3	0.9	1.1	0.282843	3.1	1.5	2.3	1.13137	Y59H11AR.D /REP_DB=WormBase Gene ID /WP=CE26556 /CHR=4 /FEA=Sanger Annotation /DEF=(ST.LOUIS) protein_id:AAF59623.1
172171_x_at	8.6	7.1	7.85	1.06066	5.2	14	9.6	6.22254	Y43B11AR.D /REP_DB=WormBase Gene ID /WP=CE24280 /CHR=4 /FEA=Sanger Annotation /DEF=(ST.LOUIS) protein_id:AAF60571.1
172172_x_at	28.9	31	29.95	1.48492	33.8	29.4	31.6	3.11127	Y73B6BL.L /REP_DB=WormBase Gene ID /WP=CE26285 /CHR=4 /FEA=Sanger Annotation /DEF=(ST.LOUIS) protein_id:AAG23471.1
172173_x_at	46.5	44.9	45.7	1.13137	57.8	53.4	55.6	3.11127	Y73B6BL.A /REP_DB=WormBase Gene ID /WP=CE26274 /CHR=4 /FEA=Sanger Annotation /DEF=(ST.LOUIS) protein_id:AAG23460.1
172174_x_at	8.3	2.3	5.3	4.24264	7.5	11.9	9.7	3.11127	Y61A9LA.N /REP_DB=WormBase Gene ID /WP=CE22689 /CHR=5 /FEA=Sanger Annotation /DEF=(ST.LOUIS) protein_id:AAF60846.1
172175_x_at	6	5.1	5.55	0.636396	3.9	0.7	2.3	2.26274	Y61A9LA.I /REP_DB=WormBase Gene ID /WP=CE22683 /CHR=5 /FEA=Sanger Annotation /DEF=(ST.LOUIS) protein_id:AAF60841.1
172176_at	1.9	8.4	5.15	4.59619	5.1	5.1	5.1	0	Y61A9LA.A /REP_DB=WormBase Gene ID /WP=CE25521 /CHR=5 /FEA=Sanger Annotation /DEF=(ST.LOUIS) protein_id:AAF60833.1
172177_x_at	288	204.1	246.05	59.3263	282.6	258.1	270.35	17.3241	Y71H2AL.C /REP_DB=WormBase Gene ID /WP=CE25579 /CHR=3 /FEA=Sanger Annotation /DEF=(ST.LOUIS) protein_id:AAF60872.1
172178_at	19.5	22.3	20.9	1.9799	16.2	6.1	11.15	7.14178	Y53G8AM.I /REP_DB=WormBase Gene ID /WP=CE25417 /CHR=3 /FEA=Sanger Annotation /DEF=(ST.LOUIS) protein_id:AAF59538.1
172179_x_at	2.7	4.3	3.5	1.13137	0.7	1.2	0.95	0.353553	Y45G5AM.C /REP_DB=WormBase Gene ID /WP=CE26400 /CHR=5 /FEA=Sanger Annotation /DEF=(ST.LOUIS) protein_id:AAG23360.1
172180_x_at	5.2	11.9	8.55	4.73762	3.5	3.1	3.3	0.282843	Y69A2AL.A /REP_DB=WormBase Gene ID /WP=CE25546 /CHR=4 /FEA=Sanger Annotation /DEF=(ST.LOUIS) protein_id:AAF60860.1
172181_x_at	26.3	3.7	15	15.9806	10.7	19.5	15.1	6.22254	Y48G1BL.C /REP_DB=WormBase Gene ID /WP=CE22180 /CHR=1 /FEA=Sanger Annotation /DEF=(ST.LOUIS) protein_id:AAF60689.1
172182_x_at	13.5	15.9	14.7	1.69706	20.1	11.2	15.65	6.29325	Y48G1BL.A /REP_DB=WormBase Gene ID /WP=CE25318 /CHR=1 /FEA=Sanger Annotation /DEF=(ST.LOUIS) protein_id:AAF60687.1
172183_at	3.1	0.8	1.95	1.62635	0.5	1.1	0.8	0.424264	Y51H7BL.A /REP_DB=WormBase Gene ID /WP=CE22351 /CHR=2 /FEA=Sanger Annotation /DEF=(ST.LOUIS) protein_id:AAF59498.1
172184_x_at	707.9	736	721.95	19.8697	340.8	712.4	526.6	262.761	Y46C8AL.B /REP_DB=WormBase Gene ID /WP=CE25291 /CHR=4 /FEA=Sanger Annotation /DEF=(ST.LOUIS) protein_id:AAF60597.1
172185_x_at	1	6.9	3.95	4.17193	0.6	5	2.8	3.11127	Y46C8AL.F /REP_DB=WormBase Gene ID /WP=CE25294 /CHR=4 /FEA=Sanger Annotation /DEF=(ST.LOUIS) protein_id:AAF60600.1
172186_x_at	50.5	57.6	54.05	5.02046	42.7	40.6	41.65	1.48492	Y54G2A.Q /REP_DB=WormBase Gene ID /WP=CE25459 /CHR=4 /FEA=Sanger Annotation /DEF=(ST.LOUIS) protein_id:AAF59577.1
172187_x_at	57.9	4.8	31.35	37.5474	5.6	6.8	6.2	0.848528	Y54G2A.F /REP_DB=WormBase Gene ID /WP=CE25448 /CHR=4 /FEA=Sanger Annotation /DEF=(ST.LOUIS) protein_id:AAF59566.1
172188_x_at	8.9	8	8.45	0.636396	6.8	5.8	6.3	0.707107	M04C9.2 /REP_DB=WormBase Gene ID /WP=CE12402 /TR=P90931 /GB=CAB06020.1 /SUBMIT=HINXTON /CHR=1 /FEA=Sanger Annotation
172189_at	117.3	91	104.15	18.5969	92.3	138.5	115.4	32.6683	F46A8.7 /REP_DB=WormBase Gene ID /WP=CE10570 /TR=O01333 /GB=CAB04393.1 /SUBMIT=HINXTON /CHR=1 /FEA=Sanger Annotation
172190_x_at	812.8	703.3	758.05	77.4282	548.4	784.7	666.55	167.089	F59F4.2 /REP_DB=WormBase Gene ID /WP=CE11548 /TR=Q93838 /GB=CAB03157.1 /SUBMIT=HINXTON /CHR=X /FEA=Sanger Annotation
172191_x_at	36.7	39.9	38.3	2.26274	97.8	122.9	110.35	17.7484	C27C7.2 /REP_DB=WormBase Gene ID /WP=CE18533 /TR=Q9U3N9 /GB=CAB03928.1 /SUBMIT=HINXTON /CHR=1 /FEA=Sanger Annotation
172192_x_at	1.6	1.1	1.35	0.353553	0.9	1.3	1.1	0.282843	F44F1.2 /REP_DB=WormBase Gene ID /WP=CE10414 /TR=O17871 /GB=CAB03100.1 /SUBMIT=HINXTON /CHR=1 /FEA=Sanger Annotation
172193_at	106.4	133.1	119.75	18.8798	239.4	243.8	241.6	3.11127	T12D8.5 /REP_DB=WormBase Gene ID /WP=CE16402 /TR=O45783 /GB=CAB03345.1 /SUBMIT=HINXTON /CHR=3 /FEA=Sanger Annotation
172194_x_at	2.4	8.2	5.3	4.10122	11.7	1.4	6.55	7.2832	ZK262.4 /REP_DB=WormBase Gene ID /WP=CE20427 /TR=Q9U1P0 /GB=CAB63419.1 /SUBMIT=HINXTON /CHR=5 /FEA=Sanger Annotation
172195_x_at	12.2	18.3	15.25	4.31335	1.2	4.1	2.65	2.05061	T27C5.4 /REP_DB=WormBase Gene ID /WP=CE16498 /TR=O45848 /GB=CAB04865.1 /SUBMIT=HINXTON /CHR=5 /FEA=Sanger Annotation
172196_x_at	2580.1	3065.5	2822.8	343.23	735.6	634.9	685.25	71.2057	K08C9.4 /REP_DB=WormBase Gene ID /WP=CE18860 /TR=Q9XUT4 /GB=CAB04587.1 /SUBMIT=HINXTON /CHR=1 /FEA=Sanger Annotation
172197_x_at	17658.5	16755.6	17207	638.447	10520.7	16272.3	13396.5	4067	W05B2.1 /REP_DB=WormBase Gene ID /WP=CE20144 /TR=Q9U349 /GB=CAB03475.1 /SUBMIT=HINXTON /CHR=3 /FEA=Sanger Annotation
172198_x_at	1239.4	1440.7	1340.05	142.341	285.4	349.2	317.3	45.1134	F15D3.3 /REP_DB=WormBase Gene ID /WP=CE15850 /TR=O62172 /GB=CAB02953.1 /SUBMIT=HINXTON /CHR=1 /FEA=Sanger Annotation
172199_x_at	37.4	29	33.2	5.9397	57.7	41.9	49.8	11.1723	K03B8.4 /REP_DB=WormBase Gene ID /WP=CE06078 /TR=Q21177 /GB=CAA98500.1 /SUBMIT=HINXTON /CHR=5 /FEA=Sanger Annotation
172200_x_at	9.9	5.3	7.6	3.25269	10.3	8.8	9.55	1.06066	C28D4.5 /REP_DB=WormBase Gene ID /WP=CE25788 /TR=O17609 /GB=CAB05125.2 /SUBMIT=HINXTON /CHR=4 /FEA=Sanger Annotation
172201_x_at	1.7	10.5	6.1	6.22254	7.2	1.7	4.45	3.88909	ZC376.8 /REP_DB=WormBase Gene ID /WP=CE18434 /TR=O62502 /GB=CAB00885.1 /SUBMIT=HINXTON /CHR=5 /FEA=Sanger Annotation
172202_x_at	1.6	8	4.8	4.52548	13	16.8	14.9	2.68701	F11F1.5 /REP_DB=WormBase Gene ID /WP=CE15805 /TR=Q9XVQ5 /GB=CAB02927.1 /SUBMIT=HINXTON /CHR=3 /FEA=Sanger Annotation
172203_x_at	476	371.5	423.75	73.8927	521	227	374	207.889	Y41E3.8 /REP_DB=WormBase Gene ID /WP=CE18376 /TR=O62437 /GB=CAB09004.1 /SUBMIT=HINXTON /CHR=4 /FEA=Sanger Annotation
172204_at	143.1	129.7	136.4	9.47523	181	146.7	163.85	24.2538	T22H2.4 /REP_DB=WormBase Gene ID /WP=CE14002 /TR=O18111 /GB=CAB04751.1 /SUBMIT=HINXTON /CHR=1 /FEA=Sanger Annotation
172205_at	3.1	7	5.05	2.75772	3.8	6.1	4.95	1.62635	C29F7.7 /REP_DB=WormBase Gene ID /WP=CE08448 /TR=O17623 /GB=CAB07329.1 /SUBMIT=HINXTON /CHR=X /FEA=Sanger Annotation
172206_x_at	27.7	5.7	16.7	15.5563	30	33.5	31.75	2.47487	W05H5.2 /REP_DB=WormBase Gene ID /WP=CE14638 /TR=P91839 /GB=CAB03478.1 /SUBMIT=HINXTON /CHR=2 /FEA=Sanger Annotation
172207_x_at	320.1	396.6	358.35	54.0937	59.9	66.7	63.3	4.80833	T06E4.9 /REP_DB=WormBase Gene ID /WP=CE23952 /TR=Q22263 /GB=CAA94795.2 /SUBMIT=HINXTON /CHR=5 /FEA=Sanger Annotation
172208_x_at	3	1.2	2.1	1.27279	1.8	9.1	5.45	5.16188	C28D4.8 /REP_DB=WormBase Gene ID /WP=CE25790 /TR=Q9NAR1 /GB=CAB97265.1 /SUBMIT=HINXTON /CHR=4 /FEA=Sanger Annotation
172209_x_at	17763.4	17527	17645.2	167.16	11591.3	17937.6	14764.4	4487.51	W05B2.5 /REP_DB=WormBase Gene ID /WP=CE20147 /TR=Q9U348 /GB=CAB63321.1 /SUBMIT=HINXTON /CHR=3 /FEA=Sanger Annotation
172210_x_at	2.5	4	3.25	1.06066	2.7	2.4	2.55	0.212132	T01C1.1 /REP_DB=WormBase Gene ID /WP=CE12906 /TR=Q22050 /GB=CAA92008.1 /SUBMIT=HINXTON /CHR=X /FEA=Sanger Annotation
172211_x_at	18.2	22.2	20.2	2.82843	13.4	7.8	10.6	3.9598	F49C5.3 /REP_DB=WormBase Gene ID /WP=CE16080 /TR=O17878 /GB=CAB04432.1 /SUBMIT=HINXTON /CHR=2 /FEA=Sanger Annotation
172212_x_at	0.4	1.4	0.9	0.707107	0.8	1.4	1.1	0.424264	D1054.6 /REP_DB=WormBase Gene ID /WP=CE05524 /TR=Q18950 /GB=CAA98443.1 /SUBMIT=HINXTON /CHR=5 /FEA=Sanger Annotation
172213_x_at	183.7	261.2	222.45	54.8008	151	242.1	196.55	64.4174	C27C7.1 /REP_DB=WormBase Gene ID /WP=CE19705 /TR=Q9XVC6 /GB=CAB03931.1 /SUBMIT=HINXTON /CHR=1 /FEA=Sanger Annotation
172214_x_at	397.3	312	354.65	60.3162	329.5	429.1	379.3	70.4278	ZK525.1 /REP_DB=WormBase Gene ID /WP=CE16731 /TR=O46023 /GB=CAB05022.1 /SUBMIT=HINXTON /CHR=3 /FEA=Sanger Annotation
172215_x_at	16.8	2.3	9.55	10.253	16.6	2.9	9.75	9.68736	Y7A5A.5 /REP_DB=WormBase Gene ID /WP=CE21330 /TR=Q9XVY9 /GB=CAA22465.1 /SUBMIT=HINXTON /CHR=X /FEA=Sanger Annotation
172216_x_at	0.4	0.9	0.65	0.353553	1.1	0.8	0.95	0.212132	R160.2 /REP_DB=WormBase Gene ID /WP=CE19552 /TR=Q9TZD1 /GB=AAC68737.1 /SUBMIT=ST.LOUIS /CHR=X /FEA=Sanger Annotation
172217_x_at	16.3	15	15.65	0.919239	9.3	26.9	18.1	12.4451	F13E9.2 /REP_DB=WormBase Gene ID /WP=CE05604 /TR=Q19409 /GB=CAA93407.1 /SUBMIT=HINXTON /CHR=4 /FEA=Sanger Annotation
172218_x_at	2172.7	2079.3	2126	66.0438	1604.4	2479	2041.7	618.436	T20G5.7 /REP_DB=WormBase Gene ID /WP=CE00587 /TR=Q22613 /GB=CAA83008.1 /SUBMIT=HINXTON /CHR=3 /FEA=Sanger Annotation
172219_x_at	4.2	1.2	2.7	2.12132	1.7	1.6	1.65	0.0707107	F11A5.6 /REP_DB=WormBase Gene ID /WP=CE15784 /TR=O17790 /GB=CAB07358.1 /SUBMIT=HINXTON /CHR=5 /FEA=Sanger Annotation
172220_x_at	84.3	106.5	95.4	15.6978	11	30.8	20.9	14.0007	C37A5.4 /REP_DB=WormBase Gene ID /WP=CE17530 /TR=O62091 /GB=CAB07333.1 /SUBMIT=HINXTON /CHR=1 /FEA=Sanger Annotation
172221_x_at	7.4	12.5	9.95	3.60624	16	14.3	15.15	1.20208	ZK84.4 /REP_DB=WormBase Gene ID /WP=CE02927 /TR=Q23632 /GB=AAC48206.1 /SUBMIT=ST.LOUIS /CHR=2 /FEA=Sanger Annotation
172222_at	4.2	8	6.1	2.68701	2.5	2.6	2.55	0.0707107	C03D6.2 /REP_DB=WormBase Gene ID /WP=CE05196 /TR=Q17601 /GB=CAA99767.1 /SUBMIT=HINXTON /CHR=1 /FEA=Sanger Annotation
172223_x_at	22.1	27.8	24.95	4.03051	15.9	25.5	20.7	6.78823	W02D9.5 /REP_DB=WormBase Gene ID /WP=CE14462 /TR=Q9XVH1 /GB=CAB03462.1 /SUBMIT=HINXTON /CHR=1 /FEA=Sanger Annotation
172224_x_at	17.4	4	10.7	9.47523	22.1	24.3	23.2	1.55563	F46A8.9 /REP_DB=WormBase Gene ID /WP=CE18682 /TR=Q9XTM7 /GB=CAB04395.1 /SUBMIT=HINXTON /CHR=1 /FEA=Sanger Annotation
172225_x_at	3	13.8	8.4	7.63675	13	11.7	12.35	0.919239	W09C5.9 /REP_DB=WormBase Gene ID /WP=CE20172 /TR=Q9U328 /GB=CAB63335.1 /SUBMIT=HINXTON /CHR=1 /FEA=Sanger Annotation
172226_at	2	1.7	1.85	0.212132	1.7	2.3	2	0.424264	B0391.7 /REP_DB=WormBase Gene ID /WP=CE17336 /TR=O62013 /GB=CAB03800.1 /SUBMIT=HINXTON /CHR=5 /FEA=Sanger Annotation
172227_x_at	2	0.6	1.3	0.989949	10.6	5.3	7.95	3.74767	K07A1.6 /REP_DB=WormBase Gene ID /WP=CE18856 /TR=P90911 /GB=CAB03176.1 /SUBMIT=HINXTON /CHR=1 /FEA=Sanger Annotation
172228_x_at	74.6	44.6	59.6	21.2132	63.9	44.1	54	14.0007	R11A5.5 /REP_DB=WormBase Gene ID /WP=CE12730 /TR=O45715 /GB=CAB05595.1 /SUBMIT=HINXTON /CHR=1 /FEA=Sanger Annotation
172229_x_at	2.9	16.8	9.85	9.82878	20.8	5.6	13.2	10.748	T16A9.5 /REP_DB=WormBase Gene ID /WP=CE13728 /TR=Q22524 /GB=CAB00878.1 /SUBMIT=HINXTON /CHR=5 /FEA=Sanger Annotation
172230_at	1.5	0.4	0.95	0.777817	0.3	0.7	0.5	0.282843	F48F5.3 /REP_DB=WormBase Gene ID /WP=CE18709 /TR=Q9XV11 /GB=CAB04410.1 /SUBMIT=HINXTON /CHR=5 /FEA=Sanger Annotation
172231_x_at	15.4	10.1	12.75	3.74767	2.7	0.9	1.8	1.27279	C25D7.2 /REP_DB=WormBase Gene ID /WP=CE08388 /TR=O17595 /GB=CAB02773.1 /SUBMIT=HINXTON /CHR=5 /FEA=Sanger Annotation
172232_x_at	14.9	17.8	16.35	2.05061	15.5	8	11.75	5.3033	C40H5.1 /REP_DB=WormBase Gene ID /WP=CE08649 /TR=O17647 /GB=CAB03952.1 /SUBMIT=HINXTON /CHR=X /FEA=Sanger Annotation
172233_at	1.4	6.2	3.8	3.39411	18.4	10.5	14.45	5.58614	T02D1.7 /REP_DB=WormBase Gene ID /WP=CE16327 /TR=O45726 /GB=CAB05905.1 /SUBMIT=HINXTON /CHR=4 /FEA=Sanger Annotation
172234_x_at	12.3	9	10.65	2.33345	17.6	5.5	11.55	8.55599	C41G7.6 /REP_DB=WormBase Gene ID /WP=CE17540 /TR=Q93370 /GB=CAB02844.1 /SUBMIT=HINXTON /CHR=1 /FEA=Sanger Annotation
172235_x_at	20.4	2.4	11.4	12.7279	3.8	12.1	7.95	5.86899	ZK84.5 /REP_DB=WormBase Gene ID /WP=CE02928 /TR=Q23634 /GB=AAC48207.1 /SUBMIT=ST.LOUIS /CHR=2 /FEA=Sanger Annotation
172236_x_at	318.4	253.9	286.15	45.6084	275.5	432	353.75	110.662	T24F1.5 /REP_DB=WormBase Gene ID /WP=CE02365 /TR=Q22746 /GB=CAA90139.1 /SUBMIT=HINXTON /CHR=2 /FEA=Sanger Annotation
172237_x_at	3.8	2.8	3.3	0.707107	3.8	2.9	3.35	0.636396	R08A2.3 /REP_DB=WormBase Gene ID /WP=CE23904 /TR=Q9U393 /GB=CAB57904.1 /SUBMIT=HINXTON /CHR=5 /FEA=Sanger Annotation
172238_x_at	26.2	46.3	36.25	14.2128	37.8	6.8	22.3	21.9203	K07A1.5 /REP_DB=WormBase Gene ID /WP=CE11848 /TR=O01340 /GB=CAB03167.1 /SUBMIT=HINXTON /CHR=1 /FEA=Sanger Annotation
172239_x_at	16	11.3	13.65	3.3234	8.8	7.9	8.35	0.636396	F22D6.7 /REP_DB=WormBase Gene ID /WP=CE05688 /TR=Q19728 /GB=CAA95815.1 /SUBMIT=HINXTON /CHR=1 /FEA=Sanger Annotation
172240_x_at	7.4	3.8	5.6	2.54558	8.4	2.5	5.45	4.17193	F53H2.2 /REP_DB=WormBase Gene ID /WP=CE19887 /TR=Q9U3E5 /GB=CAB63204.1 /SUBMIT=HINXTON /CHR=5 /FEA=Sanger Annotation
172241_x_at	37	36	36.5	0.707107	37.5	49.9	43.7	8.76812	C37A5.8 /REP_DB=WormBase Gene ID /WP=CE17532 /TR=O62093 /GB=CAB07335.1 /SUBMIT=HINXTON /CHR=1 /FEA=Sanger Annotation
172242_x_at	16.8	12.9	14.85	2.75772	3.5	9.5	6.5	4.24264	F36D1.4 /REP_DB=WormBase Gene ID /WP=CE18665 /TR=Q9XV40 /GB=CAB04307.1 /SUBMIT=HINXTON /CHR=1 /FEA=Sanger Annotation
172243_x_at	577	495.8	536.4	57.4171	477.2	889.2	683.2	291.328	Y41E3.5 /REP_DB=WormBase Gene ID /WP=CE18373 /TR=O62435 /GB=CAB09002.1 /SUBMIT=HINXTON /CHR=4 /FEA=Sanger Annotation
172244_x_at	56.7	41.7	49.2	10.6066	47.2	58.8	53	8.20244	C11E4.5 /REP_DB=WormBase Gene ID /WP=CE08105 /TR=Q93202 /GB=CAB02657.1 /SUBMIT=HINXTON /CHR=X /FEA=Sanger Annotation
172245_x_at	29.3	5.2	17.25	17.0413	8.2	19.6	13.9	8.06102	K07F5.5 /REP_DB=WormBase Gene ID /WP=CE06120 /TR=Q21293 /GB=CAA94279.1 /SUBMIT=HINXTON /CHR=4 /FEA=Sanger Annotation
172246_at	38.2	53.7	45.95	10.9602	33.7	54.2	43.95	14.4957	T28C6.2 /REP_DB=WormBase Gene ID /WP=CE03747 /TR=Q22844 /GB=CAA90993.1 /SUBMIT=HINXTON /CHR=4 /FEA=Sanger Annotation
172247_x_at	0.2	0.3	0.25	0.0707107	0.1	0.3	0.2	0.141421	F55C9.2 /REP_DB=WormBase Gene ID /WP=CE18734 /TR=Q9XUZ5 /GB=CAB04467.1 /SUBMIT=HINXTON /CHR=5 /FEA=Sanger Annotation
172248_x_at	1034.9	888.9	961.9	103.238	904.5	671.4	787.95	164.827	T20G5.8 /REP_DB=WormBase Gene ID /WP=CE00588 /TR=Q22614 /GB=CAA83009.1 /SUBMIT=HINXTON /CHR=3 /FEA=Sanger Annotation
172249_x_at	9	2	5.5	4.94975	11.5	17	14.25	3.88909	B0391.9 /REP_DB=WormBase Gene ID /WP=CE17337 /TR=O62014 /GB=CAB03801.1 /SUBMIT=HINXTON /CHR=5 /FEA=Sanger Annotation
172250_x_at	1.1	12	6.55	7.70746	0.9	1.5	1.2	0.424264	R09H3.2 /REP_DB=WormBase Gene ID /WP=CE07446 /TR=Q21886 /GB=AAB00612.1 /SUBMIT=ST.LOUIS /CHR=X /FEA=Sanger Annotation
172251_x_at	123.2	61.9	92.55	43.3456	66	68.5	67.25	1.76777	C04C3.4 /REP_DB=WormBase Gene ID /WP=CE16810 /TR=O44449 /GB=AAB92025.1 /SUBMIT=ST.LOUIS /CHR=4 /FEA=Sanger Annotation
172252_x_at	7.6	12.3	9.95	3.3234	1.9	15.7	8.8	9.75807	H25K10.4 /REP_DB=WormBase Gene ID /WP=CE19936 /TR=Q9XU17 /GB=CAB07232.1 /SUBMIT=HINXTON /CHR=4 /FEA=Sanger Annotation
172253_x_at	57.2	52.3	54.75	3.46482	56	38.8	47.4	12.1622	F39E9.7 /REP_DB=WormBase Gene ID /WP=CE10110 /TR=O17113 /GB=AAB70372.1 /SUBMIT=ST.LOUIS /CHR=2 /FEA=Sanger Annotation
172254_x_at	31.1	26.8	28.95	3.04056	39.8	30.9	35.35	6.29325	Y43C5A.1 /REP_DB=WormBase Gene ID /WP=CE19150 /TR=Q9XXF2 /GB=CAA19502.1 /SUBMIT=HINXTON /CHR=4 /FEA=Sanger Annotation
172255_x_at	25.9	20.3	23.1	3.9598	19	16.9	17.95	1.48492	Y20C6A.3 /REP_DB=WormBase Gene ID /WP=CE16601 /TR=O45914 /GB=CAA16304.1 /SUBMIT=HINXTON /CHR=5 /FEA=Sanger Annotation
172256_x_at	41	31.9	36.45	6.43467	34	39.9	36.95	4.17193	F59H6.7 /REP_DB=WormBase Gene ID /WP=CE20913 /TR=Q9N5Q2 /GB=AAF39851.1 /SUBMIT=ST.LOUIS /CHR=2 /FEA=Sanger Annotation
172257_x_at	10.4	9	9.7	0.989949	11.7	19.2	15.45	5.3033	C37C3.3 /REP_DB=WormBase Gene ID /WP=CE06928 /TR=Q22916 /GB=AAC25860.1 /SUBMIT=ST.LOUIS /CHR=5 /FEA=Sanger Annotation
172258_x_at	1.3	1.2	1.25	0.0707107	0.8	1.3	1.05	0.353553	W04E12.3 /REP_DB=WormBase Gene ID /WP=CE18998 /TR=Q9XUL4 /GB=CAB04912.1 /SUBMIT=HINXTON /CHR=5 /FEA=Sanger Annotation
172259_x_at	773.1	724.1	748.6	34.6482	655.6	595.4	625.5	42.5678	C31H5.4 /REP_DB=WormBase Gene ID /WP=CE17484 /TR=O62082 /GB=CAB07842.1 /SUBMIT=HINXTON /CHR=1 /FEA=Sanger Annotation
172260_at	2.4	5.3	3.85	2.05061	3.5	1.3	2.4	1.55563	W06G6.9 /REP_DB=WormBase Gene ID /WP=CE20154 /TR=Q9U340 /GB=CAB63325.1 /SUBMIT=HINXTON /CHR=5 /FEA=Sanger Annotation
172261_x_at	29.4	40	34.7	7.49533	15.1	29.6	22.35	10.253	ZK666.4 /REP_DB=WormBase Gene ID /WP=CE02389 /TR=Q23562 /GB=CAA88983.1 /SUBMIT=HINXTON /CHR=2 /FEA=Sanger Annotation
172262_x_at	61.3	39.7	50.5	15.2735	44.9	51.4	48.15	4.59619	F35E8.5 /REP_DB=WormBase Gene ID /WP=CE15955 /TR=O45455 /GB=CAB04301.1 /SUBMIT=HINXTON /CHR=5 /FEA=Sanger Annotation
172263_x_at	3.1	0.7	1.9	1.69706	3.5	16.1	9.8	8.90955	F38C2.1 /REP_DB=WormBase Gene ID /WP=CE16001 /TR=O45488 /GB=CAB05188.1 /SUBMIT=HINXTON /CHR=4 /FEA=Sanger Annotation
172264_x_at	4.7	1.1	2.9	2.54558	4.6	2.8	3.7	1.27279	F26F2.4 /REP_DB=WormBase Gene ID /WP=CE19816 /TR=Q9XV55 /GB=CAB04190.1 /SUBMIT=HINXTON /CHR=5 /FEA=Sanger Annotation
172265_x_at	3.3	3.1	3.2	0.141421	2	2.6	2.3	0.424264	C47A4.5 /REP_DB=WormBase Gene ID /WP=CE19740 /TR=Q9U3L6 /GB=CAB62795.1 /SUBMIT=HINXTON /CHR=4 /FEA=Sanger Annotation
172266_x_at	142.7	96	119.35	33.0219	111	128.6	119.8	12.4451	C01B9.1 /REP_DB=WormBase Gene ID /WP=CE17359 /TR=O45231 /GB=CAB07551.1 /SUBMIT=HINXTON /CHR=2 /FEA=Sanger Annotation
172267_x_at	17.1	4.5	10.8	8.90955	15.6	18.9	17.25	2.33345	K06A4.6 /REP_DB=WormBase Gene ID /WP=CE06110 /TR=Q21255 /GB=CAA94784.1 /SUBMIT=HINXTON /CHR=5 /FEA=Sanger Annotation
172268_x_at	4261.9	3383.3	3822.6	621.264	4460.3	5333.8	4897.05	617.658	D1025.4 /REP_DB=WormBase Gene ID /WP=CE17612 /TR=O62121 /GB=CAB05471.1 /SUBMIT=HINXTON /CHR=X /FEA=Sanger Annotation
172269_x_at	11	20.7	15.85	6.85894	10.3	17.9	14.1	5.37401	F40D4.4 /REP_DB=WormBase Gene ID /WP=CE19838 /TR=Q9XTI3 /GB=CAA16427.1 /SUBMIT=HINXTON /CHR=5 /FEA=Sanger Annotation
172270_x_at	420.1	526.1	473.1	74.9533	273.5	276	274.75	1.76777	R102.5B /REP_DB=WormBase Gene ID /WP=CE23915 /TR=Q9U389 /GB=CAB54290.1 /SUBMIT=HINXTON /CHR=4 /FEA=Sanger Annotation
172271_x_at	3487.6	2622	3054.8	612.072	2445.6	2768.9	2607.25	228.608	F56H9.2 /REP_DB=WormBase Gene ID /WP=CE05972 /TR=Q20909 /GB=CAA98950.1 /SUBMIT=HINXTON /CHR=5 /FEA=Sanger Annotation
172272_x_at	19.6	21.5	20.55	1.3435	16.7	16.1	16.4	0.424264	F26F2.2 /REP_DB=WormBase Gene ID /WP=CE19814 /TR=Q9XV57 /GB=CAB04188.1 /SUBMIT=HINXTON /CHR=5 /FEA=Sanger Annotation
172273_x_at	12	6.2	9.1	4.10122	3.4	10.4	6.9	4.94975	ZK666.2 /REP_DB=WormBase Gene ID /WP=CE02387 /TR=Q23560 /GB=CAA88982.1 /SUBMIT=HINXTON /CHR=2 /FEA=Sanger Annotation
172274_x_at	0.9	6.1	3.5	3.67696	12.3	3.6	7.95	6.15183	F26F2.5 /REP_DB=WormBase Gene ID /WP=CE19817 /TR=Q9XV54 /GB=CAB04191.1 /SUBMIT=HINXTON /CHR=5 /FEA=Sanger Annotation
172275_x_at	89	142	115.5	37.4767	65.4	102.6	84	26.3044	W07A8.3 /REP_DB=WormBase Gene ID /WP=CE27221 /TR=O62397 /GB=CAB04929.2 /SUBMIT=HINXTON /CHR=5 /FEA=Sanger Annotation
172276_x_at	59.6	58.9	59.25	0.494975	56	44.3	50.15	8.27315	T16A9.1 /REP_DB=WormBase Gene ID /WP=CE13720 /TR=Q22520 /GB=CAB00875.1 /SUBMIT=HINXTON /CHR=5 /FEA=Sanger Annotation
172277_x_at	18.5	26.9	22.7	5.9397	13.6	1.8	7.7	8.34386	Y44A6D.1 /REP_DB=WormBase Gene ID /WP=CE19159 /TR=Q9XXE3 /GB=CAA19514.1 /SUBMIT=HINXTON /CHR=5 /FEA=Sanger Annotation
172278_x_at	5.1	0.8	2.95	3.04056	0.2	3.3	1.75	2.19203	Y47D3A.5 /REP_DB=WormBase Gene ID /WP=CE28128 /TR=Q9U2D1 /GB=CAB55095.2 /SUBMIT=HINXTON /CHR=3 /FEA=Sanger Annotation
172279_x_at	1.2	1.1	1.15	0.0707107	5.2	1	3.1	2.96985	Y51H4A.6 /REP_DB=WormBase Gene ID /WP=CE25370 /TR=Q9U264 /GB=CAB63381.1 /SUBMIT=HINXTON /CHR=4 /FEA=Sanger Annotation
172280_x_at	1098.2	1416.7	1257.45	225.214	2055.3	1701.9	1878.6	249.892	Y19D2B.1 /REP_DB=WormBase Gene ID /WP=CE19055 /TR=Q9XXH2 /GB=CAA19475.1 /SUBMIT=HINXTON /CHR=2 /FEA=Sanger Annotation
172281_at	0.7	0.4	0.55	0.212132	0.6	10.6	5.6	7.07107	F31A9.2 /REP_DB=WormBase Gene ID /WP=CE07163 /TR=Q19924 /GB=AAB00605.1 /SUBMIT=ST.LOUIS /CHR=X /FEA=Sanger Annotation
172282_x_at	23.8	6.3	15.05	12.3744	9.9	7.5	8.7	1.69706	T05H4.8 /REP_DB=WormBase Gene ID /WP=CE27443 /TR=O16513 /GB=AAB66014.1 /SUBMIT=ST.LOUIS /CHR=5 /FEA=Sanger Annotation
172283_x_at	16.8	16.9	16.85	0.0707107	4.6	18.1	11.35	9.54594	R04E5.7 /REP_DB=WormBase Gene ID /WP=CE04799 /TR=Q9GYL5 /GB=AAG00009.1 /SUBMIT=ST.LOUIS /CHR=X /FEA=Sanger Annotation
172284_x_at	604	449.3	526.65	109.389	787.9	694	740.95	66.3973	T27E4.4 /REP_DB=WormBase Gene ID /WP=CE14253 /TR=Q23052 /GB=AAB04835.1 /SUBMIT=ST.LOUIS /CHR=5 /FEA=Sanger Annotation
172285_x_at	62.9	51.6	57.25	7.99031	63.3	29.1	46.2	24.1831	W02B3.6 /REP_DB=WormBase Gene ID /WP=CE02078 /TR=Q09640 /GB=AAA64325.1 /SUBMIT=ST.LOUIS /CHR=3 /FEA=Sanger Annotation
172286_x_at	4.4	1.6	3	1.9799	30.9	18.4	24.65	8.83883	W09C3.8 /REP_DB=WormBase Gene ID /WP=CE14758 /TR=P91533 /GB=AAC24416.1 /SUBMIT=ST.LOUIS /CHR=1 /FEA=Sanger Annotation
172287_x_at	55.4	70.9	63.15	10.9602	43.4	42.1	42.75	0.919239	H04D03.1 /REP_DB=WormBase Gene ID /WP=CE16165 /TR=O45607 /GB=CAA15958.1 /SUBMIT=HINXTON /CHR=3 /FEA=Sanger Annotation
172288_x_at	4.4	9.8	7.1	3.81838	11	7	9	2.82843	B0379.7A /REP_DB=WormBase Gene ID /WP=CE18486 /TR=Q9XU46 /GB=CAB05894.1 /SUBMIT=HINXTON /CHR=1 /FEA=Sanger Annotation
172289_x_at	23.2	20	21.6	2.26274	15.3	17.6	16.45	1.62635	W03D8.3 /REP_DB=WormBase Gene ID /WP=CE26953 /TR=O61214 /GB=AAK21498.1 /SUBMIT=ST.LOUIS /CHR=1 /FEA=Sanger Annotation
172290_x_at	3.7	21.1	12.4	12.3037	4.8	15.1	9.95	7.2832	C53B7.6 /REP_DB=WormBase Gene ID /WP=CE06976 /TR=Q18808 /GB=AAC48278.1 /SUBMIT=ST.LOUIS /CHR=X /FEA=Sanger Annotation
172291_x_at	13.2	8.1	10.65	3.60624	8.9	14.6	11.75	4.03051	Y48A6B.8 /REP_DB=WormBase Gene ID /WP=CE19191 /TR=Q9XXC9 /GB=CAA19532.1 /SUBMIT=HINXTON /CHR=3 /FEA=Sanger Annotation
172292_x_at	244.2	229.8	237	10.1823	71.5	64.1	67.8	5.23259	D2092.8 /REP_DB=WormBase Gene ID /WP=CE09107 /TR=P91196 /GB=AAB42227.1 /SUBMIT=ST.LOUIS /CHR=1 /FEA=Sanger Annotation
172293_x_at	26.7	13.8	20.25	9.12168	15.7	17.5	16.6	1.27279	Y26D4A.5 /REP_DB=WormBase Gene ID /WP=CE21486 /TR=Q9U2Q1 /GB=CAB54343.1 /SUBMIT=HINXTON /CHR=1 /FEA=Sanger Annotation
172294_x_at	8.2	1.6	4.9	4.6669	14.3	10.3	12.3	2.82843	Y9D1A.2 /REP_DB=WormBase Gene ID /WP=CE21358 /TR=Q9TYK8 /GB=AAD12846.1 /SUBMIT=ST.LOUIS /CHR=2 /FEA=Sanger Annotation
172295_at	1.2	3.3	2.25	1.48492	2.4	12.9	7.65	7.42462	W07G9.1 /REP_DB=WormBase Gene ID /WP=CE17298 /TR=O44894 /GB=AAB95056.1 /SUBMIT=ST.LOUIS /CHR=4 /FEA=Sanger Annotation
172296_x_at	20.3	19.3	19.8	0.707107	1.8	14.2	8	8.76812	C09H10.4 /REP_DB=WormBase Gene ID /WP=CE02133 /TR=Q17881 /GB=CAA90436.1 /SUBMIT=HINXTON /CHR=2 /FEA=Sanger Annotation
172297_x_at	41.7	34	37.85	5.44472	19.4	18.8	19.1	0.424264	T23F11.2 /REP_DB=WormBase Gene ID /WP=CE01095 /TR=Q22694 /GB=CAA86457.1 /SUBMIT=HINXTON /CHR=3 /FEA=Sanger Annotation
172298_x_at	1702.3	1295.2	1498.75	287.863	680.3	1393.8	1037.05	504.521	F49E2.5E /REP_DB=WormBase Gene ID /WP=CE16091 /TR=O45542 /GB=CAA86425.1 /SUBMIT=HINXTON /CHR=X /FEA=Sanger Annotation
172299_x_at	99.1	114.3	106.7	10.748	51.2	81	66.1	21.0718	F20B4.5 /REP_DB=WormBase Gene ID /WP=CE07104 /TR=Q19620 /GB=AAC48146.1 /SUBMIT=ST.LOUIS /CHR=X /FEA=Sanger Annotation
172300_x_at	7.1	7.3	7.2	0.141421	4.1	8.4	6.25	3.04056	F39B3.3 /REP_DB=WormBase Gene ID /WP=CE10090 /TR=Q94221 /GB=AAB07576.1 /SUBMIT=ST.LOUIS /CHR=X /FEA=Sanger Annotation
172301_at	6.8	3.7	5.25	2.19203	10.1	4.9	7.5	3.67696	W01H2.2 /REP_DB=WormBase Gene ID /WP=CE07561 /TR=O02045 /GB=AAB52886.1 /SUBMIT=ST.LOUIS /CHR=X /FEA=Sanger Annotation
172302_x_at	18.7	8.4	13.55	7.2832	3.3	6.7	5	2.40416	F07E5.4 /REP_DB=WormBase Gene ID /WP=CE09216 /TR=P91221 /GB=AAB37900.1 /SUBMIT=ST.LOUIS /CHR=2 /FEA=Sanger Annotation
172303_x_at	355.2	494.9	425.05	98.7828	615.6	344.6	480.1	191.626	W05H9.3 /REP_DB=WormBase Gene ID /WP=CE05038 /TR=Q23177 /GB=AAA81724.1 /SUBMIT=ST.LOUIS /CHR=X /FEA=Sanger Annotation
172304_x_at	2	5.5	3.75	2.47487	6.3	2.8	4.55	2.47487	C32E8.4 /REP_DB=WormBase Gene ID /WP=CE08528 /TR=P91126 /GB=AAB42319.1 /SUBMIT=ST.LOUIS /CHR=1 /FEA=Sanger Annotation
172305_x_at	557.9	418	487.95	98.9242	442.7	462	452.35	13.6472	Y40B1B.7 /REP_DB=WormBase Gene ID /WP=CE21790 /TR=Q9XWP4 /GB=CAA21606.1 /SUBMIT=HINXTON /CHR=1 /FEA=Sanger Annotation
172306_x_at	5.2	5.3	5.25	0.0707107	6.3	7.9	7.1	1.13137	Y26D4A.9 /REP_DB=WormBase Gene ID /WP=CE21489 /TR=Q9U2P7 /GB=CAB54347.1 /SUBMIT=HINXTON /CHR=1 /FEA=Sanger Annotation
172307_x_at	5.4	25.3	15.35	14.0714	16.9	15.8	16.35	0.777817	F20B4.7 /REP_DB=WormBase Gene ID /WP=CE09493 /TR=O45384 /GB=AAC48148.1 /SUBMIT=ST.LOUIS /CHR=X /FEA=Sanger Annotation
172308_x_at	7.5	3.4	5.45	2.89914	5.9	5.9	5.9	0	F53C3.9 /REP_DB=WormBase Gene ID /WP=CE19447 /TR=Q9TXT0 /GB=AAC67460.1 /SUBMIT=ST.LOUIS /CHR=2 /FEA=Sanger Annotation
172309_x_at	3847.8	2988.9	3418.35	607.334	2873.8	2998.8	2936.3	88.3883	C08E3.1 /REP_DB=WormBase Gene ID /WP=CE08004 /TR=O18654 /GB=AAB70961.1 /SUBMIT=ST.LOUIS /CHR=2 /FEA=Sanger Annotation
172310_x_at	16.2	14.5	15.35	1.20208	16.4	19	17.7	1.83848	Y9D1A.1 /REP_DB=WormBase Gene ID /WP=CE21357 /TR=Q9TYK9 /GB=AAD12847.1 /SUBMIT=ST.LOUIS /CHR=2 /FEA=Sanger Annotation
172311_x_at	1.2	0.5	0.85	0.494975	2	3.4	2.7	0.989949	F39E9.6 /REP_DB=WormBase Gene ID /WP=CE10108 /TR=O17115 /GB=AAB70371.1 /SUBMIT=ST.LOUIS /CHR=2 /FEA=Sanger Annotation
172312_x_at	9.1	3.6	6.35	3.88909	3.2	4.9	4.05	1.20208	K09C6.7 /REP_DB=WormBase Gene ID /WP=CE19993 /TR=O16939 /GB=AAB70675.2 /SUBMIT=ST.LOUIS /CHR=5 /FEA=Sanger Annotation
172313_x_at	13.4	16.6	15	2.26274	19.6	4.1	11.85	10.9602	B0546.5 /REP_DB=WormBase Gene ID /WP=CE16796 /TR=O44442 /GB=AAB92014.1 /SUBMIT=ST.LOUIS /CHR=4 /FEA=Sanger Annotation
172314_x_at	0.9	0.6	0.75	0.212132	0.6	0.6	0.6	0	F54D8.5 /REP_DB=WormBase Gene ID /WP=CE01311 /TR=Q20782 /GB=AAA20617.1 /SUBMIT=ST.LOUIS /CHR=3 /FEA=Sanger Annotation
172315_x_at	27.3	14.7	21	8.90955	34.9	23.3	29.1	8.20244	E02H9.4 /REP_DB=WormBase Gene ID /WP=CE09121 /TR=Q9TZ98 /GB=AAC68770.1 /SUBMIT=ST.LOUIS /CHR=3 /FEA=Sanger Annotation
172316_x_at	3.1	2.3	2.7	0.565685	11.5	11.7	11.6	0.141421	W02D7.9 /REP_DB=WormBase Gene ID /WP=CE14452 /TR=O17531 /GB=AAB63938.1 /SUBMIT=ST.LOUIS /CHR=5 /FEA=Sanger Annotation
172317_x_at	1.6	6.1	3.85	3.18198	9.4	3.1	6.25	4.45477	Y67A6A.1 /REP_DB=WormBase Gene ID /WP=CE20349 /TR=Q9XWJ2 /GB=CAA21674.1 /SUBMIT=HINXTON /CHR=1 /FEA=Sanger Annotation
172318_x_at	96.3	96.5	96.4	0.141421	86.8	67	76.9	14.0007	T22H2.5B /REP_DB=WormBase Gene ID /WP=CE16440 /TR=O45799 /GB=CAB04754.1 /SUBMIT=HINXTON /CHR=1 /FEA=Sanger Annotation
172319_x_at	7.9	8	7.95	0.0707107	20.9	2.5	11.7	13.0108	F02C12.3 /REP_DB=WormBase Gene ID /WP=CE23626 /TR=Q19109 /GB=CAA91020.2 /SUBMIT=HINXTON /CHR=X /FEA=Sanger Annotation
172320_x_at	18.7	14.3	16.5	3.11127	3.2	10.2	6.7	4.94975	C05E4.8 /REP_DB=WormBase Gene ID /WP=CE07942 /TR=O17356 /GB=AAB71277.1 /SUBMIT=ST.LOUIS /CHR=5 /FEA=Sanger Annotation
172321_x_at	2174.6	2605.4	2390	304.622	212.8	415.7	314.25	143.472	C03A7.8 /REP_DB=WormBase Gene ID /WP=CE07866 /TR=O16502 /GB=AAB65995.1 /SUBMIT=ST.LOUIS /CHR=5 /FEA=Sanger Annotation
172322_x_at	18.6	7.4	13	7.9196	9.3	32.1	20.7	16.122	Y43F8B.6 /REP_DB=WormBase Gene ID /WP=CE21891 /TR=Q9XWX9 /GB=CAA21507.1 /SUBMIT=HINXTON /CHR=5 /FEA=Sanger Annotation
172323_x_at	2870	3357.4	3113.7	344.644	208.3	405.4	306.85	139.371	C03A7.7 /REP_DB=WormBase Gene ID /WP=CE07865 /TR=O16501 /GB=AAB65996.1 /SUBMIT=ST.LOUIS /CHR=5 /FEA=Sanger Annotation
172324_x_at	6516	4875.5	5695.75	1160.01	5945.7	8636	7290.85	1902.33	F42F12.7 /REP_DB=WormBase Gene ID /WP=CE03318 /TR=Q20342 /GB=CAA92171.1 /SUBMIT=HINXTON /CHR=X /FEA=Sanger Annotation
172325_x_at	1868.5	1823	1845.75	32.1734	546.9	517.6	532.25	20.7182	C02E7.7 /REP_DB=WormBase Gene ID /WP=CE07844 /TR=O16427 /GB=AAC24166.1 /SUBMIT=ST.LOUIS /CHR=5 /FEA=Sanger Annotation
172326_x_at	58.4	38.5	48.45	14.0714	41.9	33.3	37.6	6.08112	T20D4.9 /REP_DB=WormBase Gene ID /WP=CE13796 /TR=P91466 /GB=AAB37588.1 /SUBMIT=ST.LOUIS /CHR=5 /FEA=Sanger Annotation
172327_x_at	20.9	31.1	26	7.21249	8	35.3	21.65	19.304	F44D12.7 /REP_DB=WormBase Gene ID /WP=CE01192 /TR=Q27317 /GB=CAA92603.1 /SUBMIT=HINXTON /CHR=4 /FEA=Sanger Annotation
172328_x_at	15.3	17.8	16.55	1.76777	20.5	36.6	28.55	11.3844	T11F9.14 /REP_DB=WormBase Gene ID /WP=CE06426 /TR=Q22403 /GB=CAA98534.1 /SUBMIT=HINXTON /CHR=5 /FEA=Sanger Annotation
172329_x_at	1.9	5.4	3.65	2.47487	10	3.7	6.85	4.45477	F31A9.6 /REP_DB=WormBase Gene ID /WP=CE07166 /TR=Q19923 /GB=AAB00604.1 /SUBMIT=ST.LOUIS /CHR=X /FEA=Sanger Annotation
172330_x_at	5.9	10.3	8.1	3.11127	3	1.4	2.2	1.13137	C17B7.6 /REP_DB=WormBase Gene ID /WP=CE16854 /TR=O45154 /GB=AAC04400.1 /SUBMIT=ST.LOUIS /CHR=5 /FEA=Sanger Annotation
172331_x_at	2.3	19.9	11.1	12.4451	1.7	6.4	4.05	3.3234	F55C9.11 /REP_DB=WormBase Gene ID /WP=CE18743 /TR=Q9XUY6 /GB=CAB04476.1 /SUBMIT=HINXTON /CHR=5 /FEA=Sanger Annotation
172332_at	2.7	14.3	8.5	8.20244	8	8.8	8.4	0.565685	T24D8.6 /REP_DB=WormBase Gene ID /WP=CE05010 /TR=Q22742 /GB=AAA81449.1 /SUBMIT=ST.LOUIS /CHR=X /FEA=Sanger Annotation
172333_x_at	5.8	28.4	17.1	15.9806	6.5	4.6	5.55	1.3435	F44D12.5 /REP_DB=WormBase Gene ID /WP=CE01192 /TR=Q27317 /GB=CAA92601.1 /SUBMIT=HINXTON /CHR=4 /FEA=Sanger Annotation
172334_x_at	6480.8	5289	5884.9	842.73	5695.7	8593	7144.35	2048.7	F42F12.6 /REP_DB=WormBase Gene ID /WP=CE03317 /TR=Q20343 /GB=CAA92172.1 /SUBMIT=HINXTON /CHR=X /FEA=Sanger Annotation
172335_x_at	171.4	157.6	164.5	9.75807	99.3	69.2	84.25	21.2839	F56A4.8 /REP_DB=WormBase Gene ID /WP=CE23777 /TR=Q9N5R2 /GB=AAF39846.1 /SUBMIT=ST.LOUIS /CHR=5 /FEA=Sanger Annotation
172336_x_at	48	48.1	48.05	0.0707107	62.6	63.5	63.05	0.636396	C34D4.5 /REP_DB=WormBase Gene ID /WP=CE17499 /TR=Q18448 /GB=AAB00700.1 /SUBMIT=ST.LOUIS /CHR=4 /FEA=Sanger Annotation
172337_x_at	17.1	8.1	12.6	6.36396	9	0.7	4.85	5.86899	C18B12.1 /REP_DB=WormBase Gene ID /WP=CE18508 /TR=Q9XX99 /GB=CAA20924.1 /SUBMIT=HINXTON /CHR=X /FEA=Sanger Annotation
172338_x_at	6.3	6.2	6.25	0.0707107	10.1	7.4	8.75	1.90919	C34D4.1 /REP_DB=WormBase Gene ID /WP=CE27742 /TR=Q18452 /GB=AAB00705.2 /SUBMIT=ST.LOUIS /CHR=4 /FEA=Sanger Annotation
172339_s_at	46.2	35.5	40.85	7.56604	27.9	45.6	36.75	12.5158	C07E3.1B /REP_DB=WormBase Gene ID /WP=CE23526 /TR=Q9U3R2 /GB=CAA90102.2 /SUBMIT=HINXTON /CHR=2 /FEA=Sanger Annotation
172340_x_at	3.8	0.6	2.2	2.26274	1.7	0.7	1.2	0.707107	C35B1.3 /REP_DB=WormBase Gene ID /WP=CE16901 /TR=O45059 /GB=AAC02563.1 /SUBMIT=ST.LOUIS /CHR=4 /FEA=Sanger Annotation
172341_x_at	11.2	18.4	14.8	5.09117	7.2	11.3	9.25	2.89914	F49F1.4 /REP_DB=WormBase Gene ID /WP=CE17087 /TR=Q9GZE6 /GB=AAF99962.1 /SUBMIT=ST.LOUIS /CHR=4 /FEA=Sanger Annotation
172342_x_at	15.1	3.5	9.3	8.20244	16.5	3.4	9.95	9.2631	C07D8.3 /REP_DB=WormBase Gene ID /WP=CE06773 /TR=P91023 /GB=AAB37973.1 /SUBMIT=ST.LOUIS /CHR=X /FEA=Sanger Annotation
172343_x_at	759	798.4	778.7	27.86	1482.1	987.1	1234.6	350.018	B0213.6 /REP_DB=WormBase Gene ID /WP=CE16777 /TR=O44662 /GB=AAC47927.1 /SUBMIT=ST.LOUIS /CHR=5 /FEA=Sanger Annotation
172344_x_at	660.8	737.1	698.95	53.9522	71.5	148.7	110.1	54.5886	F09F7.8 /REP_DB=WormBase Gene ID /WP=CE01240 /TR=Q19279 /GB=AAA50700.1 /SUBMIT=ST.LOUIS /CHR=3 /FEA=Sanger Annotation
172345_x_at	13.9	17.9	15.9	2.82843	13.8	11.5	12.65	1.62635	B0034.2 /REP_DB=WormBase Gene ID /WP=CE02410 /TR=Q10903 /GB=AAK31384.1 /SUBMIT=ST.LOUIS /CHR=2 /FEA=Sanger Annotation
172346_x_at	2231	2229.7	2230.35	0.919239	449.8	355.1	402.45	66.963	R12E2.7 /REP_DB=WormBase Gene ID /WP=CE18139 /TR=O61784 /GB=AAC17028.1 /SUBMIT=ST.LOUIS /CHR=1 /FEA=Sanger Annotation
172347_at	6.5	10.1	8.3	2.54558	1.6	13	7.3	8.06102	C36A4.10 /REP_DB=WormBase Gene ID /WP=CE03077 /TR=Q18497 /GB=CAA91276.1 /SUBMIT=HINXTON /CHR=3 /FEA=Sanger Annotation
172348_x_at	13.1	35.9	24.5	16.122	20.2	27.7	23.95	5.3033	F40G12.7 /REP_DB=WormBase Gene ID /WP=CE10188 /TR=Q20248 /GB=CAB01185.1 /SUBMIT=HINXTON /CHR=5 /FEA=Sanger Annotation
172349_x_at	5	4.3	4.65	0.494975	21.5	7.6	14.55	9.82878	T04B8.4 /REP_DB=WormBase Gene ID /WP=CE18192 /TR=O44845 /GB=AAB95010.1 /SUBMIT=ST.LOUIS /CHR=2 /FEA=Sanger Annotation
172350_x_at	3.3	1.6	2.45	1.20208	4.5	22.2	13.35	12.5158	T22D1.2 /REP_DB=WormBase Gene ID /WP=CE17246 /TR=Q9GZH1 /GB=AAF98625.1 /SUBMIT=ST.LOUIS /CHR=4 /FEA=Sanger Annotation
172351_x_at	195.4	140.2	167.8	39.0323	136.9	90.5	113.7	32.8098	T02H6.3 /REP_DB=WormBase Gene ID /WP=CE21139 /TR=Q9N5E5 /GB=AAF39963.1 /SUBMIT=ST.LOUIS /CHR=2 /FEA=Sanger Annotation
172352_at	281.9	225.6	253.75	39.8101	349.8	223.4	286.6	89.3783	C33A12.4 /REP_DB=WormBase Gene ID /WP=CE05350 /TR=Q18358 /GB=CAA92788.1 /SUBMIT=HINXTON /CHR=4 /FEA=Sanger Annotation
172353_x_at	6161.2	7377.6	6769.4	860.125	2758.5	2871.6	2815.05	79.9738	C02E7.6 /REP_DB=WormBase Gene ID /WP=CE07843 /TR=O16428 /GB=AAC24165.1 /SUBMIT=ST.LOUIS /CHR=5 /FEA=Sanger Annotation
172354_x_at	0.7	1.5	1.1	0.565685	1.6	1.2	1.4	0.282843	ZK757.3C /REP_DB=WormBase Gene ID /WP=CE24738 /TR=Q9U3G0 /GB=CAB54245.1 /SUBMIT=HINXTON /CHR=3 /FEA=Sanger Annotation
172355_x_at	41.9	36.7	39.3	3.67696	14.7	23	18.85	5.86899	T20D4.8 /REP_DB=WormBase Gene ID /WP=CE13794 /TR=P91467 /GB=AAB37589.1 /SUBMIT=ST.LOUIS /CHR=5 /FEA=Sanger Annotation
172356_at	38.5	19.8	29.15	13.2229	44.9	27	35.95	12.6572	K02E11.7 /REP_DB=WormBase Gene ID /WP=CE17999 /TR=O62297 /GB=CAB01224.1 /SUBMIT=HINXTON /CHR=5 /FEA=Sanger Annotation
172357_x_at	5521.9	4189.7	4855.8	942.008	4889	7092.9	5990.95	1558.39	F42F12.1 /REP_DB=WormBase Gene ID /WP=CE03312 /TR=Q20345 /GB=CAA92174.1 /SUBMIT=HINXTON /CHR=X /FEA=Sanger Annotation
172358_x_at	21	9.7	15.35	7.99031	27.2	29.2	28.2	1.41421	Y43F4A.4 /REP_DB=WormBase Gene ID /WP=CE16625 /TR=O45930 /GB=CAB16474.1 /SUBMIT=HINXTON /CHR=3 /FEA=Sanger Annotation
172359_x_at	9.5	7.8	8.65	1.20208	3.4	7.3	5.35	2.75772	ZK993.3 /REP_DB=WormBase Gene ID /WP=CE24756 /TR=Q9N4L3 /GB=AAF40016.1 /SUBMIT=ST.LOUIS /CHR=1 /FEA=Sanger Annotation
172360_x_at	2969.8	4462.9	3716.35	1055.78	313.2	504.8	409	135.482	C03A7.4 /REP_DB=WormBase Gene ID /WP=CE07862 /TR=O16500 /GB=AAB66001.1 /SUBMIT=ST.LOUIS /CHR=5 /FEA=Sanger Annotation
172361_at	9.7	11.8	10.75	1.48492	12.9	16.5	14.7	2.54558	B0547.2 /REP_DB=WormBase Gene ID /WP=CE07771 /TR=P91000 /GB=AAB37994.1 /SUBMIT=ST.LOUIS /CHR=4 /FEA=Sanger Annotation
172362_x_at	0.6	0.6	0.6	0	0.9	0.8	0.85	0.0707107	B0350.3 /REP_DB=WormBase Gene ID /WP=CE06706 /TR=Q17485 /GB=AAA93442.1 /SUBMIT=ST.LOUIS /CHR=4 /FEA=Sanger Annotation
172363_x_at	2156.9	1548.1	1852.5	430.487	1673.4	2145.9	1909.65	334.108	F53A9.6 /REP_DB=WormBase Gene ID /WP=CE02766 /TR=Q20691 /GB=AAC46561.1 /SUBMIT=ST.LOUIS /CHR=X /FEA=Sanger Annotation
172364_x_at	56.9	30.1	43.5	18.9505	133.4	113.3	123.35	14.2128	R08C7.1 /REP_DB=WormBase Gene ID /WP=CE07424 /TR=Q21845 /GB=AAC48072.1 /SUBMIT=ST.LOUIS /CHR=4 /FEA=Sanger Annotation
172365_x_at	1.2	1.8	1.5	0.424264	0.7	1.1	0.9	0.282843	T03F1.4 /REP_DB=WormBase Gene ID /WP=CE13102 /TR=P91422 /GB=AAB42240.1 /SUBMIT=ST.LOUIS /CHR=1 /FEA=Sanger Annotation
172366_x_at	29.1	5.1	17.1	16.9706	15	21.5	18.25	4.59619	C17B7.9 /REP_DB=WormBase Gene ID /WP=CE16857 /TR=O45153 /GB=AAC04403.1 /SUBMIT=ST.LOUIS /CHR=5 /FEA=Sanger Annotation
172367_x_at	47.1	40.7	43.9	4.52548	50.7	25.7	38.2	17.6777	F36H5.1 /REP_DB=WormBase Gene ID /WP=CE27156 /TR=P91300 /GB=AAK31520.1 /SUBMIT=ST.LOUIS /CHR=2 /FEA=Sanger Annotation
172368_x_at	0.7	0.9	0.8	0.141421	0.4	0.6	0.5	0.141421	R09D1.14 /REP_DB=WormBase Gene ID /WP=CE25072 /TR=Q9NAN7 /GB=CAB76726.1 /SUBMIT=HINXTON /CHR=2 /FEA=Sanger Annotation
172369_x_at	50.7	37.5	44.1	9.33381	27.1	33.9	30.5	4.80833	Y51B9A.3 /REP_DB=WormBase Gene ID /WP=CE19213 /TR=Q9XXC3 /GB=CAA19539.1 /SUBMIT=HINXTON /CHR=2 /FEA=Sanger Annotation
172370_x_at	9	1.9	5.45	5.02046	4	6.6	5.3	1.83848	K07H8.4 /REP_DB=WormBase Gene ID /WP=CE18024 /TR=O45179 /GB=AAC04425.1 /SUBMIT=ST.LOUIS /CHR=4 /FEA=Sanger Annotation
172371_x_at	30.9	14.6	22.75	11.5258	30.5	30.6	30.55	0.0707107	F44E7.3 /REP_DB=WormBase Gene ID /WP=CE10400 /TR=O16248 /GB=AAC25788.1 /SUBMIT=ST.LOUIS /CHR=5 /FEA=Sanger Annotation
172372_at	8.6	7.1	7.85	1.06066	9.6	4.2	6.9	3.81838	F15A8.1 /REP_DB=WormBase Gene ID /WP=CE09400 /TR=O02149 /GB=AAB52845.1 /SUBMIT=ST.LOUIS /CHR=X /FEA=Sanger Annotation
172373_x_at	11	3.3	7.15	5.44472	12.2	4.2	8.2	5.65685	T24A6.2 /REP_DB=WormBase Gene ID /WP=CE14126 /TR=O61950 /GB=AAC17790.1 /SUBMIT=ST.LOUIS /CHR=5 /FEA=Sanger Annotation
172374_x_at	9.5	4.3	6.9	3.67696	6.3	2.7	4.5	2.54558	W03D2.8 /REP_DB=WormBase Gene ID /WP=CE14520 /TR=O02120 /GB=AAC48259.1 /SUBMIT=ST.LOUIS /CHR=4 /FEA=Sanger Annotation
172375_x_at	1577.3	1341.8	1459.55	166.524	712.9	566.8	639.85	103.308	B0213.4 /REP_DB=WormBase Gene ID /WP=CE16775 /TR=O44664 /GB=AAC47929.1 /SUBMIT=ST.LOUIS /CHR=5 /FEA=Sanger Annotation
172376_x_at	5.5	3.8	4.65	1.20208	3.2	6.2	4.7	2.12132	Y43F8C.9 /REP_DB=WormBase Gene ID /WP=CE21907 /TR=Q9XWN0 /GB=CAA21621.1 /SUBMIT=HINXTON /CHR=5 /FEA=Sanger Annotation
172377_x_at	1.9	1.2	1.55	0.494975	2.2	2.7	2.45	0.353553	D2062.6 /REP_DB=WormBase Gene ID /WP=CE09093 /TR=O16596 /GB=AAB66067.1 /SUBMIT=ST.LOUIS /CHR=2 /FEA=Sanger Annotation
172378_x_at	23.8	22.9	23.35	0.636396	36.4	5.7	21.05	21.7082	C32H11.7 /REP_DB=WormBase Gene ID /WP=CE19714 /TR=Q9XUH0 /GB=CAB05141.1 /SUBMIT=HINXTON /CHR=4 /FEA=Sanger Annotation
172379_at	7	5.2	6.1	1.27279	15.2	10.9	13.05	3.04056	F10C1.1 /REP_DB=WormBase Gene ID /WP=CE02617 /TR=Q19292 /GB=AAA93410.1 /SUBMIT=ST.LOUIS /CHR=2 /FEA=Sanger Annotation
172380_x_at	3.9	2.4	3.15	1.06066	2.9	3.7	3.3	0.565685	F47B3.2 /REP_DB=WormBase Gene ID /WP=CE10618 /TR=Q9TY27 /GB=AAB52357.1 /SUBMIT=ST.LOUIS /CHR=1 /FEA=Sanger Annotation
172381_x_at	27.7	32.6	30.15	3.46482	20.2	29.8	25	6.78823	ZK484.8 /REP_DB=WormBase Gene ID /WP=CE15351 /TR=O44902 /GB=AAK39386.1 /SUBMIT=ST.LOUIS /CHR=1 /FEA=Sanger Annotation
172382_x_at	0.7	0.7	0.7	0	0.7	1.5	1.1	0.565685	F07G6.5 /REP_DB=WormBase Gene ID /WP=CE07038 /TR=Q19167 /GB=AAA96070.1 /SUBMIT=ST.LOUIS /CHR=X /FEA=Sanger Annotation
172383_x_at	17.3	6.7	12	7.49533	9.3	24.5	16.9	10.748	F07G6.3 /REP_DB=WormBase Gene ID /WP=CE07036 /TR=Q19171 /GB=AAA96074.1 /SUBMIT=ST.LOUIS /CHR=X /FEA=Sanger Annotation
172384_x_at	8.2	10.7	9.45	1.76777	13.7	7	10.35	4.73762	R05G6.3 /REP_DB=WormBase Gene ID /WP=CE07416 /TR=Q21757 /GB=AAB00627.1 /SUBMIT=ST.LOUIS /CHR=4 /FEA=Sanger Annotation
172385_x_at	480.6	438.1	459.35	30.052	584	531.7	557.85	36.9817	F41G3.1 /REP_DB=WormBase Gene ID /WP=CE01282 /TR=Q20295 /GB=AAA81113.1 /SUBMIT=ST.LOUIS /CHR=2 /FEA=Sanger Annotation
172386_x_at	815.8	697.7	756.75	83.5093	838.5	504.4	671.45	236.244	B0213.5 /REP_DB=WormBase Gene ID /WP=CE16776 /TR=O44663 /GB=AAC47928.1 /SUBMIT=ST.LOUIS /CHR=5 /FEA=Sanger Annotation
172387_x_at	98.6	77.8	88.2	14.7078	88.7	41	64.85	33.729	M01D1.5 /REP_DB=WormBase Gene ID /WP=CE12250 /TR=O17226 /GB=AAB70995.1 /SUBMIT=ST.LOUIS /CHR=2 /FEA=Sanger Annotation
172388_x_at	333.6	347.6	340.6	9.89949	305	184.1	244.55	85.4892	B0213.2 /REP_DB=WormBase Gene ID /WP=CE16773 /TR=O44666 /GB=AAC47930.1 /SUBMIT=ST.LOUIS /CHR=5 /FEA=Sanger Annotation
172389_x_at	23.8	26.9	25.35	2.19203	17.5	7.8	12.65	6.85894	Y43D4A.3 /REP_DB=WormBase Gene ID /WP=CE21876 /TR=Q9NF28 /GB=CAB60344.1 /SUBMIT=HINXTON /CHR=4 /FEA=Sanger Annotation
172390_x_at	20.8	23	21.9	1.55563	20.3	32.3	26.3	8.48528	ZK673.10 /REP_DB=WormBase Gene ID /WP=CE16744 /TR=O18299 /GB=CAA88484.1 /SUBMIT=HINXTON /CHR=2 /FEA=Sanger Annotation
172391_x_at	123.5	183.5	153.5	42.4264	71.6	70	70.8	1.13137	F39D8.1A /REP_DB=WormBase Gene ID /WP=CE17810 /TR=Q20189 /GB=CAA93660.1 /SUBMIT=HINXTON /CHR=X /FEA=Sanger Annotation
172392_x_at	44.3	56.5	50.4	8.6267	28	40.2	34.1	8.6267	C36F7.4B /REP_DB=WormBase Gene ID /WP=CE24830 /TR=Q9NAR0 /GB=CAB54202.2 /SUBMIT=HINXTON /CHR=1 /FEA=Sanger Annotation
172393_x_at	28.3	19.6	23.95	6.15183	29	36.6	32.8	5.37401	K02F6.1 /REP_DB=WormBase Gene ID /WP=CE11656 /TR=O16635 /GB=AAB66101.1 /SUBMIT=ST.LOUIS /CHR=2 /FEA=Sanger Annotation
172394_x_at	1.4	0.6	1	0.565685	2.6	2.6	2.6	0	Y65A5A.3 /REP_DB=WormBase Gene ID /WP=CE22720 /TR=Q9XTW4 /GB=CAB07434.1 /SUBMIT=HINXTON /CHR=4 /FEA=Sanger Annotation
172395_at	35.7	37.3	36.5	1.13137	85.6	33.9	59.75	36.5574	F22F4.4 /REP_DB=WormBase Gene ID /WP=CE07129 /TR=Q19747 /GB=AAA96221.1 /SUBMIT=ST.LOUIS /CHR=X /FEA=Sanger Annotation
172396_at	12.2	1.9	7.05	7.2832	0.5	4	2.25	2.47487	F27C1.9 /REP_DB=WormBase Gene ID /WP=CE09721 /TR=P91286 /GB=AAB37657.1 /SUBMIT=ST.LOUIS /CHR=1 /FEA=Sanger Annotation
172397_x_at	0.9	3.4	2.15	1.76777	1.7	2.3	2	0.424264	K09E3.4 /REP_DB=WormBase Gene ID /WP=CE04742 /TR=Q21399 /GB=AAA82376.1 /SUBMIT=ST.LOUIS /CHR=X /FEA=Sanger Annotation
172398_x_at	56.5	53.7	55.1	1.9799	54.7	53.7	54.2	0.707107	F31E3.6 /REP_DB=WormBase Gene ID /WP=CE01242 /TR=Q19935 /GB=AAA81692.1 /SUBMIT=ST.LOUIS /CHR=3 /FEA=Sanger Annotation
172399_x_at	18.6	30.3	24.45	8.27315	27.2	36.9	32.05	6.85894	T23B3.5 /REP_DB=WormBase Gene ID /WP=CE14016 /TR=P91488 /GB=AAB42334.1 /SUBMIT=ST.LOUIS /CHR=1 /FEA=Sanger Annotation
172400_x_at	4809.6	2682.5	3746.05	1504.09	5798.2	7939	6868.6	1513.77	F22A3.6 /REP_DB=WormBase Gene ID /WP=CE04442 /TR=Q19698 /GB=AAA83197.1 /SUBMIT=ST.LOUIS /CHR=X /FEA=Sanger Annotation
172401_x_at	18.2	21.1	19.65	2.05061	31.3	28.2	29.75	2.19203	F08B4.3 /REP_DB=WormBase Gene ID /WP=CE07044 /TR=Q19193 /GB=AAB37726.1 /SUBMIT=ST.LOUIS /CHR=4 /FEA=Sanger Annotation
172402_at	3.4	2.2	2.8	0.848528	1.3	16.5	8.9	10.748	R13A1.1 /REP_DB=WormBase Gene ID /WP=CE04837 /TR=Q21979 /GB=AAA81478.1 /SUBMIT=ST.LOUIS /CHR=4 /FEA=Sanger Annotation
172403_x_at	80.2	57.3	68.75	16.1927	37.3	40.2	38.75	2.05061	F36H5.2 /REP_DB=WormBase Gene ID /WP=CE27157 /TR=P91299 /GB=AAK31521.1 /SUBMIT=ST.LOUIS /CHR=2 /FEA=Sanger Annotation
172404_x_at	63.9	61.7	62.8	1.55563	51.6	75.6	63.6	16.9706	T07F10.5 /REP_DB=WormBase Gene ID /WP=CE06398 /TR=Q22319 /GB=CAB01244.1 /SUBMIT=HINXTON /CHR=5 /FEA=Sanger Annotation
172405_x_at	198.4	160.8	179.6	26.5872	1797.3	1011.8	1404.55	555.432	R09B5.8 /REP_DB=WormBase Gene ID /WP=CE12632 /TR=O44612 /GB=AAB94209.1 /SUBMIT=ST.LOUIS /CHR=5 /FEA=Sanger Annotation
172406_x_at	35.5	31.6	33.55	2.75772	35.3	40.7	38	3.81838	Y50E8A.8 /REP_DB=WormBase Gene ID /WP=CE22312 /TR=Q9NAF1 /GB=CAB55053.1 /SUBMIT=HINXTON /CHR=5 /FEA=Sanger Annotation
172407_x_at	399.3	549.9	474.6	106.49	313.1	302.5	307.8	7.49533	C07G2.2B /REP_DB=WormBase Gene ID /WP=CE19688 /TR=Q17801 /GB=CAA83680.1 /SUBMIT=HINXTON /CHR=3 /FEA=Sanger Annotation
172408_x_at	37.1	34.2	35.65	2.05061	43.5	33.9	38.7	6.78823	ZK402.1 /REP_DB=WormBase Gene ID /WP=CE05073 /TR=Q23480 /GB=AAA81759.1 /SUBMIT=ST.LOUIS /CHR=X /FEA=Sanger Annotation
172409_x_at	296.9	210.1	253.5	61.3769	249.7	159.1	204.4	64.0639	ZK402.3 /REP_DB=WormBase Gene ID /WP=CE28188 /TR=Q23478 /GB=AAA81757.2 /SUBMIT=ST.LOUIS /CHR=X /FEA=Sanger Annotation
172410_x_at	74.8	86.2	80.5	8.06102	71.2	40.9	56.05	21.4253	ZK402.2 /REP_DB=WormBase Gene ID /WP=CE05074 /TR=Q23479 /GB=AAA81758.1 /SUBMIT=ST.LOUIS /CHR=X /FEA=Sanger Annotation
172411_x_at	51.2	42.6	46.9	6.08112	32.3	49.6	40.95	12.2329	T24A6.1 /REP_DB=WormBase Gene ID /WP=CE14124 /TR=O61951 /GB=AAC17791.1 /SUBMIT=ST.LOUIS /CHR=5 /FEA=Sanger Annotation
172412_x_at	4.2	18.5	11.35	10.1116	7.8	11.6	9.7	2.68701	ZK402.4 /REP_DB=WormBase Gene ID /WP=CE05076 /TR=Q23476 /GB=AAA81755.1 /SUBMIT=ST.LOUIS /CHR=X /FEA=Sanger Annotation
172413_at	8.3	19.2	13.75	7.70746	9.6	5.9	7.75	2.6163	F52E10.3 /REP_DB=WormBase Gene ID /WP=CE03395 /TR=Q20669 /GB=CAA91054.1 /SUBMIT=HINXTON /CHR=X /FEA=Sanger Annotation
172414_x_at	3	5.5	4.25	1.76777	13.4	2.3	7.85	7.84889	K12B6.7 /REP_DB=WormBase Gene ID /WP=CE12176 /TR=O16385 /GB=AAB65920.1 /SUBMIT=ST.LOUIS /CHR=5 /FEA=Sanger Annotation
172415_x_at	62.9	41.2	52.05	15.3442	49.3	52.9	51.1	2.54558	F56C9.2 /REP_DB=WormBase Gene ID /WP=CE01321 /TR=Q20868 /GB=AAK18958.1 /SUBMIT=ST.LOUIS /CHR=3 /FEA=Sanger Annotation
172416_x_at	20.9	12.9	16.9	5.65685	14.4	10.2	12.3	2.96985	B0391.10 /REP_DB=WormBase Gene ID /WP=CE17338 /TR=O62015 /GB=CAB03802.1 /SUBMIT=HINXTON /CHR=5 /FEA=Sanger Annotation
172417_x_at	209.1	210.2	209.65	0.777817	42.5	74.2	58.35	22.4153	F38A5.5 /REP_DB=WormBase Gene ID /WP=CE10034 /TR=Q94212 /GB=AAB09149.1 /SUBMIT=ST.LOUIS /CHR=4 /FEA=Sanger Annotation
172418_x_at	4.1	0.5	2.3	2.54558	1.4	1.8	1.6	0.282843	F47B3.5 /REP_DB=WormBase Gene ID /WP=CE10624 /TR=O01554 /GB=AAB52360.1 /SUBMIT=ST.LOUIS /CHR=1 /FEA=Sanger Annotation
172419_x_at	22.4	23	22.7	0.424264	9.3	36.3	22.8	19.0919	K03F8.1 /REP_DB=WormBase Gene ID /WP=CE01356 /TR=Q21195 /GB=AAA50713.1 /SUBMIT=ST.LOUIS /CHR=3 /FEA=Sanger Annotation
172420_x_at	3.5	0.8	2.15	1.90919	2.2	8.4	5.3	4.38406	C24A3.8 /REP_DB=WormBase Gene ID /WP=CE04065 /TR=Q18127 /GB=AAA81462.1 /SUBMIT=ST.LOUIS /CHR=X /FEA=Sanger Annotation
172421_x_at	0.3	0.5	0.4	0.141421	5.1	7.2	6.15	1.48492	B0554.1 /REP_DB=WormBase Gene ID /WP=CE07773 /TR=P91008 /GB=AAB37617.1 /SUBMIT=ST.LOUIS /CHR=5 /FEA=Sanger Annotation
172422_x_at	790.3	738.6	764.45	36.5574	699.4	441	570.2	182.716	K10D6.2B /REP_DB=WormBase Gene ID /WP=CE16237 /TR=O45669 /GB=CAA98513.1 /SUBMIT=HINXTON /CHR=5 /FEA=Sanger Annotation
172423_x_at	11	7.3	9.15	2.6163	12.9	14.8	13.85	1.3435	C07D8.2 /REP_DB=WormBase Gene ID /WP=CE06772 /TR=P91024 /GB=AAB37974.1 /SUBMIT=ST.LOUIS /CHR=X /FEA=Sanger Annotation
172424_x_at	0.7	4.4	2.55	2.6163	4.6	0.9	2.75	2.6163	T15B7.6 /REP_DB=WormBase Gene ID /WP=CE13658 /TR=O17033 /GB=AAB69962.1 /SUBMIT=ST.LOUIS /CHR=5 /FEA=Sanger Annotation
172425_x_at	40.8	25.9	33.35	10.5359	119.6	67.7	93.65	36.6988	Y80D3A.6 /REP_DB=WormBase Gene ID /WP=CE23109 /TR=Q9U1R4 /GB=CAB60437.1 /SUBMIT=HINXTON /CHR=5 /FEA=Sanger Annotation
172426_x_at	2071.7	1738.7	1905.2	235.467	1543.4	2213.4	1878.4	473.762	F20A1.1 /REP_DB=WormBase Gene ID /WP=CE07091 /TR=Q19615 /GB=AAA96131.1 /SUBMIT=ST.LOUIS /CHR=5 /FEA=Sanger Annotation
172427_x_at	578.6	488.1	533.35	63.9932	435.2	367.9	401.55	47.5883	B0213.3 /REP_DB=WormBase Gene ID /WP=CE16774 /TR=O44665 /GB=AAC47932.1 /SUBMIT=ST.LOUIS /CHR=5 /FEA=Sanger Annotation
172428_x_at	62.3	48.3	55.3	9.89949	56	68.3	62.15	8.69741	F08F1.9 /REP_DB=WormBase Gene ID /WP=CE09256 /TR=O17384 /GB=AAB71309.1 /SUBMIT=ST.LOUIS /CHR=X /FEA=Sanger Annotation
172429_x_at	110.6	108.2	109.4	1.69706	59.3	143.4	101.35	59.4677	F52E10.4 /REP_DB=WormBase Gene ID /WP=CE03396 /TR=Q20670 /GB=CAA91055.1 /SUBMIT=HINXTON /CHR=X /FEA=Sanger Annotation
172430_x_at	6.2	5.9	6.05	0.212132	9.3	5.5	7.4	2.68701	C08F1.9 /REP_DB=WormBase Gene ID /WP=CE08024 /TR=O17182 /GB=AAK31406.1 /SUBMIT=ST.LOUIS /CHR=2 /FEA=Sanger Annotation
172431_x_at	28.9	2.4	15.65	18.7383	21.9	6.5	14.2	10.8894	H12D21.1 /REP_DB=WormBase Gene ID /WP=CE15223 /TR=Q23303 /GB=CAB07428.1 /SUBMIT=HINXTON /CHR=5 /FEA=Sanger Annotation
172432_x_at	20.1	26	23.05	4.17193	26.9	25.8	26.35	0.777817	D2024.9 /REP_DB=WormBase Gene ID /WP=CE04298 /TR=Q18977 /GB=AAA82293.1 /SUBMIT=ST.LOUIS /CHR=4 /FEA=Sanger Annotation
172433_x_at	12.2	11.1	11.65	0.777817	15.2	17.9	16.55	1.90919	F40E3.3 /REP_DB=WormBase Gene ID /WP=CE10162 /TR=O01548 /GB=AAC24294.1 /SUBMIT=ST.LOUIS /CHR=1 /FEA=Sanger Annotation
172434_at	109.2	90.7	99.95	13.0815	210.3	124	167.15	61.0233	F53B3.4 /REP_DB=WormBase Gene ID /WP=CE04652 /TR=Q20713 /GB=AAA81408.1 /SUBMIT=ST.LOUIS /CHR=X /FEA=Sanger Annotation
172435_x_at	2.5	4.3	3.4	1.27279	4.5	1.1	2.8	2.40416	C16C4.8 /REP_DB=WormBase Gene ID /WP=CE08204 /TR=O16556 /GB=AAB93654.1 /SUBMIT=ST.LOUIS /CHR=2 /FEA=Sanger Annotation
172436_x_at	33.9	8.5	21.2	17.9605	19.6	10.6	15.1	6.36396	C04F12.6 /REP_DB=WormBase Gene ID /WP=CE19679 /TR=Q9U3R8 /GB=CAB62798.1 /SUBMIT=HINXTON /CHR=1 /FEA=Sanger Annotation
172437_x_at	26.2	23.1	24.65	2.19203	65.2	64	64.6	0.848528	R09B5.3 /REP_DB=WormBase Gene ID /WP=CE12622 /TR=O44611 /GB=AAB94212.1 /SUBMIT=ST.LOUIS /CHR=5 /FEA=Sanger Annotation
172438_x_at	34.8	22.7	28.75	8.55599	11.2	45.6	28.4	24.3245	C06E8.4 /REP_DB=WormBase Gene ID /WP=CE00800 /TR=Q17736 /GB=AAA50641.1 /SUBMIT=ST.LOUIS /CHR=3 /FEA=Sanger Annotation
172439_x_at	0.4	2.4	1.4	1.41421	2.3	2.4	2.35	0.0707107	R09B5.2 /REP_DB=WormBase Gene ID /WP=CE12620 /TR=O44615 /GB=AAB94211.1 /SUBMIT=ST.LOUIS /CHR=5 /FEA=Sanger Annotation
172440_x_at	43.1	31.9	37.5	7.9196	34.3	4	19.15	21.4253	F46F5.6 /REP_DB=WormBase Gene ID /WP=CE19422 /TR=Q9TXY1 /GB=AAC78182.1 /SUBMIT=ST.LOUIS /CHR=2 /FEA=Sanger Annotation
172441_x_at	3.3	9.8	6.55	4.59619	1.6	1.7	1.65	0.0707107	Y49E10.7 /REP_DB=WormBase Gene ID /WP=CE22224 /TR=Q9XTT7 /GB=CAB11560.1 /SUBMIT=HINXTON /CHR=3 /FEA=Sanger Annotation
172442_x_at	64	70.6	67.3	4.6669	28.5	34.9	31.7	4.52548	Y73F8A.8 /REP_DB=WormBase Gene ID /WP=CE22977 /TR=Q9NA61 /GB=CAB60533.1 /SUBMIT=HINXTON /CHR=4 /FEA=Sanger Annotation
172443_x_at	101.7	59.7	80.7	29.6985	35.4	37.7	36.55	1.62635	Y73F8A.9 /REP_DB=WormBase Gene ID /WP=CE25601 /TR=Q9NA38 /GB=CAB70227.1 /SUBMIT=HINXTON /CHR=4 /FEA=Sanger Annotation
172444_x_at	5.4	5	5.2	0.282843	3.6	6.1	4.85	1.76777	F29C4.4 /REP_DB=WormBase Gene ID /WP=CE17721 /TR=O76363 /GB=AAC19191.1 /SUBMIT=ST.LOUIS /CHR=4 /FEA=Sanger Annotation
172445_x_at	21.3	3.9	12.6	12.3037	9.8	1.8	5.8	5.65685	F20B6.7 /REP_DB=WormBase Gene ID /WP=CE04429 /TR=Q19631 /GB=AAA82315.1 /SUBMIT=ST.LOUIS /CHR=X /FEA=Sanger Annotation
172446_x_at	5.5	0.9	3.2	3.25269	0.9	3.4	2.15	1.76777	T16A1.5 /REP_DB=WormBase Gene ID /WP=CE13712 /TR=P91445 /GB=AAB37873.1 /SUBMIT=ST.LOUIS /CHR=2 /FEA=Sanger Annotation
172447_at	136.4	116.1	126.25	14.3543	156.5	146.3	151.4	7.21249	M03D4.3 /REP_DB=WormBase Gene ID /WP=CE12350 /TR=Q21491 /GB=AAC24405.1 /SUBMIT=ST.LOUIS /CHR=4 /FEA=Sanger Annotation
172448_x_at	36.1	23.9	30	8.6267	7.6	10.6	9.1	2.12132	C29F9.4 /REP_DB=WormBase Gene ID /WP=CE08452 /TR=Q9TZB7 /GB=AAC68754.1 /SUBMIT=ST.LOUIS /CHR=3 /FEA=Sanger Annotation
172449_x_at	41.3	52.4	46.85	7.84889	43.1	45.6	44.35	1.76777	K06B9.4 /REP_DB=WormBase Gene ID /WP=CE07342 /TR=Q21260 /GB=AAA93449.1 /SUBMIT=ST.LOUIS /CHR=4 /FEA=Sanger Annotation
172450_x_at	47.5	32.4	39.95	10.6773	34.3	41	37.65	4.73762	R09A1.4 /REP_DB=WormBase Gene ID /WP=CE18130 /TR=O61934 /GB=AAC17778.1 /SUBMIT=ST.LOUIS /CHR=5 /FEA=Sanger Annotation
172451_x_at	23.7	15.1	19.4	6.08112	10.4	10.2	10.3	0.141421	W05H7.2 /REP_DB=WormBase Gene ID /WP=CE14650 /TR=O02172 /GB=AAB52866.1 /SUBMIT=ST.LOUIS /CHR=X /FEA=Sanger Annotation
172452_x_at	31.7	42.5	37.1	7.63675	22.5	4.6	13.55	12.6572	F29D10.2 /REP_DB=WormBase Gene ID /WP=CE05761 /TR=Q19899 /GB=CAB00093.1 /SUBMIT=HINXTON /CHR=1 /FEA=Sanger Annotation
172453_x_at	1.4	2.9	2.15	1.06066	0.7	5.7	3.2	3.53553	Y39B6B.M /REP_DB=WormBase Gene ID /WP=CE21688 /TR=Q9NEU7 /GB=CAB60918.1 /SUBMIT=HINXTON /CHR=5 /FEA=Sanger Annotation
172454_x_at	23.3	13	18.15	7.2832	46	36.2	41.1	6.92965	F18E9.6 /REP_DB=WormBase Gene ID /WP=CE02663 /TR=Q19566 /GB=AAA68811.1 /SUBMIT=ST.LOUIS /CHR=X /FEA=Sanger Annotation
172455_x_at	190.5	219.8	205.15	20.7182	105.9	144	124.95	26.9408	F29G6.3B /REP_DB=WormBase Gene ID /WP=CE18655 /TR=Q93636 /GB=CAB01754.1 /SUBMIT=HINXTON /CHR=X /FEA=Sanger Annotation
172456_x_at	0.6	3.5	2.05	2.05061	8.6	7.9	8.25	0.494975	ZC178.1 /REP_DB=WormBase Gene ID /WP=CE15062 /TR=O17083 /GB=AAB70339.1 /SUBMIT=ST.LOUIS /CHR=5 /FEA=Sanger Annotation
172457_x_at	11.1	4.1	7.6	4.94975	17.7	5.9	11.8	8.34386	F21E9.1 /REP_DB=WormBase Gene ID /WP=CE09525 /TR=O16587 /GB=AAC70878.1 /SUBMIT=ST.LOUIS /CHR=X /FEA=Sanger Annotation
172458_at	1.8	0.7	1.25	0.777817	0.9	1	0.95	0.0707107	B0554.3 /REP_DB=WormBase Gene ID /WP=CE07775 /TR=P91005 /GB=AAB37614.1 /SUBMIT=ST.LOUIS /CHR=5 /FEA=Sanger Annotation
172459_at	4.3	6.5	5.4	1.55563	3.9	8.3	6.1	3.11127	C16E9.5 /REP_DB=WormBase Gene ID /WP=CE04019 /TR=Q18050 /GB=AAC47959.1 /SUBMIT=ST.LOUIS /CHR=X /FEA=Sanger Annotation
172460_x_at	8.5	21.7	15.1	9.33381	6.4	29.1	17.75	16.0513	F46F5.9 /REP_DB=WormBase Gene ID /WP=CE19425 /TR=Q9TXY4 /GB=AAC78181.1 /SUBMIT=ST.LOUIS /CHR=2 /FEA=Sanger Annotation
172461_x_at	1.4	2	1.7	0.424264	7.3	8.7	8	0.989949	K09C4.2 /REP_DB=WormBase Gene ID /WP=CE04730 /TR=Q21384 /GB=AAA83626.1 /SUBMIT=ST.LOUIS /CHR=X /FEA=Sanger Annotation
172462_x_at	32.9	61.3	47.1	20.0818	45.2	42.4	43.8	1.9799	F07C6.4A /REP_DB=WormBase Gene ID /WP=CE20653 /TR=P90929 /GB=CAB03206.1 /SUBMIT=HINXTON /CHR=4 /FEA=Sanger Annotation
172463_x_at	93.9	111.9	102.9	12.7279	103.5	95.5	99.5	5.65685	Y17G7B.2C /REP_DB=WormBase Gene ID /WP=CE21379 /TR=Q9XXH3 /GB=CAA19469.1 /SUBMIT=HINXTON /CHR=2 /FEA=Sanger Annotation
172464_x_at	40	39.5	39.75	0.353553	31	37.6	34.3	4.6669	F54D12.4 /REP_DB=WormBase Gene ID /WP=CE17869 /TR=O44828 /GB=AAB94994.1 /SUBMIT=ST.LOUIS /CHR=2 /FEA=Sanger Annotation
172465_x_at	28.5	44.5	36.5	11.3137	29.1	53.6	41.35	17.3241	C12D12.6 /REP_DB=WormBase Gene ID /WP=CE06818 /TR=Q17923 /GB=AAA96082.1 /SUBMIT=ST.LOUIS /CHR=X /FEA=Sanger Annotation
172466_x_at	1.4	2.2	1.8	0.565685	10.4	7.1	8.75	2.33345	C40D2.1 /REP_DB=WormBase Gene ID /WP=CE19373 /TR=O76559 /GB=AAC26264.1 /SUBMIT=ST.LOUIS /CHR=2 /FEA=Sanger Annotation
172467_x_at	7.2	5.5	6.35	1.20208	0.7	1.6	1.15	0.636396	C34G6.3 /REP_DB=WormBase Gene ID /WP=CE08575 /TR=O01496 /GB=AAB52477.1 /SUBMIT=ST.LOUIS /CHR=1 /FEA=Sanger Annotation
172468_x_at	347.5	328.7	338.1	13.2936	303.9	199.3	251.6	73.9634	K01A2.9 /REP_DB=WormBase Gene ID /WP=CE19518 /TR=Q9TZ52 /GB=AAC69500.1 /SUBMIT=ST.LOUIS /CHR=2 /FEA=Sanger Annotation
172469_x_at	870.5	1110.1	990.3	169.423	141.2	168.6	154.9	19.3747	C01G12.6 /REP_DB=WormBase Gene ID /WP=CE15575 /TR=O45237 /GB=CAB03816.1 /SUBMIT=HINXTON /CHR=2 /FEA=Sanger Annotation
172470_x_at	6.1	10.8	8.45	3.3234	2.7	5.6	4.15	2.05061	F55A4.6 /REP_DB=WormBase Gene ID /WP=CE11109 /TR=Q94240 /GB=AAB07563.1 /SUBMIT=ST.LOUIS /CHR=X /FEA=Sanger Annotation
172471_x_at	4.1	11.1	7.6	4.94975	3.5	5.7	4.6	1.55563	ZC178.2 /REP_DB=WormBase Gene ID /WP=CE15064 /TR=O17084 /GB=AAB70340.1 /SUBMIT=ST.LOUIS /CHR=5 /FEA=Sanger Annotation
172472_x_at	20540.5	20374.6	20457.5	117.309	16929.1	24345.1	20637.1	5243.9	B0222.6 /REP_DB=WormBase Gene ID /WP=CE06697 /TR=Q17458 /GB=AAA92323.1 /SUBMIT=ST.LOUIS /CHR=5 /FEA=Sanger Annotation
172473_at	87.2	84.1	85.65	2.19203	53.1	123.2	88.15	49.5682	F28F5.4 /REP_DB=WormBase Gene ID /WP=CE00791 /TR=Q19887 /GB=AAA50683.1 /SUBMIT=ST.LOUIS /CHR=3 /FEA=Sanger Annotation
172474_x_at	666.2	663.8	665	1.69706	124.5	195.3	159.9	50.0632	F35C5.10 /REP_DB=WormBase Gene ID /WP=CE15951 /TR=O45446 /GB=CAB03060.1 /SUBMIT=HINXTON /CHR=2 /FEA=Sanger Annotation
172475_x_at	7638.7	6529.1	7083.9	784.606	1955.8	2642.7	2299.25	485.712	B0222.7 /REP_DB=WormBase Gene ID /WP=CE06698 /TR=Q17459 /GB=AAA92324.1 /SUBMIT=ST.LOUIS /CHR=5 /FEA=Sanger Annotation
172476_x_at	20.8	46.6	33.7	18.2434	49.4	35.8	42.6	9.61665	R07E5.15 /REP_DB=WormBase Gene ID /WP=CE18126 /TR=O62342 /GB=CAA83628.1 /SUBMIT=HINXTON /CHR=3 /FEA=Sanger Annotation
172477_x_at	31.9	25.9	28.9	4.24264	15.2	20.9	18.05	4.03051	K01D12.7 /REP_DB=WormBase Gene ID /WP=CE28483 /TR=Q27223 /GB=CAA99866.1 /SUBMIT=HINXTON /CHR=5 /FEA=Sanger Annotation
172478_x_at	11.4	30	20.7	13.1522	17.6	19.7	18.65	1.48492	ZK250.8 /REP_DB=WormBase Gene ID /WP=CE15281 /TR=O17304 /GB=AAB71077.1 /SUBMIT=ST.LOUIS /CHR=2 /FEA=Sanger Annotation
172479_x_at	2.5	6.7	4.6	2.96985	5.3	2.1	3.7	2.26274	F46F5.8 /REP_DB=WormBase Gene ID /WP=CE19424 /TR=Q9TXY3 /GB=AAC78187.1 /SUBMIT=ST.LOUIS /CHR=2 /FEA=Sanger Annotation
172480_x_at	0.3	3.9	2.1	2.54558	2	2	2	0	C41D7.1 /REP_DB=WormBase Gene ID /WP=CE08656 /TR=O16529 /GB=AAC48224.1 /SUBMIT=ST.LOUIS /CHR=2 /FEA=Sanger Annotation
172481_x_at	183.9	149.9	166.9	24.0416	183.1	97.9	140.5	60.2455	C08F1.4 /REP_DB=WormBase Gene ID /WP=CE27059 /TR=O17175 /GB=AAK31407.1 /SUBMIT=ST.LOUIS /CHR=2 /FEA=Sanger Annotation
172482_x_at	13.4	20.8	17.1	5.23259	26.9	20.8	23.85	4.31335	Y53F4A.2 /REP_DB=WormBase Gene ID /WP=CE22382 /TR=Q9NAC9 /GB=CAB54462.1 /SUBMIT=HINXTON /CHR=2 /FEA=Sanger Annotation
172483_x_at	2.8	19.6	11.2	11.8794	8.3	17.2	12.75	6.29325	F02D10.2 /REP_DB=WormBase Gene ID /WP=CE03137 /TR=Q19112 /GB=CAA91933.1 /SUBMIT=HINXTON /CHR=X /FEA=Sanger Annotation
172484_x_at	14.2	8.4	11.3	4.10122	17.2	27.6	22.4	7.35391	F22D3.5 /REP_DB=WormBase Gene ID /WP=CE02674 /TR=Q19717 /GB=AAK31495.1 /SUBMIT=ST.LOUIS /CHR=2 /FEA=Sanger Annotation
172485_x_at	3	14.2	8.6	7.9196	7.7	3.1	5.4	3.25269	C07D8.4 /REP_DB=WormBase Gene ID /WP=CE06774 /TR=P91022 /GB=AAB37975.1 /SUBMIT=ST.LOUIS /CHR=X /FEA=Sanger Annotation
172486_x_at	33.6	11.6	22.6	15.5563	24.1	20.5	22.3	2.54558	T23B7.1 /REP_DB=WormBase Gene ID /WP=CE02882 /TR=Q22693 /GB=AAA91245.1 /SUBMIT=ST.LOUIS /CHR=2 /FEA=Sanger Annotation
172487_x_at	15.5	31.5	23.5	11.3137	1.7	8.7	5.2	4.94975	Y54C5B.1 /REP_DB=WormBase Gene ID /WP=CE19627 /TR=O76723 /GB=AAC26957.1 /SUBMIT=ST.LOUIS /CHR=2 /FEA=Sanger Annotation
172488_x_at	1.1	7.3	4.2	4.38406	9.9	1.1	5.5	6.22254	F09C11.1 /REP_DB=WormBase Gene ID /WP=CE16970 /TR=O44141 /GB=AAB88323.1 /SUBMIT=ST.LOUIS /CHR=4 /FEA=Sanger Annotation
172489_x_at	289.5	293.1	291.3	2.54558	221.6	359.5	290.55	97.51	K08H10.2B /REP_DB=WormBase Gene ID /WP=CE21052 /TR=Q9XVV2 /GB=CAA98278.1 /SUBMIT=HINXTON /CHR=5 /FEA=Sanger Annotation
172490_at	0.3	1	0.65	0.494975	6.5	0.2	3.35	4.45477	F39F10.4 /REP_DB=WormBase Gene ID /WP=CE07206 /TR=Q20194 /GB=AAB00615.1 /SUBMIT=ST.LOUIS /CHR=X /FEA=Sanger Annotation
172491_x_at	16.9	25	20.95	5.72756	7.5	26.3	16.9	13.2936	F39F10.1 /REP_DB=WormBase Gene ID /WP=CE07203 /TR=Q20195 /GB=AAB00616.1 /SUBMIT=ST.LOUIS /CHR=X /FEA=Sanger Annotation
172492_at	22.1	30.6	26.35	6.01041	18.3	13.6	15.95	3.3234	C46H11.1 /REP_DB=WormBase Gene ID /WP=CE08783 /TR=Q9GYI9 /GB=AAF99880.1 /SUBMIT=ST.LOUIS /CHR=1 /FEA=Sanger Annotation
172493_x_at	121.5	137.7	129.6	11.4551	128.2	118.1	123.15	7.14178	Y17G7B.2B /REP_DB=WormBase Gene ID /WP=CE20199 /TR=Q9XXH4 /GB=CAA19468.1 /SUBMIT=HINXTON /CHR=2 /FEA=Sanger Annotation
172494_at	4.5	9	6.75	3.18198	0.1	5.2	2.65	3.60624	H12I13.3 /REP_DB=WormBase Gene ID /WP=CE23805 /TR=Q9N5M7 /GB=AAF39882.1 /SUBMIT=ST.LOUIS /CHR=2 /FEA=Sanger Annotation
172495_x_at	28.9	16.5	22.7	8.76812	21.3	25.6	23.45	3.04056	T06C10.5 /REP_DB=WormBase Gene ID /WP=CE04903 /TR=Q22244 /GB=AAA82301.1 /SUBMIT=ST.LOUIS /CHR=4 /FEA=Sanger Annotation
172496_x_at	1.2	13	7.1	8.34386	1.9	2.2	2.05	0.212132	M01A10.4 /REP_DB=WormBase Gene ID /WP=CE12234 /TR=P91391 /GB=AAB42276.1 /SUBMIT=ST.LOUIS /CHR=1 /FEA=Sanger Annotation
172497_x_at	1479.9	1465.4	1472.65	10.253	433.4	431.5	432.45	1.3435	R12E2.15 /REP_DB=WormBase Gene ID /WP=CE18147 /TR=O61781 /GB=AAC17036.1 /SUBMIT=ST.LOUIS /CHR=1 /FEA=Sanger Annotation
172498_x_at	6.3	16.7	11.5	7.35391	7.2	2.7	4.95	3.18198	Y49E10.26 /REP_DB=WormBase Gene ID /WP=CE24391 /TR=Q9U278 /GB=CAB54464.2 /SUBMIT=HINXTON /CHR=3 /FEA=Sanger Annotation
172499_x_at	0.3	0.6	0.45	0.212132	0.5	3.5	2	2.12132	F07G11.2 /REP_DB=WormBase Gene ID /WP=CE09223 /TR=O16233 /GB=AAG24049.1 /SUBMIT=ST.LOUIS /CHR=5 /FEA=Sanger Annotation
172500_x_at	0.1	4.1	2.1	2.82843	0.5	0.7	0.6	0.141421	T12E12.5 /REP_DB=WormBase Gene ID /WP=CE13591 /TR=Q22432 /GB=AAB03122.1 /SUBMIT=ST.LOUIS /CHR=4 /FEA=Sanger Annotation
172501_at	0.4	0.5	0.45	0.0707107	0.2	10.1	5.15	7.00036	F19B10.3 /REP_DB=WormBase Gene ID /WP=CE09470 /TR=O02070 /GB=AAB52926.1 /SUBMIT=ST.LOUIS /CHR=2 /FEA=Sanger Annotation
172502_x_at	7.7	1.9	4.8	4.10122	9	7.7	8.35	0.919239	F23C8.12 /REP_DB=WormBase Gene ID /WP=CE20720 /TR=Q9TXH5 /GB=AAD03132.1 /SUBMIT=ST.LOUIS /CHR=1 /FEA=Sanger Annotation
172503_x_at	2207.2	3022.4	2614.8	576.433	578	596.8	587.4	13.2936	W08E12.3 /REP_DB=WormBase Gene ID /WP=CE21278 /TR=Q9N5B1 /GB=AAF39988.1 /SUBMIT=ST.LOUIS /CHR=4 /FEA=Sanger Annotation
172504_x_at	640	867.6	753.8	160.938	1004	657.7	830.85	244.871	F59E12.4 /REP_DB=WormBase Gene ID /WP=CE17144 /TR=O01896 /GB=AAB54254.1 /SUBMIT=ST.LOUIS /CHR=2 /FEA=Sanger Annotation
172505_x_at	0.3	2.9	1.6	1.83848	0.3	0.8	0.55	0.353553	Y40C7B.2 /REP_DB=WormBase Gene ID /WP=CE24261 /TR=Q9N508 /GB=AAF60542.1 /SUBMIT=ST.LOUIS /CHR=X /FEA=Sanger Annotation
172506_x_at	15.4	10.9	13.15	3.18198	14.7	26.6	20.65	8.41457	E03H12.5 /REP_DB=WormBase Gene ID /WP=CE09144 /TR=O02124 /GB=AAC47980.1 /SUBMIT=ST.LOUIS /CHR=4 /FEA=Sanger Annotation
172507_x_at	12.4	1	6.7	8.06102	1.3	8.9	5.1	5.37401	F54A5.3B /REP_DB=WormBase Gene ID /WP=CE20862 /TR=Q9TYT2 /GB=AAC78223.1 /SUBMIT=ST.LOUIS /CHR=1 /FEA=Sanger Annotation
172508_x_at	5.1	0.9	3	2.96985	2	7.6	4.8	3.9598	F07G11.7 /REP_DB=WormBase Gene ID /WP=CE09227 /TR=O16234 /GB=AAG24052.1 /SUBMIT=ST.LOUIS /CHR=5 /FEA=Sanger Annotation
172509_at	14.2	10.1	12.15	2.89914	0.9	11	5.95	7.14178	M01A12.2 /REP_DB=WormBase Gene ID /WP=CE12240 /TR=P91395 /GB=AAB42220.1 /SUBMIT=ST.LOUIS /CHR=1 /FEA=Sanger Annotation
172510_x_at	41.4	25.2	33.3	11.4551	17.9	22.9	20.4	3.53553	Y17G9B.6 /REP_DB=WormBase Gene ID /WP=CE24185 /TR=Q9N578 /GB=AAF60447.1 /SUBMIT=ST.LOUIS /CHR=4 /FEA=Sanger Annotation
172511_x_at	159.3	195.8	177.55	25.8094	225.3	212.7	219	8.90955	Y51H4A.24 /REP_DB=WormBase Gene ID /WP=CE25367 /TR=Q9U258 /GB=CAB63387.1 /SUBMIT=HINXTON /CHR=4 /FEA=Sanger Annotation
172512_x_at	18.6	2.7	10.65	11.243	2.1	6.5	4.3	3.11127	R08C7.11 /REP_DB=WormBase Gene ID /WP=CE07434 /TR=Q21846 /GB=AAC48079.1 /SUBMIT=ST.LOUIS /CHR=4 /FEA=Sanger Annotation
172513_at	5.4	13.2	9.3	5.51543	7.4	2.4	4.9	3.53553	C54A12.3 /REP_DB=WormBase Gene ID /WP=CE01867 /TR=Q09939 /GB=AAA68304.1 /SUBMIT=ST.LOUIS /CHR=2 /FEA=Sanger Annotation
172514_x_at	493.8	373.1	433.45	85.3478	564.2	494.7	529.45	49.1439	F46F11.4 /REP_DB=WormBase Gene ID /WP=CE10602 /TR=P91302 /GB=AAK21382.1 /SUBMIT=ST.LOUIS /CHR=1 /FEA=Sanger Annotation
172515_x_at	178.4	130.8	154.6	33.6583	129.9	102.8	116.35	19.1626	W08A12.2 /REP_DB=WormBase Gene ID /WP=CE14698 /TR=O01620 /GB=AAB52321.1 /SUBMIT=ST.LOUIS /CHR=5 /FEA=Sanger Annotation
172516_x_at	444.8	559.9	502.35	81.388	1544.5	779.7	1162.1	540.795	Y39G8B.1B /REP_DB=WormBase Gene ID /WP=CE24243 /TR=Q9U2J6 /GB=CAB60335.1 /SUBMIT=HINXTON /CHR=2 /FEA=Sanger Annotation
172517_x_at	457.6	537.3	497.45	56.3564	1114.6	835.4	975	197.424	Y39G8B.1A /REP_DB=WormBase Gene ID /WP=CE21733 /TR=Q9NAI5 /GB=CAB54385.1 /SUBMIT=HINXTON /CHR=2 /FEA=Sanger Annotation
172518_x_at	33	31.4	32.2	1.13137	23.3	38.1	30.7	10.4652	Y73F8A.32 /REP_DB=WormBase Gene ID /WP=CE25597 /TR=Q9NA42 /GB=CAB60566.1 /SUBMIT=HINXTON /CHR=4 /FEA=Sanger Annotation
172519_x_at	14.6	2	8.3	8.90955	1.4	19.6	10.5	12.8693	F52F10.1 /REP_DB=WormBase Gene ID /WP=CE19881 /TR=Q9UAR2 /GB=AAC69233.1 /SUBMIT=ST.LOUIS /CHR=5 /FEA=Sanger Annotation
172520_x_at	270.2	279.6	274.9	6.6468	257	317.3	287.15	42.6385	Y62F5A.1A /REP_DB=WormBase Gene ID /WP=CE24544 /TR=Q9U1W3 /GB=CAB57912.1 /SUBMIT=HINXTON /CHR=2 /FEA=Sanger Annotation
172521_x_at	4.4	7.9	6.15	2.47487	8.6	21.7	15.15	9.2631	Y47H9C.12 /REP_DB=WormBase Gene ID /WP=CE20272 /TR=Q9XWD3 /GB=CAA21742.1 /SUBMIT=HINXTON /CHR=1 /FEA=Sanger Annotation
172522_x_at	61.6	68.4	65	4.80833	88.8	59.9	74.35	20.4354	F14D2.10 /REP_DB=WormBase Gene ID /WP=CE16985 /TR=O44806 /GB=AAB94963.1 /SUBMIT=ST.LOUIS /CHR=2 /FEA=Sanger Annotation
172523_x_at	33.5	16.8	25.15	11.8087	27.6	24.7	26.15	2.05061	T24A6.17 /REP_DB=WormBase Gene ID /WP=CE14156 /TR=O61953 /GB=AAC17804.1 /SUBMIT=ST.LOUIS /CHR=5 /FEA=Sanger Annotation
172524_x_at	42.9	44.6	43.75	1.20208	40.3	50.2	45.25	7.00036	M01B12.1 /REP_DB=WormBase Gene ID /WP=CE18059 /TR=O61863 /GB=AAC17560.1 /SUBMIT=ST.LOUIS /CHR=1 /FEA=Sanger Annotation
172525_x_at	32.8	20.4	26.6	8.76812	15.4	30.1	22.75	10.3945	T19E10.1B /REP_DB=WormBase Gene ID /WP=CE01671 /TR=Q9U364 /GB=CAB54311.1 /SUBMIT=HINXTON /CHR=2 /FEA=Sanger Annotation
172526_x_at	383.6	445.8	414.7	43.982	348.5	385.7	367.1	26.3044	K01A2.8A /REP_DB=WormBase Gene ID /WP=CE19516 /TR=Q9TZ55 /GB=AAC69501.1 /SUBMIT=ST.LOUIS /CHR=2 /FEA=Sanger Annotation
172527_x_at	19.1	32.4	25.75	9.40452	24.1	29.9	27	4.10122	C24D10.8 /REP_DB=WormBase Gene ID /WP=CE16879 /TR=O46340 /GB=AAB88312.1 /SUBMIT=ST.LOUIS /CHR=4 /FEA=Sanger Annotation
172528_x_at	11.6	4.2	7.9	5.23259	9	6.9	7.95	1.48492	R01B10.2 /REP_DB=WormBase Gene ID /WP=CE18089 /TR=O61972 /GB=AAC17766.1 /SUBMIT=ST.LOUIS /CHR=5 /FEA=Sanger Annotation
172529_x_at	18.9	20.1	19.5	0.848528	11.9	7.1	9.5	3.39411	K08D10.6 /REP_DB=WormBase Gene ID /WP=CE07358 /TR=Q21320 /GB=AAA98030.1 /SUBMIT=ST.LOUIS /CHR=4 /FEA=Sanger Annotation
172530_x_at	16.7	4.5	10.6	8.6267	11.9	24.6	18.25	8.98026	H27D07.2 /REP_DB=WormBase Gene ID /WP=CE17981 /TR=O61908 /GB=AAG24154.1 /SUBMIT=ST.LOUIS /CHR=5 /FEA=Sanger Annotation
172531_x_at	9.3	12.8	11.05	2.47487	2.4	5.7	4.05	2.33345	Y46H3C.5 /REP_DB=WormBase Gene ID /WP=CE24316 /TR=Q9N4W2 /GB=AAF60627.1 /SUBMIT=ST.LOUIS /CHR=5 /FEA=Sanger Annotation
172532_x_at	26.1	15.5	20.8	7.49533	22.4	22.3	22.35	0.0707107	ZC239.13 /REP_DB=WormBase Gene ID /WP=CE15134 /TR=P91562 /GB=AAB37954.1 /SUBMIT=ST.LOUIS /CHR=2 /FEA=Sanger Annotation
172533_x_at	3.4	9.1	6.25	4.03051	16.8	4.5	10.65	8.69741	Y105C5B.3 /REP_DB=WormBase Gene ID /WP=CE24079 /TR=Q9NAM9 /GB=CAB54350.1 /SUBMIT=HINXTON /CHR=4 /FEA=Sanger Annotation
172534_x_at	16	19.4	17.7	2.40416	21.4	16.9	19.15	3.18198	T13A10.1 /REP_DB=WormBase Gene ID /WP=CE07483 /TR=Q22449 /GB=AAB38121.1 /SUBMIT=ST.LOUIS /CHR=4 /FEA=Sanger Annotation
172535_s_at	203.7	204.5	204.1	0.565685	141	161.9	151.45	14.7785	W03F9.2B /REP_DB=WormBase Gene ID /WP=CE24030 /TR=Q9TXS2 /GB=AAG24208.1 /SUBMIT=ST.LOUIS /CHR=5 /FEA=Sanger Annotation
172536_x_at	56.2	60.2	58.2	2.82843	34.2	48.6	41.4	10.1823	Y71A12B.7 /REP_DB=WormBase Gene ID /WP=CE26240 /TR=Q9GRV3 /GB=CAC14422.1 /SUBMIT=HINXTON /CHR=1 /FEA=Sanger Annotation
172537_x_at	5.9	1.1	3.5	3.39411	1.2	0.5	0.85	0.494975	Y45F10B.3 /REP_DB=WormBase Gene ID /WP=CE18402 /TR=O62468 /GB=CAA16354.1 /SUBMIT=HINXTON /CHR=4 /FEA=Sanger Annotation
172538_x_at	9.6	1.6	5.6	5.65685	5.6	0.3	2.95	3.74767	H05B21.3 /REP_DB=WormBase Gene ID /WP=CE17953 /TR=O61970 /GB=AAC17762.1 /SUBMIT=ST.LOUIS /CHR=5 /FEA=Sanger Annotation
172539_x_at	422.9	369.1	396	38.0423	609.5	477	543.25	93.6916	F49C12.11 /REP_DB=WormBase Gene ID /WP=CE03371 /TR=Q20588 /GB=CAA92514.1 /SUBMIT=HINXTON /CHR=4 /FEA=Sanger Annotation
172540_x_at	27.2	50	38.6	16.122	37.3	14.4	25.85	16.1927	C44E12.3 /REP_DB=WormBase Gene ID /WP=CE02550 /TR=Q18623 /GB=AAA80376.1 /SUBMIT=ST.LOUIS /CHR=X /FEA=Sanger Annotation
172541_x_at	691.2	533.3	612.25	111.652	489.5	545.8	517.65	39.8101	K01A2.8B /REP_DB=WormBase Gene ID /WP=CE19517 /TR=Q9TZ54 /GB=AAC69508.1 /SUBMIT=ST.LOUIS /CHR=2 /FEA=Sanger Annotation
172542_at	0.5	11.2	5.85	7.56604	0.4	0.6	0.5	0.141421	C47C12.2 /REP_DB=WormBase Gene ID /WP=CE08795 /TR=Q94179 /GB=AAB07571.1 /SUBMIT=ST.LOUIS /CHR=X /FEA=Sanger Annotation
172543_x_at	64.4	42.5	53.45	15.4856	48.1	36.7	42.4	8.06102	F35F10.4 /REP_DB=WormBase Gene ID /WP=CE25871 /TR=Q9GYU0 /GB=AAF99939.1 /SUBMIT=ST.LOUIS /CHR=5 /FEA=Sanger Annotation
172544_x_at	10.5	3.2	6.85	5.16188	2.2	6.1	4.15	2.75772	F11G11.6 /REP_DB=WormBase Gene ID /WP=CE07059 /TR=P91244 /GB=AAB37836.1 /SUBMIT=ST.LOUIS /CHR=2 /FEA=Sanger Annotation
172545_x_at	4633.9	4602.7	4618.3	22.0617	847.7	707.9	777.8	98.8535	W08E12.4 /REP_DB=WormBase Gene ID /WP=CE21277 /TR=Q9N2L6 /GB=AAF39987.1 /SUBMIT=ST.LOUIS /CHR=4 /FEA=Sanger Annotation
172546_x_at	5.8	1.9	3.85	2.75772	11.4	2.3	6.85	6.43467	F11G11.8 /REP_DB=WormBase Gene ID /WP=CE02882 /TR=Q22693 /GB=AAB37838.1 /SUBMIT=ST.LOUIS /CHR=2 /FEA=Sanger Annotation
172547_x_at	2483	2553.3	2518.15	49.7096	387.7	488.3	438	71.1349	R12E2.14 /REP_DB=WormBase Gene ID /WP=CE18146 /TR=O61782 /GB=AAC17035.1 /SUBMIT=ST.LOUIS /CHR=1 /FEA=Sanger Annotation
172548_at	24.2	3.5	13.85	14.6371	2.4	7.2	4.8	3.39411	H39E20.1 /REP_DB=WormBase Gene ID /WP=CE19948 /TR=Q9TZM8 /GB=AAC67406.1 /SUBMIT=ST.LOUIS /CHR=X /FEA=Sanger Annotation
172549_x_at	0.5	2	1.25	1.06066	5	1.3	3.15	2.6163	W08E12.9 /REP_DB=WormBase Gene ID /WP=CE24043 /TR=Q9N5A9 /GB=AAF39992.1 /SUBMIT=ST.LOUIS /CHR=4 /FEA=Sanger Annotation
172550_x_at	97.2	133.5	115.35	25.668	58.2	95.8	77	26.5872	H11L12.1 /REP_DB=WormBase Gene ID /WP=CE20957 /TR=Q9TYV1 /GB=AAC78197.1 /SUBMIT=ST.LOUIS /CHR=X /FEA=Sanger Annotation
172551_at	0.3	6.3	3.3	4.24264	14.9	5.6	10.25	6.57609	R10A10.1 /REP_DB=WormBase Gene ID /WP=CE12668 /TR=P91403 /GB=AAB37825.1 /SUBMIT=ST.LOUIS /CHR=1 /FEA=Sanger Annotation
172552_x_at	78.7	86.6	82.65	5.58614	24.3	31.2	27.75	4.87904	Y105C5A.5 /REP_DB=WormBase Gene ID /WP=CE23187 /TR=Q9NF69 /GB=CAB54984.1 /SUBMIT=HINXTON /CHR=4 /FEA=Sanger Annotation
172553_at	16	13.4	14.7	1.83848	19	19.3	19.15	0.212132	T07F12.5 /REP_DB=WormBase Gene ID /WP=CE02869 /TR=Q22325 /GB=AAA68421.1 /SUBMIT=ST.LOUIS /CHR=X /FEA=Sanger Annotation
172554_x_at	6.9	8.9	7.9	1.41421	1.5	1.4	1.45	0.0707107	C24H10.4 /REP_DB=WormBase Gene ID /WP=CE04069 /TR=Q18132 /GB=AAA81450.1 /SUBMIT=ST.LOUIS /CHR=X /FEA=Sanger Annotation
172555_x_at	21.7	4.8	13.25	11.9501	1.1	12.2	6.65	7.84889	K01D12.15 /REP_DB=WormBase Gene ID /WP=CE28043 /TR=Q27223 /GB=CAA99878.2 /SUBMIT=HINXTON /CHR=5 /FEA=Sanger Annotation
172556_x_at	0.5	2.5	1.5	1.41421	3	1.6	2.3	0.989949	R03H10.8 /REP_DB=WormBase Gene ID /WP=CE02844 /TR=Q9GYM3 /GB=AAG00004.1 /SUBMIT=ST.LOUIS /CHR=2 /FEA=Sanger Annotation
172557_x_at	26.1	14.9	20.5	7.9196	13.8	14.5	14.15	0.494975	C06G3.12 /REP_DB=WormBase Gene ID /WP=CE07988 /TR=Q17756 /GB=AAB03141.1 /SUBMIT=ST.LOUIS /CHR=4 /FEA=Sanger Annotation
172558_s_at	42.2	18.8	30.5	16.5463	50.9	30.9	40.9	14.1421	C33H5.17 /REP_DB=WormBase Gene ID /WP=CE04160 /TR=Q18418 /GB=AAA82274.1 /SUBMIT=ST.LOUIS /CHR=4 /FEA=Sanger Annotation
172559_at	8	1.6	4.8	4.52548	2.4	3.1	2.75	0.494975	Y54C5A.1 /REP_DB=WormBase Gene ID /WP=CE19626 /TR=Q9TZE5 /GB=AAC68723.1 /SUBMIT=ST.LOUIS /CHR=2 /FEA=Sanger Annotation
172560_x_at	18.5	19.8	19.15	0.919239	4.1	4.8	4.45	0.494975	K06C4.15 /REP_DB=WormBase Gene ID /WP=CE11826 /TR=Q9GYH6 /GB=AAF98232.1 /SUBMIT=ST.LOUIS /CHR=5 /FEA=Sanger Annotation
172561_x_at	0.8	3.1	1.95	1.62635	4	6	5	1.41421	F52E1.12 /REP_DB=WormBase Gene ID /WP=CE04640 /TR=P90881 /GB=AAB37045.1 /SUBMIT=ST.LOUIS /CHR=5 /FEA=Sanger Annotation
172562_x_at	13.8	16.9	15.35	2.19203	3.1	18.5	10.8	10.8894	Y11D7A.15 /REP_DB=WormBase Gene ID /WP=CE20197 /TR=Q9XWQ7 /GB=CAA21591.1 /SUBMIT=HINXTON /CHR=4 /FEA=Sanger Annotation
172563_x_at	25.6	9.9	17.75	11.1016	21.4	14.9	18.15	4.59619	F20E11.13 /REP_DB=WormBase Gene ID /WP=CE18622 /TR=Q9XV75 /GB=CAB04150.1 /SUBMIT=HINXTON /CHR=5 /FEA=Sanger Annotation
172564_x_at	121.9	122.1	122	0.141421	88.5	98.6	93.55	7.14178	F26A10.1 /REP_DB=WormBase Gene ID /WP=CE02691 /TR=Q19806 /GB=AAA68306.1 /SUBMIT=ST.LOUIS /CHR=X /FEA=Sanger Annotation
172565_x_at	4089.4	3340.7	3715.05	529.411	3033.2	3181.4	3107.3	104.793	C08E3.13 /REP_DB=WormBase Gene ID /WP=CE08004 /TR=O18654 /GB=AAB70971.1 /SUBMIT=ST.LOUIS /CHR=2 /FEA=Sanger Annotation
172566_x_at	10.1	12.3	11.2	1.55563	10.4	10.6	10.5	0.141421	Y17G9B.2 /REP_DB=WormBase Gene ID /WP=CE24182 /TR=Q9N573 /GB=AAF60451.1 /SUBMIT=ST.LOUIS /CHR=4 /FEA=Sanger Annotation
172567_x_at	3.1	24.2	13.65	14.92	18.1	22.7	20.4	3.25269	C25E10.6 /REP_DB=WormBase Gene ID /WP=CE06868 /TR=Q18151 /GB=AAA92306.1 /SUBMIT=ST.LOUIS /CHR=5 /FEA=Sanger Annotation
172568_x_at	1569.3	2679.4	2124.35	784.959	996.3	1413	1204.65	294.651	Y43F8B.2B /REP_DB=WormBase Gene ID /WP=CE21887 /TR=Q9XWX6 /GB=CAA21510.1 /SUBMIT=HINXTON /CHR=5 /FEA=Sanger Annotation
172569_x_at	20.3	29.5	24.9	6.50538	21.4	56	38.7	24.4659	C24D10.7 /REP_DB=WormBase Gene ID /WP=CE16879 /TR=O46340 /GB=AAB88318.1 /SUBMIT=ST.LOUIS /CHR=4 /FEA=Sanger Annotation
172570_x_at	2135.6	1590.4	1863	385.515	1371.4	1807.4	1589.4	308.299	Y51A2D.14 /REP_DB=WormBase Gene ID /WP=CE19210 /TR=Q9XXR2 /GB=CAA16401.1 /SUBMIT=HINXTON /CHR=5 /FEA=Sanger Annotation
172571_x_at	5.4	7.1	6.25	1.20208	3.8	10.7	7.25	4.87904	H12I19.5A /REP_DB=WormBase Gene ID /WP=CE16177 /TR=O45621 /GB=CAB11542.1 /SUBMIT=HINXTON /CHR=4 /FEA=Sanger Annotation
172572_x_at	14.2	9	11.6	3.67696	10.7	15.4	13.05	3.3234	H12C20.2B /REP_DB=WormBase Gene ID /WP=CE18807 /TR=Q9XXM5 /GB=CAA18354.1 /SUBMIT=HINXTON /CHR=5 /FEA=Sanger Annotation
172573_x_at	45.1	54.4	49.75	6.57609	24.5	43.3	33.9	13.2936	Y105C5A.6 /REP_DB=WormBase Gene ID /WP=CE23185 /TR=Q9N6L3 /GB=CAB54985.1 /SUBMIT=HINXTON /CHR=4 /FEA=Sanger Annotation
172574_x_at	0.8	0.5	0.65	0.212132	0.6	0.3	0.45	0.212132	ZC395.11 /REP_DB=WormBase Gene ID /WP=CE01437 /TR=Q9GYF9 /GB=AAG00039.1 /SUBMIT=ST.LOUIS /CHR=3 /FEA=Sanger Annotation
172575_x_at	4.9	0.7	2.8	2.96985	0.5	3.5	2	2.12132	C13A2.10 /REP_DB=WormBase Gene ID /WP=CE08121 /TR=O16872 /GB=AAB69882.1 /SUBMIT=ST.LOUIS /CHR=5 /FEA=Sanger Annotation
172576_x_at	10.3	1.9	6.1	5.9397	4.3	12.5	8.4	5.79828	F36H12.5 /REP_DB=WormBase Gene ID /WP=CE09977 /TR=O76715 /GB=AAC26931.1 /SUBMIT=ST.LOUIS /CHR=4 /FEA=Sanger Annotation
172577_x_at	744	1094.8	919.4	248.053	1163.1	896.4	1029.75	188.585	F59E12.5 /REP_DB=WormBase Gene ID /WP=CE11526 /TR=O01894 /GB=AAB54255.1 /SUBMIT=ST.LOUIS /CHR=2 /FEA=Sanger Annotation
172578_x_at	1328.8	1719.8	1524.3	276.479	561.4	914.5	737.95	249.679	Y43F8B.2A /REP_DB=WormBase Gene ID /WP=CE21886 /TR=Q9XWX7 /GB=CAA21509.1 /SUBMIT=HINXTON /CHR=5 /FEA=Sanger Annotation
172579_x_at	140.1	127.1	133.6	9.19239	135.8	126.8	131.3	6.36396	F59E12.6 /REP_DB=WormBase Gene ID /WP=CE11528 /TR=O01895 /GB=AAB54256.1 /SUBMIT=ST.LOUIS /CHR=2 /FEA=Sanger Annotation
172580_at	38.6	37.9	38.25	0.494975	45	47.1	46.05	1.48492	F33D11.8 /REP_DB=WormBase Gene ID /WP=CE09898 /TR=O44779 /GB=AAB96701.1 /SUBMIT=ST.LOUIS /CHR=1 /FEA=Sanger Annotation
172581_s_at	229.4	166.2	197.8	44.6891	232.1	183	207.55	34.7189	F32D8.11A /REP_DB=WormBase Gene ID /WP=CE23696 /TR=Q9U3H2 /GB=CAB54237.1 /SUBMIT=HINXTON /CHR=5 /FEA=Sanger Annotation
172582_x_at	161	91.9	126.45	48.8611	55.9	115.1	85.5	41.8607	Y39A1A.5B /REP_DB=WormBase Gene ID /WP=CE19124 /TR=Q9XX20 /GB=CAA21020.1 /SUBMIT=HINXTON /CHR=3 /FEA=Sanger Annotation
172583_x_at	89.2	44.6	66.9	31.537	137	71.1	104.05	46.5983	F54D10.2 /REP_DB=WormBase Gene ID /WP=CE19452 /TR=Q9TZ85 /GB=AAC68783.1 /SUBMIT=ST.LOUIS /CHR=2 /FEA=Sanger Annotation
172584_x_at	7.2	8.3	7.75	0.777817	3.8	6.3	5.05	1.76777	Y24F12A.4 /REP_DB=WormBase Gene ID /WP=CE24195 /TR=Q9U2Q5 /GB=CAB60327.1 /SUBMIT=HINXTON /CHR=4 /FEA=Sanger Annotation
172585_x_at	48.7	70.1	59.4	15.1321	35.3	41.5	38.4	4.38406	Y105C5A.3 /REP_DB=WormBase Gene ID /WP=CE23185 /TR=Q9N6L3 /GB=CAB54982.1 /SUBMIT=HINXTON /CHR=4 /FEA=Sanger Annotation
172586_at	0.6	0.6	0.6	0	0.4	0.4	0.4	0	C56E10.2 /REP_DB=WormBase Gene ID /WP=CE04280 /TR=Q18894 /GB=AAA81155.1 /SUBMIT=ST.LOUIS /CHR=X /FEA=Sanger Annotation
172587_x_at	2420.9	3047.5	2734.2	443.073	260.1	451.7	355.9	135.482	C03A7.14 /REP_DB=WormBase Gene ID /WP=CE07872 /TR=O16511 /GB=AAB66007.1 /SUBMIT=ST.LOUIS /CHR=5 /FEA=Sanger Annotation
172588_x_at	162.7	155.4	159.05	5.16188	101.7	150.8	126.25	34.7189	C26F1.10 /REP_DB=WormBase Gene ID /WP=CE06884 /TR=Q18234 /GB=AAB37072.1 /SUBMIT=ST.LOUIS /CHR=5 /FEA=Sanger Annotation
172589_x_at	310.9	248	279.45	44.477	530.2	328.7	429.45	142.482	T12B5.11 /REP_DB=WormBase Gene ID /WP=CE20068 /TR=Q9TZ24 /GB=AAC68938.1 /SUBMIT=ST.LOUIS /CHR=3 /FEA=Sanger Annotation
172590_x_at	4	2.8	3.4	0.848528	15	17.9	16.45	2.05061	C17H11.4 /REP_DB=WormBase Gene ID /WP=CE08292 /TR=P91065 /GB=AAB37985.1 /SUBMIT=ST.LOUIS /CHR=X /FEA=Sanger Annotation
172591_x_at	41.1	41.6	41.35	0.353553	52.6	50.2	51.4	1.69706	C29F9.12 /REP_DB=WormBase Gene ID /WP=CE08460 /TR=Q9TZB6 /GB=AAC68753.1 /SUBMIT=ST.LOUIS /CHR=3 /FEA=Sanger Annotation
172592_x_at	30.1	27.6	28.85	1.76777	5.8	4.6	5.2	0.848528	T20D4.16 /REP_DB=WormBase Gene ID /WP=CE13808 /TR=P91461 /GB=AAB37583.1 /SUBMIT=ST.LOUIS /CHR=5 /FEA=Sanger Annotation
172593_x_at	157	131.5	144.25	18.0312	70.6	86.4	78.5	11.1723	F45D11.3 /REP_DB=WormBase Gene ID /WP=CE23737 /TR=Q9N2L5 /GB=AAF39817.1 /SUBMIT=ST.LOUIS /CHR=2 /FEA=Sanger Annotation
172594_x_at	253.1	138.7	195.9	80.893	197.2	53.3	125.25	101.753	T12B5.10 /REP_DB=WormBase Gene ID /WP=CE20067 /TR=Q9TZ26 /GB=AAC68934.1 /SUBMIT=ST.LOUIS /CHR=3 /FEA=Sanger Annotation
172595_x_at	213.6	200.2	206.9	9.47523	42.6	66.6	54.6	16.9706	F38A5.12 /REP_DB=WormBase Gene ID /WP=CE10048 /TR=Q94214 /GB=AAB09156.1 /SUBMIT=ST.LOUIS /CHR=4 /FEA=Sanger Annotation
172596_x_at	49.5	25.4	37.45	17.0413	30.6	25.3	27.95	3.74767	C29F9.11 /REP_DB=WormBase Gene ID /WP=CE08459 /TR=Q9TZC0 /GB=AAC68752.1 /SUBMIT=ST.LOUIS /CHR=3 /FEA=Sanger Annotation
172597_x_at	19.7	2.4	11.05	12.2329	1.8	1.6	1.7	0.141421	F36H12.4 /REP_DB=WormBase Gene ID /WP=CE09976 /TR=O76717 /GB=AAC26927.1 /SUBMIT=ST.LOUIS /CHR=4 /FEA=Sanger Annotation
172598_x_at	69.7	43.9	56.8	18.2434	40.9	37.3	39.1	2.54558	C52B11.4 /REP_DB=WormBase Gene ID /WP=CE04260 /TR=Q18774 /GB=AAA82471.1 /SUBMIT=ST.LOUIS /CHR=X /FEA=Sanger Annotation
172599_x_at	4751.4	4475.4	4613.4	195.161	3176.1	5011.4	4093.75	1297.75	F23H11.5 /REP_DB=WormBase Gene ID /WP=CE09613 /TR=O01917 /GB=AAC71133.1 /SUBMIT=ST.LOUIS /CHR=3 /FEA=Sanger Annotation
172600_x_at	31.8	20.3	26.05	8.13173	27	25.6	26.3	0.989949	C29F9.10 /REP_DB=WormBase Gene ID /WP=CE08458 /TR=Q9TZC1 /GB=AAC68751.1 /SUBMIT=ST.LOUIS /CHR=3 /FEA=Sanger Annotation
172601_x_at	10.2	2.1	6.15	5.72756	12.2	15.6	13.9	2.40416	C16C4.14 /REP_DB=WormBase Gene ID /WP=CE08210 /TR=O16562 /GB=AAB93658.1 /SUBMIT=ST.LOUIS /CHR=2 /FEA=Sanger Annotation
172602_x_at	982.8	774.8	878.8	147.078	760.7	960.7	860.7	141.421	VB0393L.2 /REP_DB=WormBase Gene ID /WP=CE24024 /TR=Q9U356 /GB=CAB54318.1 /SUBMIT=HINXTON /CHR=3 /FEA=Sanger Annotation
172603_x_at	1.5	11.4	6.45	7.00036	4.8	18.7	11.75	9.82878	Y87G2A.12 /REP_DB=WormBase Gene ID /WP=CE23141 /TR=Q9NA27 /GB=CAB54495.1 /SUBMIT=HINXTON /CHR=1 /FEA=Sanger Annotation
172604_x_at	12.9	16	14.45	2.19203	14.4	21.4	17.9	4.94975	Y73C8C.3 /REP_DB=WormBase Gene ID /WP=CE20359 /TR=Q9TXW6 /GB=AAC69345.1 /SUBMIT=ST.LOUIS /CHR=5 /FEA=Sanger Annotation
172605_x_at	68.9	101.2	85.05	22.8395	31.3	33.2	32.25	1.3435	Y105C5A.4 /REP_DB=WormBase Gene ID /WP=CE23186 /TR=Q9NF70 /GB=CAB54983.1 /SUBMIT=HINXTON /CHR=4 /FEA=Sanger Annotation
172606_x_at	5.4	5.6	5.5	0.141421	23.1	33.9	28.5	7.63675	Y59E9AL.6 /REP_DB=WormBase Gene ID /WP=CE25514 /TR=Q9N328 /GB=AAF60823.1 /SUBMIT=ST.LOUIS /CHR=4 /FEA=Sanger Annotation
172607_x_at	318.3	414.2	366.25	67.8115	468.9	274.2	371.55	137.674	Y54G11A.8 /REP_DB=WormBase Gene ID /WP=CE22480 /TR=Q9XW00 /GB=CAA22452.1 /SUBMIT=HINXTON /CHR=2 /FEA=Sanger Annotation
172608_x_at	6.4	5.4	5.9	0.707107	6.9	10	8.45	2.19203	Y106G6G.5 /REP_DB=WormBase Gene ID /WP=CE23215 /TR=Q9XWA7 /GB=CAA22056.1 /SUBMIT=HINXTON /CHR=1 /FEA=Sanger Annotation
172609_x_at	40.4	46.9	43.65	4.59619	43.8	49.6	46.7	4.10122	ZK1127.7 /REP_DB=WormBase Gene ID /WP=CE07645 /TR=Q27537 /GB=AAB93429.1 /SUBMIT=ST.LOUIS /CHR=2 /FEA=Sanger Annotation
172610_x_at	22.6	18.9	20.75	2.6163	10.2	10.1	10.15	0.0707107	ZC239.14 /REP_DB=WormBase Gene ID /WP=CE15136 /TR=P91561 /GB=AAB37956.1 /SUBMIT=ST.LOUIS /CHR=2 /FEA=Sanger Annotation
172611_x_at	19.7	12.5	16.1	5.09117	16.6	8	12.3	6.08112	Y24F12A.3 /REP_DB=WormBase Gene ID /WP=CE24194 /TR=Q9U2Q6 /GB=CAB60326.1 /SUBMIT=HINXTON /CHR=4 /FEA=Sanger Annotation
172612_x_at	9.4	12.9	11.15	2.47487	5.7	1.4	3.55	3.04056	F55C12.2 /REP_DB=WormBase Gene ID /WP=CE02771 /TR=Q20812 /GB=AAC71162.1 /SUBMIT=ST.LOUIS /CHR=2 /FEA=Sanger Annotation
172613_x_at	717.5	624.6	671.05	65.6902	811.4	843.2	827.3	22.486	Y62E10A.12 /REP_DB=WormBase Gene ID /WP=CE28143 /TR=Q9U1W8 /GB=CAB60606.2 /SUBMIT=HINXTON /CHR=4 /FEA=Sanger Annotation
172614_x_at	321.1	364.7	342.9	30.8299	347.1	242	294.55	74.3169	C36A4.4 /REP_DB=WormBase Gene ID /WP=CE27831 /TR=SW:Q18493 /GB=CAA91270.2 /SUBMIT=HINXTON /CHR=3 /FEA=Sanger Annotation
172615_x_at	95.5	127.2	111.35	22.4153	73.8	55.5	64.65	12.9401	H31G24.4 /REP_DB=WormBase Gene ID /WP=CE23835 /GB=AAK21417.1 /SUBMIT=ST.LOUIS /CHR=1 /FEA=Sanger Annotation /DEF=cyclin
172616_x_at	42.5	31.5	37	7.77817	38	32.9	35.45	3.60624	Y116A8C.41 /REP_DB=WormBase Gene ID /WP=CE24154 /TR=Q9U2R9 /GB=CAB55158.1 /SUBMIT=HINXTON /CHR=4 /FEA=Sanger Annotation
172617_x_at	343.7	193.7	268.7	106.066	304.4	227.5	265.95	54.3765	H06I04.3A /REP_DB=WormBase Gene ID /WP=CE23795 /TR=Q9N5N9 /GB=AAF39868.1 /SUBMIT=ST.LOUIS /CHR=3 /FEA=Sanger Annotation
172618_x_at	349.7	404.7	377.2	38.8909	1046.7	932.7	989.7	80.6102	K06C4.2 /REP_DB=WormBase Gene ID /WP=CE03252 /GEN=his-28 /SUBMIT=ST.LOUIS /CHR=5 /FEA=Sanger Annotation /DEF=histone H4
172619_x_at	1.4	4	2.7	1.83848	1.1	3	2.05	1.3435	C33F10.10 /REP_DB=WormBase Gene ID /WP=CE04142 /TR=Q18387 /GB=AAK31478.1 /SUBMIT=ST.LOUIS /CHR=2 /FEA=Sanger Annotation
172620_x_at	2151.3	2341.3	2246.3	134.35	2426.7	1892.3	2159.5	377.878	Y105C5B.12 /REP_DB=WormBase Gene ID /WP=CE24061 /TR=Q9U311 /GB=CAB60317.1 /SUBMIT=HINXTON /CHR=4 /FEA=Sanger Annotation
172621_x_at	2.7	8.7	5.7	4.24264	1.8	2.8	2.3	0.707107	Y46G5A.22A /REP_DB=WormBase Gene ID /WP=CE21999 /TR=Q9U2E7 /GB=CAB60364.1 /SUBMIT=HINXTON /CHR=2 /FEA=Sanger Annotation
172622_x_at	145.7	75	110.35	49.9924	120.1	93.2	106.65	19.0212	Y116F11A.5 /REP_DB=WormBase Gene ID /WP=CE25209 /TR=Q9U3T1 /GB=CAB60763.1 /SUBMIT=HINXTON /CHR=5 /FEA=Sanger Annotation
172623_at	4.6	11.4	8	4.80833	7.8	9.8	8.8	1.41421	Y105C5A.10 /REP_DB=WormBase Gene ID /WP=CE23191 /TR=Q9NF66 /GB=CAB54989.1 /SUBMIT=HINXTON /CHR=4 /FEA=Sanger Annotation
172624_x_at	50.8	43.9	47.35	4.87904	22	25	23.5	2.12132	Y38E10A.12 /REP_DB=WormBase Gene ID /WP=CE21592 /TR=Q9NAJ9 /GB=CAB54403.1 /SUBMIT=HINXTON /CHR=2 /FEA=Sanger Annotation
172625_x_at	916.7	814.6	865.65	72.1956	773.4	1026.7	900.05	179.11	B0464.3 /REP_DB=WormBase Gene ID /WP=CE00017 /TR=SW:Q03561 /GB=CAA79537.1 /SUBMIT=HINXTON /CHR=3 /FEA=Sanger Annotation
172626_at	1114.1	1127.4	1120.75	9.40452	816.6	771.9	794.25	31.6077	F07H5.4 /REP_DB=WormBase Gene ID /WP=CE09231 /TR=SW:Q19177 /GB=CAA92665.1 /SUBMIT=HINXTON /CHR=2 /FEA=Sanger Annotation
172627_x_at	2693.2	2616.3	2654.75	54.3765	1566.5	2066.7	1816.6	353.695	Y105C5A.13 /REP_DB=WormBase Gene ID /WP=CE23193 /TR=Q9N678 /GB=CAB54992.1 /SUBMIT=HINXTON /CHR=4 /FEA=Sanger Annotation
172628_x_at	25	31.5	28.25	4.59619	25.1	38.1	31.6	9.19239	Y38E10A.16 /REP_DB=WormBase Gene ID /WP=CE21596 /TR=Q9NAJ5 /GB=CAB54407.1 /SUBMIT=HINXTON /CHR=2 /FEA=Sanger Annotation
172629_x_at	73.3	68.9	71.1	3.11127	92.8	97.7	95.25	3.46482	Y59E9AR.7 /REP_DB=WormBase Gene ID /WP=CE22666 /TR=Q9N2M1 /GB=AAF60826.1 /SUBMIT=ST.LOUIS /CHR=4 /FEA=Sanger Annotation
172630_x_at	6.6	13.9	10.25	5.16188	16.1	16.9	16.5	0.565685	C35D10.11 /REP_DB=WormBase Gene ID /WP=CE01192 /TR=Q27317 /GB=AAA62567.1 /SUBMIT=ST.LOUIS /CHR=3 /FEA=Sanger Annotation
172631_x_at	174.8	346.6	260.7	121.481	195.5	231.7	213.6	25.5973	Y25C1A.7A /REP_DB=WormBase Gene ID /WP=CE21474 /TR=Q9TYM2 /GB=AAD12838.1 /SUBMIT=ST.LOUIS /CHR=2 /FEA=Sanger Annotation
172632_x_at	19.6	23.8	21.7	2.96985	10	27.3	18.65	12.2329	Y38E10A.11 /REP_DB=WormBase Gene ID /WP=CE21591 /TR=Q9NAK0 /GB=CAB54402.1 /SUBMIT=HINXTON /CHR=2 /FEA=Sanger Annotation
172633_x_at	58.7	73.2	65.95	10.253	51.5	51.7	51.6	0.141421	Y55H10B.1 /REP_DB=WormBase Gene ID /WP=CE22571 /TR=Q9N4R8 /GB=AAF60812.1 /SUBMIT=ST.LOUIS /CHR=4 /FEA=Sanger Annotation
172634_x_at	0.8	0.4	0.6	0.282843	1.9	0.5	1.2	0.989949	F36H12.13 /REP_DB=WormBase Gene ID /WP=CE09983 /TR=O76713 /GB=AAC26935.1 /SUBMIT=ST.LOUIS /CHR=4 /FEA=Sanger Annotation
172635_x_at	80.3	30.9	55.6	34.9311	46.7	54.3	50.5	5.37401	Y38E10A.15 /REP_DB=WormBase Gene ID /WP=CE21595 /TR=Q9NAJ6 /GB=CAB54406.1 /SUBMIT=HINXTON /CHR=2 /FEA=Sanger Annotation
172636_at	27.5	20.1	23.8	5.23259	18.6	20.3	19.45	1.20208	F35F10.14 /REP_DB=WormBase Gene ID /WP=CE09939 /TR=Q9GYT1 /GB=AAF99927.1 /SUBMIT=ST.LOUIS /CHR=5 /FEA=Sanger Annotation
172637_x_at	1311.6	1298.7	1305.15	9.12168	1853.9	1418.9	1636.4	307.591	F56B3.11A /REP_DB=WormBase Gene ID /WP=CE25907 /TR=Q9TXR7 /GB=AAK29831.1 /SUBMIT=ST.LOUIS /CHR=4 /FEA=Sanger Annotation
172638_x_at	45.7	60.8	53.25	10.6773	40.7	77.6	59.15	26.0922	Y76B12C.5 /REP_DB=WormBase Gene ID /WP=CE23060 /TR=Q9N4C5 /GB=AAF36061.1 /SUBMIT=ST.LOUIS /CHR=4 /FEA=Sanger Annotation
172639_at	1.2	0.8	1	0.282843	0.9	2.6	1.75	1.20208	Y113G7B.20 /REP_DB=WormBase Gene ID /WP=CE23300 /TR=Q9NAL3 /GB=CAB76741.1 /SUBMIT=HINXTON /CHR=5 /FEA=Sanger Annotation
172640_x_at	80.7	94.2	87.45	9.54594	99.6	93.2	96.4	4.52548	C30G12.5 /REP_DB=WormBase Gene ID /WP=CE01836 /TR=SW:Q09258 /GB=AAC46674.1 /SUBMIT=ST.LOUIS /CHR=2 /FEA=Sanger Annotation
172641_x_at	1649.1	1604.5	1626.8	31.537	2683.2	3702.7	3192.95	720.895	K06C4.11 /REP_DB=WormBase Gene ID /WP=CE04501 /GEN=his-19 /SUBMIT=ST.LOUIS /CHR=5 /FEA=Sanger Annotation /DEF=histone H2A
172642_s_at	147.2	150.8	149	2.54558	148.7	184.6	166.65	25.3851	F23F12.2 /REP_DB=WormBase Gene ID /WP=CE01249 /TR=SW:P46498 /GB=AAA20604.1 /SUBMIT=ST.LOUIS /CHR=3 /FEA=Sanger Annotation
172643_s_at	2.1	0.9	1.5	0.848528	6.9	1.4	4.15	3.88909	Y55F3AM.3B /REP_DB=WormBase Gene ID /WP=CE25485 /TR=Q9N367 /GB=AAF60796.1 /SUBMIT=ST.LOUIS /CHR=4 /FEA=Sanger Annotation
172644_at	15.3	16.2	15.75	0.636396	23.2	25	24.1	1.27279	T19C3.3 /REP_DB=WormBase Gene ID /WP=CE02054 /TR=SW:Q10009 /GB=AAC46594.1 /SUBMIT=ST.LOUIS /CHR=3 /FEA=Sanger Annotation
172645_x_at	21.1	19.1	20.1	1.41421	27.9	26.2	27.05	1.20208	C28F5.3 /REP_DB=WormBase Gene ID /WP=CE01817 /TR=SW:Q09241 /GB=AAC46727.1 /SUBMIT=ST.LOUIS /CHR=2 /FEA=Sanger Annotation
172646_x_at	15.7	11.8	13.75	2.75772	20.7	9.2	14.95	8.13173	F52C9.6 /REP_DB=WormBase Gene ID /WP=CE01964 /TR=SW:Q10126 /GB=AAA81063.1 /SUBMIT=ST.LOUIS /CHR=3 /FEA=Sanger Annotation
172647_x_at	1059.1	1083.1	1071.1	16.9706	1234.6	1566.5	1400.55	234.689	K06C4.13 /REP_DB=WormBase Gene ID /WP=CE03253 /GEN=his-27 /SUBMIT=ST.LOUIS /CHR=5 /FEA=Sanger Annotation /DEF=histone H3
172648_at	15.5	22.7	19.1	5.09117	15.8	7	11.4	6.22254	F54F2.6 /REP_DB=WormBase Gene ID /WP=CE00199 /TR=SW:P34451 /GB=AAK26136.1 /SUBMIT=ST.LOUIS /CHR=3 /FEA=Sanger Annotation
172649_x_at	610.8	463.6	537.2	104.086	658.4	1208.3	933.35	388.838	F55G1.10 /REP_DB=WormBase Gene ID /WP=CE04501 /GB=AAB00647.1 /SUBMIT=ST.LOUIS /CHR=4 /FEA=Sanger Annotation /DEF=Histone
172650_x_at	279.7	290.7	285.2	7.77817	587.9	657.3	622.6	49.0732	K06C4.10 /REP_DB=WormBase Gene ID /WP=CE03252 /GEN=his-18 /SUBMIT=ST.LOUIS /CHR=5 /FEA=Sanger Annotation /DEF=histone H4
172651_x_at	0.3	0.3	0.3	0	0.6	1.4	1	0.565685	C03C10.5 /REP_DB=WormBase Gene ID /WP=CE00876 /TR=SW:P42172 /GB=CAA84686.1 /SUBMIT=HINXTON /CHR=3 /FEA=Sanger Annotation
172652_x_at	50.4	11.4	30.9	27.5772	14.6	30.8	22.7	11.4551	C02B8.7 /REP_DB=WormBase Gene ID /WP=CE03896 /TR=SW:Q11097 /GB=AAA81440.1 /SUBMIT=ST.LOUIS /CHR=X /FEA=Sanger Annotation
172653_at	8	8.1	8.05	0.0707107	10.3	8	9.15	1.62635	C28H8.2 /REP_DB=WormBase Gene ID /WP=CE01824 /TR=SW:Q09243 /GB=AAA62290.1 /SUBMIT=ST.LOUIS /CHR=3 /FEA=Sanger Annotation
172654_x_at	996.7	1047.1	1021.9	35.6382	505.5	525.4	515.45	14.0714	Y71F9B.13A /REP_DB=WormBase Gene ID /WP=CE25566 /TR=Q9N4F9 /GB=AAF36024.1 /SUBMIT=ST.LOUIS /CHR=1 /FEA=Sanger Annotation
172655_x_at	1551.5	1767.2	1659.35	152.523	1010.8	1357.6	1184.2	245.225	F47B7.1 /REP_DB=WormBase Gene ID /WP=CE02743 /TR=SW:Q20516 /GB=AAA80373.1 /SUBMIT=ST.LOUIS /CHR=X /FEA=Sanger Annotation
172656_x_at	1045.9	1022.6	1034.25	16.4756	434.1	310.9	372.5	87.1156	Y71F9B.13B /REP_DB=WormBase Gene ID /WP=CE25567 /TR=Q9N4G0 /GB=AAF36025.1 /SUBMIT=ST.LOUIS /CHR=1 /FEA=Sanger Annotation
172657_x_at	49.9	57.2	53.55	5.16188	57.8	55.3	56.55	1.76777	C03B8.2 /REP_DB=WormBase Gene ID /WP=CE00764 /TR=SW:Q11105 /GB=AAA50669.1 /SUBMIT=ST.LOUIS /CHR=3 /FEA=Sanger Annotation
172658_x_at	28.7	21.9	25.3	4.80833	18.6	1	9.8	12.4451	C03B8.1 /REP_DB=WormBase Gene ID /WP=CE00765 /TR=SW:Q11104 /GB=AAA50668.1 /SUBMIT=ST.LOUIS /CHR=3 /FEA=Sanger Annotation
172659_x_at	1067.9	1174.8	1121.35	75.5897	358.7	793	575.85	307.096	T23F2.5 /REP_DB=WormBase Gene ID /WP=CE05000 /TR=SW:Q22702 /GB=AAA80387.1 /SUBMIT=ST.LOUIS /CHR=X /FEA=Sanger Annotation
172660_s_at	1016.5	823.8	920.15	136.259	810.7	945.6	878.15	95.3887	Y38E10A.24 /REP_DB=WormBase Gene ID /WP=CE21605 /TR=Q9NAI7 /GB=CAB54416.1 /SUBMIT=HINXTON /CHR=2 /FEA=Sanger Annotation
172661_x_at	134.6	146.7	140.65	8.55599	223.8	281.1	252.45	40.5172	F17E9.12 /REP_DB=WormBase Gene ID /WP=CE03252 /GEN=his-31 /GB=AAC05101.1 /SUBMIT=ST.LOUIS /CHR=4 /FEA=Sanger Annotation
172662_x_at	16.4	5.4	10.9	7.77817	9.1	12.5	10.8	2.40416	Y57G11C.21 /REP_DB=WormBase Gene ID /WP=CE14966 /TR=O18245 /GB=CAB16522.1 /SUBMIT=HINXTON /CHR=4 /FEA=Sanger Annotation
172663_x_at	9.8	20.6	15.2	7.63675	18.1	25	21.55	4.87904	Y57G11C.20 /REP_DB=WormBase Gene ID /WP=CE14964 /TR=O18244 /GB=CAB16521.1 /SUBMIT=HINXTON /CHR=4 /FEA=Sanger Annotation
172664_x_at	16.9	1.3	9.1	11.0309	1.9	3	2.45	0.777817	Y57G11C.18 /REP_DB=WormBase Gene ID /WP=CE14960 /TR=O18242 /GB=CAB16519.1 /SUBMIT=HINXTON /CHR=4 /FEA=Sanger Annotation
172665_s_at	9.2	8	8.6	0.848528	6	8.7	7.35	1.90919	Y75D11A.1 /REP_DB=WormBase Gene ID /WP=CE18431 /TR=O76706 /GB=AAF36057.1 /SUBMIT=ST.LOUIS /CHR=X /FEA=Sanger Annotation
172666_x_at	46.9	93.4	70.15	32.8805	50.5	79.2	64.85	20.294	W01B11.4C /REP_DB=WormBase Gene ID /WP=CE18309 /TR=O45014 /GB=AAK21477.1 /SUBMIT=ST.LOUIS /CHR=1 /FEA=Sanger Annotation
172667_x_at	63.2	65	64.1	1.27279	24.7	29.9	27.3	3.67696	W01B11.4B /REP_DB=WormBase Gene ID /WP=CE18308 /TR=O45013 /GB=AAK21476.1 /SUBMIT=ST.LOUIS /CHR=1 /FEA=Sanger Annotation
172668_x_at	1080.7	640.3	860.5	311.41	1625.8	1605.8	1615.8	14.1421	Y39A3CL.3 /REP_DB=WormBase Gene ID /WP=CE21651 /TR=Q9N416 /GB=AAF60518.1 /SUBMIT=ST.LOUIS /CHR=3 /FEA=Sanger Annotation
172669_x_at	48.5	41	44.75	5.3033	30.3	44	37.15	9.68736	K07F5.9 /REP_DB=WormBase Gene ID /WP=CE06124 /GEN=ssp-10 /TR=Q21289 /GB=CAA94274.1 /SUBMIT=HINXTON /CHR=4 /FEA=Sanger Annotation
172670_x_at	121.2	115.7	118.45	3.88909	111.8	112.1	111.95	0.212132	F26A3.3 /REP_DB=WormBase Gene ID /WP=CE27140 /GEN=ego-1 /TR=Q93593 /GB=CAB01701.2 /SUBMIT=HINXTON /CHR=1 /FEA=Sanger Annotation
172671_x_at	217.2	170.6	193.9	32.9512	477.6	427.5	452.55	35.426	K03A1.6 /REP_DB=WormBase Gene ID /WP=CE03252 /GEN=his-38 /SUBMIT=ST.LOUIS /CHR=X /FEA=Sanger Annotation /DEF=his-10, histone-H4
172672_x_at	23.8	22.8	23.3	0.707107	6.5	16.1	11.3	6.78823	Y73B6BL.L_rc /REP_DB=WormBase Gene ID /WP=CE26285 /CHR=4 /FEA=Sanger Annotation /REVCOMP /DEF=(ST.LOUIS) protein_id:AAG23471.1
172673_x_at	10	7.5	8.75	1.76777	1.4	3.5	2.45	1.48492	F59D8.F_rc /REP_DB=WormBase Gene ID /WP=CE20905 /CHR=X /FEA=Sanger Annotation /REVCOMP /DEF=(ST.LOUIS) protein_id:AAF35969.1
172674_x_at	68.3	66.1	67.2	1.55563	67.4	57.1	62.25	7.2832	F48A11.6 /REP_DB=WormBase Gene ID /WP=CE17074 /CHR=2 /FEA=Sanger Annotation /DEF=(ST.LOUIS) TR:O17371 protein_id:AAB71288.1
172675_x_at	95.4	105.6	100.5	7.21249	63.3	62	62.65	0.919239	C01B10.5 /REP_DB=WormBase Gene ID /WP=CE06736 /CHR=4 /FEA=Sanger Annotation /DEF=(ST.LOUIS) TR:Q17536 protein_id:AAC47916.1
172676_x_at	2.2	11.4	6.8	6.50538	1.1	1.5	1.3	0.282843	M03A1.4 /REP_DB=WormBase Gene ID /WP=CE07391 /CHR=2 /FEA=Sanger Annotation /DEF=(ST.LOUIS) TR:Q21475 protein_id:AAA93433.1
172677_x_at	0.8	0.5	0.65	0.212132	0.2	0.7	0.45	0.353553	M03A1.5 /REP_DB=WormBase Gene ID /WP=CE07392 /CHR=2 /FEA=Sanger Annotation /DEF=(ST.LOUIS) TR:Q21474 protein_id:AAA93432.1
172678_at	10.5	13	11.75	1.76777	14.3	18.7	16.5	3.11127	F13B9.7 /REP_DB=WormBase Gene ID /WP=CE04384 /CHR=X /FEA=Sanger Annotation /DEF=(ST.LOUIS) TR:Q19381 protein_id:AAB52631.1
172679_x_at	257.7	299.6	278.65	29.6278	573.9	488.7	531.3	60.2455	F54E12.3 /REP_DB=WormBase Gene ID /WP=CE03252 /GB=CAB05210.1 /SUBMIT=HINXTON /CHR=4 /FEA=Sanger Annotation /DEF=histone H4
172680_x_at	33.8	27.2	30.5	4.6669	44.3	54.4	49.35	7.14178	F56C9.4 /REP_DB=WormBase Gene ID /WP=CE01323 /CHR=3 /FEA=Sanger Annotation /DEF=(ST.LOUIS) TR:Q20861 protein_id:AAB08713.1
172681_x_at	15.4	5.3	10.35	7.14178	0.9	15.4	8.15	10.253	ZC581.5 /REP_DB=WormBase Gene ID /WP=CE15243 /CHR=1 /FEA=Sanger Annotation /DEF=(ST.LOUIS) TR:O01770 protein_id:AAB54143.1
172682_x_at	28.2	21.9	25.05	4.45477	33.3	22.5	27.9	7.63675	ZC155.6 /REP_DB=WormBase Gene ID /WP=CE15060 /CHR=3 /FEA=Sanger Annotation /DEF=(ST.LOUIS) TR:O01637 protein_id:AAB52705.1
172683_x_at	46.8	42.1	44.45	3.3234	74	61.7	67.85	8.69741	F22D6.13 /REP_DB=WormBase Gene ID /WP=CE05694 /CHR=1 /FEA=Sanger Annotation /DEF=(HINXTON) TR:Q19732 protein_id:CAA95819.1
172684_x_at	5.4	5.3	5.35	0.0707107	5.9	7.6	6.75	1.20208	F23F12.7 /REP_DB=WormBase Gene ID /WP=CE01254 /TR=SW:P46503 /GB=AAA20609.1 /SUBMIT=ST.LOUIS /CHR=3 /FEA=Sanger Annotation
172685_x_at	551.9	615.9	583.9	45.2548	1128.5	2099.4	1613.95	686.53	K06C4.12 /REP_DB=WormBase Gene ID /WP=CE10538 /GEN=his-22 /SUBMIT=ST.LOUIS /CHR=5 /FEA=Sanger Annotation /DEF=histone H2B
172686_x_at	15.1	16.7	15.9	1.13137	17	4.4	10.7	8.90955	F12A10.7 /REP_DB=WormBase Gene ID /WP=CE01910 /TR=SW:P50438 /GB=AAA68300.1 /SUBMIT=ST.LOUIS /CHR=2 /FEA=Sanger Annotation
172687_x_at	49.3	26.6	37.95	16.0513	26.4	45.8	36.1	13.7179	F09C12.7 /REP_DB=WormBase Gene ID /WP=CE02603 /GEN=msp-74ps /GB=AAA68346.1 /SUBMIT=ST.LOUIS /CHR=2 /FEA=Sanger Annotation
172688_x_at	3.5	0.7	2.1	1.9799	3.3	1	2.15	1.62635	F21H12.2 /REP_DB=WormBase Gene ID /WP=CE01913 /TR=SW:Q09310 /GB=AAC46714.1 /SUBMIT=ST.LOUIS /CHR=2 /FEA=Sanger Annotation
172689_x_at	405.4	315	360.2	63.9225	269	166.6	217.8	72.4077	ZC410.6 /REP_DB=WormBase Gene ID /WP=CE03810 /CHR=4 /FEA=Sanger Annotation /DEF=(HINXTON) TR:Q23299 protein_id:CAA92569.1
172690_x_at	10.7	2.3	6.5	5.9397	23.8	14	18.9	6.92965	F12A10.6 /REP_DB=WormBase Gene ID /WP=CE01909 /TR=SW:Q09947 /GB=AAA68299.1 /SUBMIT=ST.LOUIS /CHR=2 /FEA=Sanger Annotation
172691_x_at	1	0.7	0.85	0.212132	1.7	1.1	1.4	0.424264	T28D9.11 /REP_DB=WormBase Gene ID /WP=CE02066 /TR=SW:Q10027 /GB=AAA68315.1 /SUBMIT=ST.LOUIS /CHR=2 /FEA=Sanger Annotation
172692_x_at	141.6	75.5	108.55	46.7398	159.3	157.9	158.6	0.989949	C50F4.6 /REP_DB=WormBase Gene ID /WP=CE05471 /GEN=his-36 /TR=Q18742 /GB=CAA94741.1 /SUBMIT=HINXTON /CHR=5 /FEA=Sanger Annotation
172693_at	29.8	29.1	29.45	0.494975	32.6	28.2	30.4	3.11127	F22D6.7_rc /REP_DB=WormBase Gene ID /WP=CE05688 /TR=Q19728 /GB=CAA95815.1 /SUBMIT=HINXTON /CHR=1 /FEA=Sanger Annotation /REVCOMP
172694_x_at	65.5	68.9	67.2	2.40416	85.9	84.7	85.3	0.848528	T22C1.2 /REP_DB=WormBase Gene ID /WP=CE06490 /TR=Q22663 /GB=CAA99921.1 /SUBMIT=HINXTON /CHR=1 /FEA=Sanger Annotation /DEF=Globin
172695_x_at	3.2	6.6	4.9	2.40416	1.5	19.6	10.55	12.7986	ZC477.1 /REP_DB=WormBase Gene ID /WP=CE28161 /GEN=ssq-3 /TR=Q23347 /GB=AAK19014.2 /SUBMIT=ST.LOUIS /CHR=4 /FEA=Sanger Annotation
172696_x_at	2.4	13.7	8.05	7.99031	4.7	3.2	3.95	1.06066	C04F6.1 /REP_DB=WormBase Gene ID /WP=CE03921 /GEN=vit-5 /TR=SW:P06125 /GB=AAA83587.1 /SUBMIT=ST.LOUIS /CHR=X /FEA=Sanger Annotation
172697_x_at	8566.7	8895.4	8731.05	232.426	4826.8	9176.1	7001.45	3075.42	K10B3.7 /REP_DB=WormBase Gene ID /WP=CE07370 /GEN=gpd-3 /TR=SW:P17330 /GB=AAB53869.1 /SUBMIT=ST.LOUIS /CHR=X /FEA=Sanger Annotation
172698_x_at	10352.3	9583.1	9967.7	543.907	7534.4	8760.4	8147.4	866.913	C53B4.5 /REP_DB=WormBase Gene ID /WP=CE03091 /TR=Q18799 /GB=CAA92453.1 /SUBMIT=HINXTON /CHR=4 /FEA=Sanger Annotation /DEF=collagen
172699_x_at	44.5	40.6	42.55	2.75772	61.2	37.9	49.55	16.4756	ZK1127.8_rc /REP_DB=WormBase Gene ID /WP=CE07646 /TR=Q23397 /GB=AAB93430.1 /SUBMIT=ST.LOUIS /CHR=2 /FEA=Sanger Annotation /REVCOMP
172700_x_at	9997.6	9252.3	9624.95	527.007	5531.8	6969.5	6250.65	1016.61	T11F9.9 /REP_DB=WormBase Gene ID /WP=CE06421 /TR=Q22393 /GB=CAA98525.1 /SUBMIT=HINXTON /CHR=5 /FEA=Sanger Annotation /DEF=collagen
172701_x_at	18774.9	16942.4	17858.7	1295.77	14629.5	20791	17710.2	4356.84	C29F4.1 /REP_DB=WormBase Gene ID /WP=CE03038 /TR=Q18302 /GB=CAA92729.1 /SUBMIT=HINXTON /CHR=4 /FEA=Sanger Annotation /DEF=collagen
172702_x_at	194.3	206.4	200.35	8.55599	274.7	473	373.85	140.219	F55G1.3 /REP_DB=WormBase Gene ID /WP=CE05165 /TR=Q27876 /GB=AAB00648.1 /SUBMIT=ST.LOUIS /CHR=4 /FEA=Sanger Annotation /DEF=Histone
172703_x_at	14369.6	13501.3	13935.5	613.981	7725.3	11580.1	9652.7	2725.76	F57B1.4 /REP_DB=WormBase Gene ID /WP=CE11292 /TR=Q20921 /GB=CAB01508.1 /SUBMIT=HINXTON /CHR=5 /FEA=Sanger Annotation /DEF=collagen
172704_x_at	10	1.8	5.9	5.79828	2.5	3.5	3	0.707107	T28H11.6 /REP_DB=WormBase Gene ID /WP=CE09149 /GEN=ssp-11 /TR=Q23058 /GB=AAB04599.1 /SUBMIT=ST.LOUIS /CHR=4 /FEA=Sanger Annotation
172705_x_at	10434.7	9990.1	10212.4	314.38	3775	5603.6	4689.3	1293.02	F57B1.3 /REP_DB=WormBase Gene ID /WP=CE11290 /TR=Q20922 /GB=CAB01509.1 /SUBMIT=HINXTON /CHR=5 /FEA=Sanger Annotation /DEF=collagen
172706_x_at	2905.2	3242.8	3074	238.719	1355.3	1118.3	1236.8	167.584	F53F1.4 /REP_DB=WormBase Gene ID /WP=CE10938 /TR=Q9XVM6 /GB=CAB03125.1 /SUBMIT=HINXTON /CHR=5 /FEA=Sanger Annotation /DEF=cuticlin
172707_x_at	14.6	23	18.8	5.9397	17.4	2.9	10.15	10.253	T24H7.5A /REP_DB=WormBase Gene ID /WP=CE21203 /TR=Q10463 /GB=AAD31556.1 /SUBMIT=ST.LOUIS /CHR=2 /FEA=Sanger Annotation /DEF=ATPase
172708_x_at	129.4	84.8	107.1	31.537	72.8	6.7	39.75	46.7398	T21D12.6_rc /REP_DB=WormBase Gene ID /WP=CE18270 /TR=O16780 /GB=AAC48088.1 /SUBMIT=ST.LOUIS /CHR=4 /FEA=Sanger Annotation /REVCOMP
172709_x_at	15721.8	13996.7	14859.2	1219.83	10149	11559.2	10854.1	997.162	T06E4.4 /REP_DB=WormBase Gene ID /WP=CE06370 /TR=Q22256 /GB=CAA94788.1 /SUBMIT=HINXTON /CHR=5 /FEA=Sanger Annotation /DEF=collagen
172710_x_at	14809.1	12945.7	13877.4	1317.62	6804.5	8995.2	7899.85	1549.06	T06E4.6 /REP_DB=WormBase Gene ID /WP=CE06372 /TR=Q22260 /GB=CAA94792.1 /SUBMIT=HINXTON /CHR=5 /FEA=Sanger Annotation /DEF=collagen
172711_x_at	0.7	6	3.35	3.74767	2.9	2.4	2.65	0.353553	F59F5.4 /REP_DB=WormBase Gene ID /WP=CE03445 /TR=Q21047 /GB=CAA90658.1 /SUBMIT=HINXTON /CHR=X /FEA=Sanger Annotation /DEF=collagen
172712_x_at	5.1	18.9	12	9.75807	8.1	7.5	7.8	0.424264	W02B3.6_rc /REP_DB=WormBase Gene ID /WP=CE02078 /TR=Q09640 /GB=AAA64325.1 /SUBMIT=ST.LOUIS /CHR=3 /FEA=Sanger Annotation /REVCOMP
172713_x_at	777.6	634.1	705.85	101.47	700.2	996.7	848.45	209.657	F42F12.6_rc /REP_DB=WormBase Gene ID /WP=CE03317 /TR=Q20343 /GB=CAA92172.1 /SUBMIT=HINXTON /CHR=X /FEA=Sanger Annotation /REVCOMP
172714_x_at	47.5	64.3	55.9	11.8794	48.4	79.8	64.1	22.2032	R05F9.13 /REP_DB=WormBase Gene ID /WP=CE02806 /GEN=msp-31 /SUBMIT=ST.LOUIS /CHR=2 /FEA=Sanger Annotation /DEF=major sperm protein
172715_x_at	382.9	280.7	331.8	72.2663	319.3	475.3	397.3	110.309	F42F12.7_rc /REP_DB=WormBase Gene ID /WP=CE03318 /TR=Q20342 /GB=CAA92171.1 /SUBMIT=HINXTON /CHR=X /FEA=Sanger Annotation /REVCOMP
172716_x_at	874.9	715.6	795.25	112.642	823.4	1076.7	950.05	179.11	F42F12.1_rc /REP_DB=WormBase Gene ID /WP=CE03312 /TR=Q20345 /GB=CAA92174.1 /SUBMIT=HINXTON /CHR=X /FEA=Sanger Annotation /REVCOMP
172717_x_at	104.3	91.9	98.1	8.76812	80.4	90.1	85.25	6.85894	F08B12.3A /REP_DB=WormBase Gene ID /WP=CE09233 /GEN=slo-2 /TR=Q19190 /GB=CAA92115.1 /SUBMIT=HINXTON /CHR=X /FEA=Sanger Annotation
172718_x_at	3.8	16.6	10.2	9.05097	6.5	23.9	15.2	12.3037	ZC178.1_rc /REP_DB=WormBase Gene ID /WP=CE15062 /TR=O17083 /GB=AAB70339.1 /SUBMIT=ST.LOUIS /CHR=5 /FEA=Sanger Annotation /REVCOMP
172719_x_at	23.4	32	27.7	6.08112	29	38.7	33.85	6.85894	ZK1225.6 /REP_DB=WormBase Gene ID /WP=CE19345 /GEN=ssp-31 /TR=Q9XXL3 /GB=CAA18373.1 /SUBMIT=HINXTON /CHR=1 /FEA=Sanger Annotation
172720_x_at	153.1	144.7	148.9	5.9397	122.6	165.6	144.1	30.4056	F31B12.1B /REP_DB=WormBase Gene ID /WP=CE28227 /GEN=plc-1 /TR=Q9TVL2 /GB=CAB60299.3 /SUBMIT=HINXTON /CHR=X /FEA=Sanger Annotation
172721_x_at	52.5	50.6	51.55	1.3435	59.2	39.5	49.35	13.93	C09G12.8B /REP_DB=WormBase Gene ID /WP=CE16833 /GEN=rac-1 /SUBMIT=ST.LOUIS /CHR=4 /FEA=Sanger Annotation /DEF=RAS-related protein
172722_x_at	33	40	36.5	4.94975	43.7	51.1	47.4	5.23259	T27B7.1 /REP_DB=WormBase Gene ID /WP=CE24017 /GEN=nhr-59 /TR=Q9TXJ1 /GB=AAF02172.1 /SUBMIT=ST.LOUIS /CHR=5 /FEA=Sanger Annotation
172723_x_at	20976	19501.4	20238.7	1042.7	15530.9	22646.7	19088.8	5031.63	B0222.8 /REP_DB=WormBase Gene ID /WP=CE06699 /GEN=col-10 /TR=Q17460 /GB=AAA92325.1 /SUBMIT=ST.LOUIS /CHR=5 /FEA=Sanger Annotation
172724_x_at	27.9	18.7	23.3	6.50538	17.6	53.3	35.45	25.2437	R05F9.8 /REP_DB=WormBase Gene ID /WP=CE04811 /GEN=msp-33 /SUBMIT=ST.LOUIS /CHR=2 /FEA=Sanger Annotation /DEF=major sperm protein
172725_x_at	13.5	6.4	9.95	5.02046	37.3	28.3	32.8	6.36396	R05F9.3 /REP_DB=WormBase Gene ID /WP=CE04805 /GEN=msp-32 /SUBMIT=ST.LOUIS /CHR=2 /FEA=Sanger Annotation /DEF=major sperm protein
172726_x_at	17291.5	16556.3	16923.9	519.865	10983.2	15374.4	13178.8	3105.05	F55C10.2 /REP_DB=WormBase Gene ID /WP=CE05952 /TR=Q20805 /GB=CAA98486.1 /SUBMIT=HINXTON /CHR=5 /FEA=Sanger Annotation /DEF=collagen
172727_x_at	0.8	1.2	1	0.282843	1.7	0.5	1.1	0.848528	R05F9.4 /REP_DB=WormBase Gene ID /WP=CE04806 /GB=AAA83167.1 /SUBMIT=ST.LOUIS /CHR=2 /FEA=Sanger Annotation /DEF=reverse transcriptase
172728_x_at	185.8	221.7	203.75	25.3851	329.6	271.3	300.45	41.2243	C38C10.4 /REP_DB=WormBase Gene ID /WP=CE00107 /GEN=ags-3.3 /TR=SW:Q03569 /GB=CAA79548.1 /SUBMIT=HINXTON /CHR=3 /FEA=Sanger Annotation
172729_x_at	8588.1	7937.8	8262.95	459.832	10204.9	11564.9	10884.9	961.665	F11G11.12 /REP_DB=WormBase Gene ID /WP=CE09354 /TR=P91250 /GB=AAB37843.1 /SUBMIT=ST.LOUIS /CHR=2 /FEA=Sanger Annotation /DEF=collagen
172730_x_at	6.5	19.1	12.8	8.90955	16.6	15.2	15.9	0.989949	F26H9.3 /REP_DB=WormBase Gene ID /WP=CE09708 /TR=P91852 /GB=CAB04201.1 /SUBMIT=HINXTON /CHR=1 /FEA=Sanger Annotation /DEF=transposase
172731_x_at	111.6	137	124.3	17.9605	80.7	62.6	71.65	12.7986	T27E7.7 /REP_DB=WormBase Gene ID /WP=CE16510 /TR=O45860 /GB=CAB05292.1 /SUBMIT=HINXTON /CHR=4 /FEA=Sanger Annotation /DEF=transposase
172732_x_at	651.8	569.8	610.8	57.9828	854.5	1074.8	964.65	155.776	F55G1.2 /REP_DB=WormBase Gene ID /WP=CE03253 /TR=SW:P08898 /GB=AAB00650.1 /SUBMIT=ST.LOUIS /CHR=4 /FEA=Sanger Annotation /DEF=Histone
172733_x_at	390.3	423.8	407.05	23.6881	1122.8	1024.6	1073.7	69.4379	F45F2.3 /REP_DB=WormBase Gene ID /WP=CE03252 /GEN=his-5 /GB=AAC48026.1 /SUBMIT=ST.LOUIS /CHR=5 /FEA=Sanger Annotation /DEF=histone H4
172734_x_at	28.8	36.3	32.55	5.3033	46.2	61.2	53.7	10.6066	ZK1248.4 /REP_DB=WormBase Gene ID /WP=CE02603 /GB=AAC71085.1 /SUBMIT=ST.LOUIS /CHR=2 /FEA=Sanger Annotation /DEF=Major sperm protein
172735_x_at	19650.1	18478.2	19064.2	828.658	13373	19372.9	16373	4242.57	T10E10.1 /REP_DB=WormBase Gene ID /WP=CE23970 /TR=Q22380 /GB=AAA80357.2 /SUBMIT=ST.LOUIS /CHR=X /FEA=Sanger Annotation /DEF=collagen
172736_x_at	19361.1	18604.8	18982.9	534.785	12842.9	18769.5	15806.2	4190.74	T10E10.2 /REP_DB=WormBase Gene ID /WP=CE23969 /TR=Q22379 /GB=AAA80358.2 /SUBMIT=ST.LOUIS /CHR=X /FEA=Sanger Annotation /DEF=collagen
172737_x_at	111.6	225.3	168.45	80.398	169.4	138.8	154.1	21.6375	F42A10.4 /REP_DB=WormBase Gene ID /WP=CE01295 /GEN=efk-1 /TR=SW:O01991 /GB=AAA19075.1 /SUBMIT=ST.LOUIS /CHR=3 /FEA=Sanger Annotation
172738_x_at	136.7	146.1	141.4	6.6468	108.8	98	103.4	7.63675	Y43E12A.1 /REP_DB=WormBase Gene ID /WP=CE28122 /TR=O45926 /GB=CAA15975.2 /SUBMIT=HINXTON /CHR=4 /FEA=Sanger Annotation /DEF=cyclin B
172739_at	204.8	200.7	202.75	2.89914	192.6	245.3	218.95	37.2645	F45H11.2 /REP_DB=WormBase Gene ID /WP=CE10552 /TR=Q93725 /GB=CAB01708.1 /SUBMIT=HINXTON /CHR=1 /FEA=Sanger Annotation /DEF=ubiquitin
172740_x_at	16.3	8.1	12.2	5.79828	13.3	19.7	16.5	4.52548	C08H9.11 /REP_DB=WormBase Gene ID /WP=CE02996 /TR=Q17835 /GB=CAA91148.1 /SUBMIT=HINXTON /CHR=2 /FEA=Sanger Annotation /DEF=chitinase
172741_x_at	14794.7	15112.5	14953.6	224.719	10449.7	10871.1	10660.4	297.975	F41F3.3 /REP_DB=WormBase Gene ID /WP=CE07217 /TR=Q20281 /GB=AAA97981.1 /SUBMIT=ST.LOUIS /CHR=5 /FEA=Sanger Annotation /DEF=cuticlin
172742_x_at	302.5	223.5	263	55.8614	428.9	359.1	394	49.3561	C08B11.4 /REP_DB=WormBase Gene ID /WP=CE27798 /GEN=nrf-6 /TR=SW:Q09225 /GB=CAA86669.2 /SUBMIT=HINXTON /CHR=2 /FEA=Sanger Annotation
172743_x_at	3.6	0.8	2.2	1.9799	5	2.9	3.95	1.48492	F58A6.9 /REP_DB=WormBase Gene ID /WP=CE02603 /GB=AAA96205.1 /SUBMIT=ST.LOUIS /CHR=2 /FEA=Sanger Annotation /DEF=major sperm protein
172744_at	79.3	69.3	74.3	7.07107	74.1	56.3	65.2	12.5865	K11G9.6 /REP_DB=WormBase Gene ID /WP=CE07379 /GEN=mtl-1 /TR=SW:P17511 /GB=AAB04979.1 /SUBMIT=ST.LOUIS /CHR=5 /FEA=Sanger Annotation
172745_x_at	36	24	30	8.48528	20.8	28.2	24.5	5.23259	C08H9.7 /REP_DB=WormBase Gene ID /WP=CE02993 /TR=Q17837 /GB=CAA91150.1 /SUBMIT=HINXTON /CHR=2 /FEA=Sanger Annotation /DEF=chitinase
172746_x_at	17081.2	15148	16114.6	1366.98	9826.1	13795.9	11811	2807.07	T07H6.3 /REP_DB=WormBase Gene ID /WP=CE04913 /TR=Q22326 /GB=AAA96223.1 /SUBMIT=ST.LOUIS /CHR=X /FEA=Sanger Annotation /DEF=collagen
172747_x_at	114.6	113.3	113.95	0.919239	99.3	55.7	77.5	30.8299	T26H8.1 /REP_DB=WormBase Gene ID /WP=CE18968 /TR=Q9U359 /GB=CAB04858.1 /SUBMIT=HINXTON /CHR=5 /FEA=Sanger Annotation /DEF=transposase
172748_x_at	114.8	116.4	115.6	1.13137	72.7	75.2	73.95	1.76777	C14A6.4 /REP_DB=WormBase Gene ID /WP=CE02227 /TR=Q27282 /GB=CAB03883.1 /SUBMIT=HINXTON /CHR=5 /FEA=Sanger Annotation /DEF=transposase
172749_x_at	10.6	7.3	8.95	2.33345	7.5	4.3	5.9	2.26274	W04G5.1 /REP_DB=WormBase Gene ID /WP=CE14582 /TR=O62393 /GB=CAB07679.1 /SUBMIT=HINXTON /CHR=1 /FEA=Sanger Annotation /DEF=transposase
172750_x_at	121.6	126.5	124.05	3.46482	47.1	118.8	82.95	50.6996	M03A1.4_rc /REP_DB=WormBase Gene ID /WP=CE07391 /CHR=2 /FEA=Sanger Annotation /REVCOMP /DEF=(ST.LOUIS) TR:Q21475 protein_id:AAA93433.1
172751_x_at	0.3	0.4	0.35	0.0707107	0.9	2	1.45	0.777817	M03A1.5_rc /REP_DB=WormBase Gene ID /WP=CE07392 /CHR=2 /FEA=Sanger Annotation /REVCOMP /DEF=(ST.LOUIS) TR:Q21474 protein_id:AAA93432.1
172752_x_at	4.2	12	8.1	5.51543	1.8	5.9	3.85	2.89914	ZC477.8_rc /REP_DB=WormBase Gene ID /WP=CE05064 /CHR=4 /FEA=Sanger Annotation /REVCOMP /DEF=(ST.LOUIS) TR:Q23348 protein_id:AAA81511.1
172753_x_at	15900.2	13299.9	14600	1838.69	8433.2	9730.7	9081.95	917.471	F55C10.3 /REP_DB=WormBase Gene ID /WP=CE11182 /TR=SW:Q21184 /GB=CAA98487.1 /SUBMIT=HINXTON /CHR=5 /FEA=Sanger Annotation /DEF=collagen
172754_x_at	31.3	40.2	35.75	6.29325	16	38.2	27.1	15.6978	Y38H6C.6 /REP_DB=WormBase Gene ID /WP=CE19100 /TR=Q9U2M3 /GB=CAA20986.1 /SUBMIT=HINXTON /CHR=5 /FEA=Sanger Annotation /DEF=transposase
172755_x_at	50.7	63.1	56.9	8.76812	49.4	47	48.2	1.69706	ZK637.7 /REP_DB=WormBase Gene ID /WP=CE00437 /CHR=3 /FEA=Sanger Annotation /DEF=locus:lin-9 (HINXTON) SW:P30630 protein_id:CAA77454.1
172756_x_at	4.8	20.2	12.5	10.8894	13.5	8.5	11	3.53553	ZC64.1 /REP_DB=WormBase Gene ID /WP=CE05047 /TR=Q23379 /GB=AAA80427.1 /SUBMIT=ST.LOUIS /CHR=X /FEA=Sanger Annotation /DEF=transposase
172757_x_at	278.6	217.8	248.2	42.9921	243.4	210.1	226.75	23.5467	ZK678.3 /REP_DB=WormBase Gene ID /WP=CE15387 /TR=Q94412 /GB=CAB01905.1 /SUBMIT=HINXTON /CHR=X /FEA=Sanger Annotation /DEF=cyclin like
172758_x_at	488.4	513.2	500.8	17.5362	478.7	874.5	676.6	279.873	B0035.8 /REP_DB=WormBase Gene ID /WP=CE05165 /TR=Q27876 /GB=CAA97413.1 /SUBMIT=HINXTON /CHR=4 /FEA=Sanger Annotation /DEF=histone H2B
172759_x_at	5.7	11.3	8.5	3.9598	9.8	8.9	9.35	0.636396	F49C5.8 /REP_DB=WormBase Gene ID /WP=CE16085 /TR=O17875 /GB=CAB04429.1 /SUBMIT=HINXTON /CHR=2 /FEA=Sanger Annotation /DEF=transposase
172760_x_at	147	79	113	48.0833	76.8	77.1	76.95	0.212132	ZC410.6_rc /REP_DB=WormBase Gene ID /WP=CE03810 /CHR=4 /FEA=Sanger Annotation /REVCOMP /DEF=(HINXTON) TR:Q23299 protein_id:CAA92569.1
172761_x_at	502.1	383.8	442.95	83.6507	751.2	524.7	637.95	160.16	T10C6.14 /REP_DB=WormBase Gene ID /WP=CE03252 /GEN=his-1 /GB=CAB07657.1 /SUBMIT=HINXTON /CHR=5 /FEA=Sanger Annotation /DEF=histone H4
172762_x_at	118.4	117.6	118	0.565685	88.7	62.8	75.75	18.3141	B0564.5 /REP_DB=WormBase Gene ID /WP=CE05179 /TR=Q17530 /GB=CAA97767.1 /SUBMIT=HINXTON /CHR=4 /FEA=Sanger Annotation /DEF=transposase
172763_x_at	721.9	661.5	691.7	42.7092	1186	1455	1320.5	190.212	T10C6.12 /REP_DB=WormBase Gene ID /WP=CE04501 /GEN=his-3 /GB=CAB07656.1 /SUBMIT=HINXTON /CHR=5 /FEA=Sanger Annotation /DEF=histone H2A
172764_x_at	902.7	730.6	816.65	121.693	1553	1831.4	1692.2	196.859	F45F2.4 /REP_DB=WormBase Gene ID /WP=CE04501 /GEN=his-7 /GB=AAC48024.1 /SUBMIT=ST.LOUIS /CHR=5 /FEA=Sanger Annotation /DEF=histone H2A
172765_x_at	123	111.6	117.3	8.06102	93.7	85.1	89.4	6.08112	ZK1225.3 /REP_DB=WormBase Gene ID /WP=CE19342 /TR=Q9U1P1 /GB=CAA18375.1 /SUBMIT=HINXTON /CHR=1 /FEA=Sanger Annotation /DEF=transposase
172766_x_at	124.6	129.9	127.25	3.74767	84.6	71.6	78.1	9.19239	ZK563.3 /REP_DB=WormBase Gene ID /WP=CE05094 /TR=Q23531 /GB=AAA81149.1 /SUBMIT=ST.LOUIS /CHR=X /FEA=Sanger Annotation /DEF=transposase
172767_x_at	124.6	122.1	123.35	1.76777	60.5	68.8	64.65	5.86899	ZC132.1 /REP_DB=WormBase Gene ID /WP=CE15036 /TR=O17521 /GB=AAB63925.1 /SUBMIT=ST.LOUIS /CHR=5 /FEA=Sanger Annotation /DEF=transposase
172768_x_at	26.9	27	26.95	0.0707107	36.4	26.1	31.25	7.2832	F41B5.3 /REP_DB=WormBase Gene ID /WP=CE27379 /TR=O16671 /GB=AAG24101.2 /SUBMIT=ST.LOUIS /CHR=5 /FEA=Sanger Annotation /DEF=cytochrome P450
172769_x_at	32.7	42.3	37.5	6.78823	37.5	36.4	36.95	0.777817	F44C8.1 /REP_DB=WormBase Gene ID /WP=CE10378 /TR=O16362 /GB=AAB65888.1 /SUBMIT=ST.LOUIS /CHR=5 /FEA=Sanger Annotation /DEF=cytochrome P450
172770_x_at	82.7	106.9	94.8	17.112	97.7	100.7	99.2	2.12132	R13H9.4 /REP_DB=WormBase Gene ID /WP=CE02806 /GEN=msp-53 /SUBMIT=ST.LOUIS /CHR=4 /FEA=Sanger Annotation /DEF=major sperm protein (MSP-53)
172771_x_at	75.5	73.1	74.3	1.69706	89.6	93.3	91.45	2.6163	R13H9.2 /REP_DB=WormBase Gene ID /WP=CE06798 /GEN=msp-57 /SUBMIT=ST.LOUIS /CHR=4 /FEA=Sanger Annotation /DEF=major sperm protein (MSP-57)
172772_x_at	21.8	17.9	19.85	2.75772	17	17.5	17.25	0.353553	C52D10.8 /REP_DB=WormBase Gene ID /WP=CE17592 /GEN=skr-13 /SUBMIT=ST.LOUIS /CHR=4 /FEA=Sanger Annotation /DEF=cyclin A-associated protein
172773_x_at	47.1	69.9	58.5	16.122	42.8	53.9	48.35	7.84889	K10B3.2 /REP_DB=WormBase Gene ID /WP=CE07365 /GB=AAB53871.1 /SUBMIT=ST.LOUIS /CHR=X /FEA=Sanger Annotation /DEF=TC3A transposable element
172774_x_at	663.2	795.7	729.45	93.6916	849.5	992.2	920.85	100.904	F54E12.1 /REP_DB=WormBase Gene ID /WP=CE03253 /TR=SW:P08898 /GB=CAB05209.1 /SUBMIT=HINXTON /CHR=4 /FEA=Sanger Annotation /DEF=histone H3
172775_x_at	86.4	76.1	81.25	7.2832	52.4	81.8	67.1	20.7889	F25D7.4 /REP_DB=WormBase Gene ID /WP=CE09632 /TR=Q93562 /GB=CAB01697.1 /SUBMIT=HINXTON /CHR=1 /FEA=Sanger Annotation /DEF=claustrin like
172776_x_at	79.5	73.3	76.4	4.38406	48	46.6	47.3	0.989949	C36A4.5 /REP_DB=WormBase Gene ID /WP=CE03073 /TR=Q18494 /GB=CAA91271.1 /SUBMIT=HINXTON /CHR=3 /FEA=Sanger Annotation /DEF=claustrin like
172777_x_at	174.8	238	206.4	44.6891	213.6	509.7	361.65	209.374	K03A1.1 /REP_DB=WormBase Gene ID /WP=CE04709 /TR=SW:Q10460 /GB=AAA83328.1 /SUBMIT=ST.LOUIS /CHR=X /FEA=Sanger Annotation /DEF=histone H3
172778_x_at	462.3	393.4	427.85	48.7197	369	465.6	417.3	68.3065	T23D8.6 /REP_DB=WormBase Gene ID /WP=CE04501 /TR=SW:P09588 /GB=CAB03399.1 /SUBMIT=HINXTON /CHR=1 /FEA=Sanger Annotation /DEF=histone H2A
172779_x_at	34.3	23.3	28.8	7.77817	24.9	29.8	27.35	3.46482	F30F8.4 /REP_DB=WormBase Gene ID /WP=CE09816 /TR=Q93651 /GB=CAB03031.1 /SUBMIT=HINXTON /CHR=1 /FEA=Sanger Annotation /DEF=transposon Tc4
172780_x_at	32.5	44.8	38.65	8.69741	13	28.5	20.75	10.9602	C25A8.1 /REP_DB=WormBase Gene ID /WP=CE08382 /TR=Q18145 /GB=AAB03181.1 /SUBMIT=ST.LOUIS /CHR=4 /FEA=Sanger Annotation /DEF=truncated MSP
172781_x_at	47.2	46.1	46.65	0.777817	44.6	64.2	54.4	13.8593	C52D10.9 /REP_DB=WormBase Gene ID /WP=CE17593 /GEN=skr-8 /SUBMIT=ST.LOUIS /CHR=4 /FEA=Sanger Annotation /DEF=cyclin A-associated protein
172782_x_at	22.2	38.4	30.3	11.4551	23.1	17.8	20.45	3.74767	C52D10.7 /REP_DB=WormBase Gene ID /WP=CE17591 /GEN=skr-9 /SUBMIT=ST.LOUIS /CHR=4 /FEA=Sanger Annotation /DEF=cyclin A-associated protein
172783_x_at	18.7	16.1	17.4	1.83848	17.8	12.1	14.95	4.03051	C01B4.1 /REP_DB=WormBase Gene ID /WP=CE20470 /TR=Q9UAU2 /GB=AAD14693.1 /SUBMIT=ST.LOUIS /CHR=5 /FEA=Sanger Annotation /DEF=chemoreceptor
172784_x_at	14.2	19.7	16.95	3.88909	11	1.2	6.1	6.92965	R03H10.9 /REP_DB=WormBase Gene ID /WP=CE02845 /TR=Q9GYM1 /GB=AAG00005.1 /SUBMIT=ST.LOUIS /CHR=2 /FEA=Sanger Annotation /DEF=transposase
172785_x_at	28	25.3	26.65	1.90919	10	16.8	13.4	4.80833	T25G12.9 /REP_DB=WormBase Gene ID /WP=CE07546 /TR=Q22789 /GB=AAC69023.1 /SUBMIT=ST.LOUIS /CHR=X /FEA=Sanger Annotation /DEF=transposase
172786_x_at	3.4	5.5	4.45	1.48492	2.1	3.4	2.75	0.919239	F57H12.5 /REP_DB=WormBase Gene ID /WP=CE17126 /TR=O45095 /GB=AAC02601.1 /SUBMIT=ST.LOUIS /CHR=4 /FEA=Sanger Annotation /DEF=phosphatase
172787_x_at	186.5	187.1	186.8	0.424264	351.9	338.7	345.3	9.33381	F22B3.1 /REP_DB=WormBase Gene ID /WP=CE03252 /TR=SW:P02306 /GB=CAA92734.1 /SUBMIT=HINXTON /CHR=4 /FEA=Sanger Annotation /DEF=histone H4
172788_x_at	906.7	683.9	795.3	157.543	768.4	1041.3	904.85	192.969	F22B3.2 /REP_DB=WormBase Gene ID /WP=CE03253 /TR=SW:P08898 /GB=CAA92733.1 /SUBMIT=HINXTON /CHR=4 /FEA=Sanger Annotation /DEF=histone H3
172789_x_at	33.8	32.5	33.15	0.919239	17.7	28.7	23.2	7.77817	K07C6.14 /REP_DB=WormBase Gene ID /WP=CE17185 /TR=O44645 /GB=AAB94256.1 /SUBMIT=ST.LOUIS /CHR=5 /FEA=Sanger Annotation /DEF=transposase
172790_x_at	24.6	35.7	30.15	7.84889	72.1	67.7	69.9	3.11127	F02C12.5A /REP_DB=WormBase Gene ID /WP=CE09177 /TR=O17624 /GB=CAA91023.1 /SUBMIT=HINXTON /CHR=X /FEA=Sanger Annotation /DEF=cytochrome P450
172791_x_at	39.6	38.9	39.25	0.494975	61.1	34	47.55	19.1626	K08C9.7 /REP_DB=WormBase Gene ID /WP=CE18863 /TR=Q9XUT3 /GB=CAB04588.1 /SUBMIT=HINXTON /CHR=1 /FEA=Sanger Annotation /DEF=Ubiquitin family
172792_x_at	77.1	92.4	84.75	10.8187	78.4	84.1	81.25	4.03051	H02I12.8 /REP_DB=WormBase Gene ID /WP=CE16163 /TR=O45605 /GB=CAB07222.1 /SUBMIT=HINXTON /CHR=4 /FEA=Sanger Annotation /DEF=Cytochrome P450
172793_x_at	644.5	619.4	631.95	17.7484	261.4	221.9	241.65	27.9307	T10H4.12 /REP_DB=WormBase Gene ID /WP=CE27590 /GEN=cpr-3 /TR=Q9TW93 /GB=CAB61024.2 /SUBMIT=HINXTON /CHR=5 /FEA=Sanger Annotation /DEF=protease
172794_x_at	28.8	6.5	17.65	15.7685	5.6	7.5	6.55	1.3435	F54D1.3_rc /REP_DB=WormBase Gene ID /WP=CE05938 /TR=Q20764 /GB=CAB00860.1 /SUBMIT=HINXTON /CHR=4 /FEA=Sanger Annotation /REVCOMP /DEF=collagen
172795_x_at	211.1	231.3	221.2	14.2836	273.2	178.6	225.9	66.8923	C06A5.5 /REP_DB=WormBase Gene ID /WP=CE07952 /TR=O01475 /GB=AAB52444.1 /SUBMIT=ST.LOUIS /CHR=1 /FEA=Sanger Annotation /DEF=RNA-binding protein
172796_x_at	17.3	26	21.65	6.15183	18.5	9	13.75	6.71751	K06A4.1 /REP_DB=WormBase Gene ID /WP=CE06105 /TR=Q21252 /GB=CAA94781.1 /SUBMIT=HINXTON /CHR=5 /FEA=Sanger Annotation /DEF=zinc metalloprotease
172797_x_at	123.3	125.8	124.55	1.76777	74.6	59.4	67	10.748	C54H2.2 /REP_DB=WormBase Gene ID /WP=CE06984 /TR=Q18860 /GB=AAB00587.1 /SUBMIT=ST.LOUIS /CHR=X /FEA=Sanger Annotation /DEF=tranposable element
172798_x_at	48.7	48	48.35	0.494975	11.3	68.9	40.1	40.7294	ZK546.3 /REP_DB=WormBase Gene ID /WP=CE02917 /TR=Q23524 /GB=AAA68736.1 /SUBMIT=ST.LOUIS /CHR=2 /FEA=Sanger Annotation /DEF=Major sperm protein
172799_x_at	5547.4	6620.2	6083.8	758.584	3896.4	4880.4	4388.4	695.793	F53F1.5 /REP_DB=WormBase Gene ID /WP=CE10940 /GEN=cut-2 /TR=P92003 /GB=CAB03133.1 /SUBMIT=HINXTON /CHR=5 /FEA=Sanger Annotation /DEF=cuticlin
172800_x_at	877.6	819.4	848.5	41.1536	1088.2	946.4	1017.3	100.268	T22H2.6A /REP_DB=WormBase Gene ID /WP=CE24004 /TR=Q9U362 /GB=CAB54304.1 /SUBMIT=HINXTON /CHR=1 /FEA=Sanger Annotation /DEF=granulin precursor
172801_x_at	8765.3	10363	9564.15	1129.74	8326.6	9026	8676.3	494.55	ZC513.8 /REP_DB=WormBase Gene ID /WP=CE07615 /TR=Q23364 /GB=AAC48270.1 /SUBMIT=ST.LOUIS /CHR=5 /FEA=Sanger Annotation /DEF=cuticualr collagen
172802_x_at	40	5.1	22.55	24.678	9.3	5.6	7.45	2.6163	C18H7.3 /REP_DB=WormBase Gene ID /WP=CE17428 /TR=Q9GZF7 /GB=AAF98609.1 /SUBMIT=ST.LOUIS /CHR=4 /FEA=Sanger Annotation /DEF=cuticular collagen
172803_x_at	9846.9	9392.8	9619.85	321.097	2977.1	3241.4	3109.25	186.888	C34H4.4 /REP_DB=WormBase Gene ID /WP=CE27821 /TR=O45140 /GB=AAC04393.3 /SUBMIT=ST.LOUIS /CHR=4 /FEA=Sanger Annotation /DEF=cuticular collagen
172804_x_at	501.5	625.2	563.35	87.4691	241.1	421.9	331.5	127.845	C24F3.6 /REP_DB=WormBase Gene ID /WP=CE18523 /TR=Q9NAR3 /GB=CAB97232.1 /SUBMIT=HINXTON /CHR=4 /FEA=Sanger Annotation /DEF=CUTICLE COLLAGEN 1
172805_x_at	253.2	140.9	197.05	79.4081	183.7	281.9	232.8	69.4379	C26C9.2 /REP_DB=WormBase Gene ID /WP=CE16880 /CHR=4 /FEA=Sanger Annotation /DEF=ribosomal protein (ST.LOUIS) TR:O44945 protein_id:AAB97528.1
172806_x_at	42.4	62	52.2	13.8593	37.3	30.4	33.85	4.87904	B0238.13 /REP_DB=WormBase Gene ID /WP=CE27566 /TR=O16496 /GB=AAB65992.2 /SUBMIT=ST.LOUIS /CHR=5 /FEA=Sanger Annotation /DEF=carboxylesterase
172807_x_at	14335.2	12574.8	13455	1244.79	13684	18446.7	16065.4	3367.74	C37A2.7 /REP_DB=WormBase Gene ID /WP=CE08616 /TR=O01504 /GB=AAB52450.1 /SUBMIT=ST.LOUIS /CHR=1 /FEA=Sanger Annotation /DEF=ribosomal protein
172808_x_at	124.3	122.4	123.35	1.3435	223.6	114.5	169.05	77.1453	F30A10.8A /REP_DB=WormBase Gene ID /WP=CE09809 /TR=Q93646 /GB=CAB03025.1 /SUBMIT=HINXTON /CHR=1 /FEA=Sanger Annotation /DEF=beta1-syntrophin
172809_x_at	12342.9	14032.1	13187.5	1194.44	9022	13441.2	11231.6	3124.85	Y41E3.2 /REP_DB=WormBase Gene ID /WP=CE18370 /TR=O62432 /GB=CAB08999.1 /SUBMIT=HINXTON /CHR=4 /FEA=Sanger Annotation /DEF=CUTICLE COLLAGEN 1
172810_x_at	3.1	9.3	6.2	4.38406	3.1	29.1	16.1	18.3848	ZC477.1_rc /REP_DB=WormBase Gene ID /WP=CE28161 /GEN=ssq-3 /TR=Q23347 /GB=AAK19014.2 /SUBMIT=ST.LOUIS /CHR=4 /FEA=Sanger Annotation /REVCOMP
172811_x_at	5.2	22.5	13.85	12.2329	11.9	5.6	8.75	4.45477	C35E7.10A /REP_DB=WormBase Gene ID /WP=CE17523 /TR=O61767 /GB=AAC17525.1 /SUBMIT=ST.LOUIS /CHR=1 /FEA=Sanger Annotation /DEF=protein kinase
172812_x_at	33.2	28.7	30.95	3.18198	26.4	15.8	21.1	7.49533	ZK938.6 /REP_DB=WormBase Gene ID /WP=CE02400 /TR=Q23675 /GB=CAA90145.1 /SUBMIT=HINXTON /CHR=2 /FEA=Sanger Annotation /DEF=chitinase domains
172813_x_at	233.5	230.3	231.9	2.26274	514.1	357.7	435.9	110.592	B0035.2 /REP_DB=WormBase Gene ID /WP=CE05160 /TR=Q17433 /GB=CAA97409.1 /SUBMIT=HINXTON /CHR=4 /FEA=Sanger Annotation /DEF=DNAJ protein like
172814_x_at	1.9	13.6	7.75	8.27315	2.2	1.5	1.85	0.494975	C35E7.10B /REP_DB=WormBase Gene ID /WP=CE17524 /TR=O61768 /GB=AAC17526.1 /SUBMIT=ST.LOUIS /CHR=1 /FEA=Sanger Annotation /DEF=protein kinase
172815_x_at	4	28.3	16.15	17.1827	43	83.8	63.4	28.85	K05F1.2 /REP_DB=WormBase Gene ID /WP=CE02806 /GEN=msp-142 /SUBMIT=ST.LOUIS /CHR=2 /FEA=Sanger Annotation /DEF=Major sperm protein (msp-142)
172816_x_at	12011.3	12355.1	12183.2	243.103	9147.4	12750.4	10948.9	2547.71	T04C12.5 /REP_DB=WormBase Gene ID /WP=CE13150 /GEN=act-2 /TR=O45744 /GB=CAB04675.1 /SUBMIT=HINXTON /CHR=5 /FEA=Sanger Annotation /DEF=actin
172817_x_at	34.7	33	33.85	1.20208	19.4	13.4	16.4	4.24264	F43G9.7 /REP_DB=WormBase Gene ID /WP=CE10366 /TR=Q93719 /GB=CAB02112.1 /SUBMIT=HINXTON /CHR=1 /FEA=Sanger Annotation /DEF=reverse transcriptase
172818_x_at	35.2	28.5	31.85	4.73762	35.7	10.9	23.3	17.5362	F02E9.8 /REP_DB=WormBase Gene ID /WP=CE09191 /CHR=1 /FEA=Sanger Annotation /DEF=reverse transcriptase (HINXTON) TR:O17770 protein_id:CAB02919.1
172819_x_at	41	45.2	43.1	2.96985	23.8	40.9	32.35	12.0915	F47C8.1 /REP_DB=WormBase Gene ID /WP=CE10654 /TR=Q93741 /GB=CAB01870.1 /SUBMIT=HINXTON /CHR=X /FEA=Sanger Annotation /DEF=reverse transcriptase
172820_x_at	11327.4	10193	10760.2	802.142	9970.8	15500.1	12735.5	3909.81	F23H12.4 /REP_DB=WormBase Gene ID /WP=CE05707 /GEN=sqt-3 /TR=Q19763 /GB=CAA98942.1 /SUBMIT=HINXTON /CHR=5 /FEA=Sanger Annotation /DEF=collagen
172821_x_at	9603.4	9257.8	9430.6	244.376	4290.9	9914.6	7102.75	3976.56	F52B11.4 /REP_DB=WormBase Gene ID /WP=CE18724 /TR=Q9XUE9 /GB=CAB05195.1 /SUBMIT=HINXTON /CHR=4 /FEA=Sanger Annotation /DEF=CUTICLE COLLAGEN 34
172822_x_at	19.8	10.1	14.95	6.85894	20.9	13.1	17	5.51543	C49D10.1 /REP_DB=WormBase Gene ID /WP=CE19380 /TR=O16610 /GB=AAC71186.1 /SUBMIT=ST.LOUIS /CHR=2 /FEA=Sanger Annotation /DEF=reverse transcriptase
172823_x_at	951.7	982.8	967.25	21.991	841.9	1181.5	1011.7	240.133	H02I12.7 /REP_DB=WormBase Gene ID /WP=CE04501 /GB=CAB07221.1 /SUBMIT=HINXTON /CHR=4 /FEA=Sanger Annotation /DEF=Core histones H2A, H2B, H3 and H4
172824_x_at	190.7	152	171.35	27.365	333.8	461.2	397.5	90.0854	T10C6.11 /REP_DB=WormBase Gene ID /WP=CE16386 /GEN=his-4 /TR=Q9U373 /GB=CAB07654.1 /SUBMIT=HINXTON /CHR=5 /FEA=Sanger Annotation /DEF=histone H2B
172825_x_at	316.5	264.7	290.6	36.6281	577.9	1028.8	803.35	318.834	F45F2.2 /REP_DB=WormBase Gene ID /WP=CE10520 /GEN=his-39 /TR=Q22979 /GB=AAC48034.1 /SUBMIT=ST.LOUIS /CHR=5 /FEA=Sanger Annotation /DEF=histone H4
172826_x_at	12232.1	14134.8	13183.5	1345.41	11157.5	13116.2	12136.9	1385.01	F11G11.10 /REP_DB=WormBase Gene ID /WP=CE27952 /GEN=col-17 /TR=P91248 /GB=AAB37841.2 /SUBMIT=ST.LOUIS /CHR=2 /FEA=Sanger Annotation /DEF=collagen
172827_x_at	0.8	9.1	4.95	5.86899	1.7	3.8	2.75	1.48492	C31E10.2 /REP_DB=WormBase Gene ID /WP=CE08502 /TR=Q93311 /GB=CAB01728.1 /SUBMIT=HINXTON /CHR=X /FEA=Sanger Annotation /DEF=reverse transcriptase
172828_x_at	6.7	34.7	20.7	19.799	15.3	31.4	23.35	11.3844	B0302.3 /REP_DB=WormBase Gene ID /WP=CE03868 /TR=Q17470 /GB=AAA82369.1 /SUBMIT=ST.LOUIS /CHR=X /FEA=Sanger Annotation /DEF=reverse transcriptase
172829_x_at	3.1	2.5	2.8	0.424264	1.5	18.1	9.8	11.738	C29F5.6 /REP_DB=WormBase Gene ID /WP=CE02513 /TR=Q18309 /GB=AAC46825.1 /SUBMIT=ST.LOUIS /CHR=2 /FEA=Sanger Annotation /DEF=Reverse transcriptase
172830_x_at	30.1	27.5	28.8	1.83848	13.6	7.8	10.7	4.10122	T07C12.2 /REP_DB=WormBase Gene ID /WP=CE06385 /TR=Q22280 /GB=CAA98283.1 /SUBMIT=HINXTON /CHR=5 /FEA=Sanger Annotation /DEF=reverse transcriptase
172831_x_at	2.3	18.6	10.45	11.5258	1.9	17.2	9.55	10.8187	Y11D7A.6 /REP_DB=WormBase Gene ID /WP=CE20189 /TR=Q9U2R8 /GB=CAB63343.1 /SUBMIT=HINXTON /CHR=4 /FEA=Sanger Annotation /DEF=reverse transcriptase
172832_x_at	61.2	71.5	66.35	7.2832	105.6	71.1	88.35	24.3952	H38K22.5 /REP_DB=WormBase Gene ID /WP=CE18833 /CHR=3 /FEA=Sanger Annotation /DEF=Glycosyl transferases (HINXTON) TR:O61394 protein_id:CAA19707.1
172833_x_at	770.7	641.3	706	91.4996	707.1	1105.6	906.35	281.782	T10C6.13 /REP_DB=WormBase Gene ID /WP=CE03253 /GEN=his-2 /TR=Q9TW44 /GB=CAB07653.1 /SUBMIT=HINXTON /CHR=5 /FEA=Sanger Annotation /DEF=histone H3
172834_x_at	56.4	50	53.2	4.52548	45.2	60.7	52.95	10.9602	C33F10.9 /REP_DB=WormBase Gene ID /WP=CE02806 /GEN=msp-40 /GB=AAK31477.1 /SUBMIT=ST.LOUIS /CHR=2 /FEA=Sanger Annotation /DEF=major sperm protein
172835_x_at	593.8	480.4	537.1	80.1859	948.8	1191	1069.9	171.261	F08G2.2 /REP_DB=WormBase Gene ID /WP=CE04501 /GB=CAB04056.1 /SUBMIT=HINXTON /CHR=2 /FEA=Sanger Annotation /DEF=Core histones H2A, H2B, H3 and H4
172836_x_at	22	11.9	16.95	7.14178	8.8	4.9	6.85	2.75772	ZK1248.17 /REP_DB=WormBase Gene ID /WP=CE02901 /TR=Q23428 /GB=AAC71098.1 /SUBMIT=ST.LOUIS /CHR=2 /FEA=Sanger Annotation /DEF=major sperm protein
172837_x_at	50	44.7	47.35	3.74767	48.9	77	62.95	19.8697	C24A3.7 /REP_DB=WormBase Gene ID /WP=CE04064 /TR=Q18125 /GB=AAA81460.1 /SUBMIT=ST.LOUIS /CHR=X /FEA=Sanger Annotation /DEF=reverse transcriptase
172838_x_at	512.3	641.4	576.85	91.2875	446.5	608.4	527.45	114.481	F52B5.1 /REP_DB=WormBase Gene ID /WP=CE27167 /TR=Q20642 /GB=CAA99853.3 /SUBMIT=HINXTON /CHR=1 /FEA=Sanger Annotation /DEF=anion exchange protein
172839_x_at	5.6	7.7	6.65	1.48492	6.1	9.3	7.7	2.26274	ZK721.5 /REP_DB=WormBase Gene ID /WP=CE05109 /TR=Q9GYF4 /GB=AAG01567.1 /SUBMIT=ST.LOUIS /CHR=X /FEA=Sanger Annotation /DEF=adenosine A3 receptor
172840_x_at	0.8	4.5	2.65	2.6163	0.8	1.9	1.35	0.777817	F47D2.2 /REP_DB=WormBase Gene ID /WP=CE10688 /TR=Q22985 /GB=AAG24110.1 /SUBMIT=ST.LOUIS /CHR=5 /FEA=Sanger Annotation /DEF=reverse transcriptase
172841_x_at	14.1	8.1	11.1	4.24264	7.2	5.5	6.35	1.20208	F44E8.1 /REP_DB=WormBase Gene ID /WP=CE04575 /TR=Q20400 /GB=AAB52510.1 /SUBMIT=ST.LOUIS /CHR=4 /FEA=Sanger Annotation /DEF=reverse transcriptase
172842_x_at	1835.5	1681.2	1758.35	109.107	1946.1	2023	1984.55	54.3765	Y56A3A.19 /REP_DB=WormBase Gene ID /WP=CE22587 /TR=Q9U241 /GB=CAB60498.1 /SUBMIT=HINXTON /CHR=3 /FEA=Sanger Annotation /DEF=acyl-carrier protein
172843_x_at	7.2	15.8	11.5	6.08112	24	4.4	14.2	13.8593	F54D7.1 /REP_DB=WormBase Gene ID /WP=CE17100 /TR=O44733 /GB=AAK21399.1 /SUBMIT=ST.LOUIS /CHR=1 /FEA=Sanger Annotation /DEF=reverse transcriptase
172844_x_at	3565.1	2713.6	3139.35	602.101	4102.2	3988.4	4045.3	80.4688	F41E7.5 /REP_DB=WormBase Gene ID /WP=CE03305 /TR=Q20277 /GB=CAA92128.1 /SUBMIT=HINXTON /CHR=X /FEA=Sanger Annotation /DEF=collagen-like repeats
172845_x_at	195.7	285	240.35	63.1446	254.1	183.7	218.9	49.7803	K08F11.5 /REP_DB=WormBase Gene ID /WP=CE11958 /TR=Q94263 /GB=AAB09163.1 /SUBMIT=ST.LOUIS /CHR=4 /FEA=Sanger Annotation /DEF=RAS-related protein
172846_x_at	5	14.2	9.6	6.50538	10.8	3.1	6.95	5.44472	F13E9.7 /REP_DB=WormBase Gene ID /WP=CE05609 /TR=Q19412 /GB=CAA93410.1 /SUBMIT=HINXTON /CHR=4 /FEA=Sanger Annotation /DEF=reverse transcriptase
172847_x_at	6.3	13.6	9.95	5.16188	13.1	27.2	20.15	9.97021	M04C7.2 /REP_DB=WormBase Gene ID /WP=CE12396 /TR=P91908 /GB=CAB05571.1 /SUBMIT=HINXTON /CHR=1 /FEA=Sanger Annotation /DEF=reverse transcriptase
172848_x_at	6046.8	5730.1	5888.45	223.941	5305.2	7731.2	6518.2	1715.44	F54D8.2 /REP_DB=WormBase Gene ID /WP=CE01308 /TR=SW:Q20779 /GB=AAA20614.1 /SUBMIT=ST.LOUIS /CHR=3 /FEA=Sanger Annotation /DEF=Cytochrome C oxidase
172849_x_at	55	45.6	50.3	6.6468	22.1	49.8	35.95	19.5869	C39D10.4 /REP_DB=WormBase Gene ID /WP=CE04183 /TR=Q18523 /GB=AAK39207.1 /SUBMIT=ST.LOUIS /CHR=X /FEA=Sanger Annotation /DEF=ice nucleation protein
172850_x_at	37.9	29.1	33.5	6.22254	28.4	26.1	27.25	1.62635	Y71F9AL.3 /REP_DB=WormBase Gene ID /WP=CE24613 /TR=Q9N4H3 /GB=AAF36001.1 /SUBMIT=ST.LOUIS /CHR=1 /FEA=Sanger Annotation /DEF=reverse transcriptase
172851_x_at	123.7	149.5	136.6	18.2434	294.9	478	386.45	129.471	F17E9.9 /REP_DB=WormBase Gene ID /WP=CE07075 /GEN=his-34 /TR=O02656 /GB=AAC05103.1 /SUBMIT=ST.LOUIS /CHR=4 /FEA=Sanger Annotation /DEF=histone 2B
172852_x_at	27.7	37.2	32.45	6.71751	18	44.7	31.35	18.8798	K07F5.2 /REP_DB=WormBase Gene ID /WP=CE03853 /GEN=msp-10 /TR=Q27280 /GB=CAA94283.1 /SUBMIT=HINXTON /CHR=4 /FEA=Sanger Annotation /DEF=major sperm protein
172853_x_at	17.2	34	25.6	11.8794	12.8	39.8	26.3	19.0919	C04G2.4 /REP_DB=WormBase Gene ID /WP=CE03853 /GEN=msp-36 /TR=Q27280 /GB=CAA94674.1 /SUBMIT=HINXTON /CHR=4 /FEA=Sanger Annotation /DEF=major sperm protein
172854_x_at	27.9	29.5	28.7	1.13137	21.9	42.9	32.4	14.8492	F32B6.6 /REP_DB=WormBase Gene ID /WP=CE09861 /GEN=msp-77 /TR=Q9TVW5 /GB=CAB03037.1 /SUBMIT=HINXTON /CHR=4 /FEA=Sanger Annotation /DEF=major sperm protein
172855_x_at	6.1	12	9.05	4.17193	5.5	3.6	4.55	1.3435	F02E9.2A /REP_DB=WormBase Gene ID /WP=CE24879 /GEN=lin-28 /TR=P92186 /GB=CAB61008.1 /SUBMIT=HINXTON /CHR=1 /FEA=Sanger Annotation /DEF=cold shock domain
172856_x_at	138.2	150.1	144.15	8.41457	94.9	88.7	91.8	4.38406	R12E2.10 /REP_DB=WormBase Gene ID /WP=CE18142 /TR=O61789 /GB=AAC17031.1 /SUBMIT=ST.LOUIS /CHR=1 /FEA=Sanger Annotation /DEF=protein-tyrosine phosphatase
172857_x_at	76.1	79.8	77.95	2.6163	81.6	107.3	94.45	18.1726	F36H12.7 /REP_DB=WormBase Gene ID /WP=CE02806 /GEN=msp-19 /GB=AAC26926.1 /SUBMIT=ST.LOUIS /CHR=4 /FEA=Sanger Annotation /DEF=major sperm protein MSP-19
172858_x_at	25.7	1	13.35	17.4655	13.6	2	7.8	8.20244	C53C11.4 /REP_DB=WormBase Gene ID /WP=CE04267 /TR=P91183 /GB=AAB42309.1 /SUBMIT=ST.LOUIS /CHR=X /FEA=Sanger Annotation /DEF=S. muris microneme antigen
172859_x_at	17.5	3.5	10.5	9.89949	0.9	1.3	1.1	0.282843	C07E3.4 /REP_DB=WormBase Gene ID /WP=CE02120 /TR=Q17787 /GB=CAA90095.1 /SUBMIT=HINXTON /CHR=2 /FEA=Sanger Annotation /DEF=Protein-tyrosine phosphatase
172860_x_at	416.8	329.3	373.05	61.8718	517.2	705.2	611.2	132.936	F35H10.1 /REP_DB=WormBase Gene ID /WP=CE04501 /GEN=his-30 /TR=SW:P09588 /GB=AAA81686.1 /SUBMIT=ST.LOUIS /CHR=4 /FEA=Sanger Annotation /DEF=histone H2A
172861_x_at	37.6	51.6	44.6	9.89949	32	27.4	29.7	3.25269	F22B3.6 /REP_DB=WormBase Gene ID /WP=CE03257 /TR=Q19702 /GB=CAA92738.1 /SUBMIT=HINXTON /CHR=4 /FEA=Sanger Annotation /DEF=RNA-directed DNA polymerase
172862_x_at	21724.5	21165.7	21445.1	395.131	17422.1	24696.8	21059.4	5143.99	T28C6.6 /REP_DB=WormBase Gene ID /WP=CE03749 /GEN=col-3 /TR=Q27318 /GB=CAA90997.1 /SUBMIT=HINXTON /CHR=4 /FEA=Sanger Annotation /DEF=cuticle collagen
172863_x_at	2778.3	2580	2679.15	140.219	1860.3	2921.2	2390.75	750.17	Y49E10.6 /REP_DB=WormBase Gene ID /WP=CE22223 /TR=Q9U281 /GB=CAB11546.1 /SUBMIT=HINXTON /CHR=3 /FEA=Sanger Annotation /DEF=Core histone H2A-H2B-H3-H4
172864_x_at	214.4	271.4	242.9	40.3051	350.9	267.1	309	59.2555	F10C2.2 /REP_DB=WormBase Gene ID /WP=CE09306 /GEN=kup-1 /TR=SW:P34705 /GB=CAB04080.1 /SUBMIT=HINXTON /CHR=5 /FEA=Sanger Annotation /DEF=KUP-1 protein
172865_x_at	11001.1	10412.1	10706.6	416.486	10839.3	15170	13004.6	3062.27	C53H9.1 /REP_DB=WormBase Gene ID /WP=CE19381 /GEN=rpl-27 /GB=AAK68266.1 /SUBMIT=ST.LOUIS /CHR=1 /FEA=Sanger Annotation /DEF=60S ribosomal protein L27
172866_x_at	151.6	160.6	156.1	6.36396	235.9	264.4	250.15	20.1525	T01B11.6 /REP_DB=WormBase Gene ID /WP=CE12902 /TR=P91412 /GB=AAB38003.1 /SUBMIT=ST.LOUIS /CHR=4 /FEA=Sanger Annotation /DEF=transmembrane transporter
172867_x_at	978.3	975.2	976.75	2.19203	736.6	1288.3	1012.45	390.111	F45F2.13 /REP_DB=WormBase Gene ID /WP=CE03253 /GEN=his-6 /TR=SW:P08898 /GB=AAC48033.1 /SUBMIT=ST.LOUIS /CHR=5 /FEA=Sanger Annotation /DEF=histone H3
172868_x_at	4.7	5.9	5.3	0.848528	0.3	0.2	0.25	0.0707107	C24A3.1 /REP_DB=WormBase Gene ID /WP=CE04058 /TR=Q18126 /GB=AAA81461.1 /SUBMIT=ST.LOUIS /CHR=X /FEA=Sanger Annotation /DEF=Neuropeptide anthorfamide
172869_x_at	180.3	228.8	204.55	34.2947	258.3	204.3	231.3	38.1838	K04F10.4B /REP_DB=WormBase Gene ID /WP=CE11730 /GEN=bli-4 /TR=O44766 /GB=AAB96756.1 /SUBMIT=ST.LOUIS /CHR=1 /FEA=Sanger Annotation /DEF=endoprotease
172870_x_at	135	171.9	153.45	26.0922	167.2	161.6	164.4	3.9598	K04F10.4E /REP_DB=WormBase Gene ID /WP=CE11736 /GEN=bli-4 /TR=O44764 /GB=AAB96755.1 /SUBMIT=ST.LOUIS /CHR=1 /FEA=Sanger Annotation /DEF=endoprotease
172871_x_at	838.9	736.2	787.55	72.6199	957.8	1005	981.4	33.3754	ZK131.7 /REP_DB=WormBase Gene ID /WP=CE03253 /GEN=his-13 /TR=SW:P08898 /GB=CAB05831.1 /SUBMIT=HINXTON /CHR=2 /FEA=Sanger Annotation /DEF=histone H3
172872_x_at	666.3	580.4	623.35	60.7405	394	793.3	593.65	282.348	T23F2.3 /REP_DB=WormBase Gene ID /WP=CE04998 /TR=SW:Q22700 /GB=AAA80385.1 /SUBMIT=ST.LOUIS /CHR=X /FEA=Sanger Annotation /DEF=blt101 protein-barley
172873_x_at	65.8	77	71.4	7.9196	38.2	67.5	52.85	20.7182	F35G12.3B /REP_DB=WormBase Gene ID /WP=CE00972 /TR=Q20056 /GB=CAA86332.1 /SUBMIT=HINXTON /CHR=3 /FEA=Sanger Annotation /DEF=serine-threonine kinase
172874_x_at	549.2	576.3	562.75	19.1626	977.7	1868.8	1423.25	630.103	F45F2.12 /REP_DB=WormBase Gene ID /WP=CE10538 /GEN=his-8 /TR=Q27894 /GB=AAC48023.1 /SUBMIT=ST.LOUIS /CHR=5 /FEA=Sanger Annotation /DEF=histone H2B
172875_x_at	2.5	9.7	6.1	5.09117	9.8	3.7	6.75	4.31335	F58A4.5 /REP_DB=WormBase Gene ID /WP=CE00221 /TR=SW:P34472 /GB=CAA80162.1 /SUBMIT=HINXTON /CHR=3 /FEA=Sanger Annotation /DEF=Reverse transcriptase
172876_x_at	47.8	22.4	35.1	17.9605	21.1	35.5	28.3	10.1823	Y75D11A.4 /REP_DB=WormBase Gene ID /WP=CE24670 /TR=Q9N4C9 /GB=AAF36059.1 /SUBMIT=ST.LOUIS /CHR=X /FEA=Sanger Annotation /DEF=reverse transcriptase
172877_x_at	5.2	2.1	3.65	2.19203	4.6	1.6	3.1	2.12132	C29F7.5 /REP_DB=WormBase Gene ID /WP=CE08446 /TR=O17617 /GB=CAB07323.1 /SUBMIT=HINXTON /CHR=X /FEA=Sanger Annotation /DEF=fork head domain protein
172878_x_at	13718.8	13733.6	13726.2	10.4652	3182.3	4306	3744.15	794.576	F15H10.2 /REP_DB=WormBase Gene ID /WP=CE05639 /GEN=col-13 /TR=SW:P20631 /GB=CAA98258.1 /SUBMIT=HINXTON /CHR=5 /FEA=Sanger Annotation /DEF=collagen
172879_x_at	12861.2	12044.5	12452.9	577.494	2777.1	5487.1	4132.1	1916.26	F15H10.1 /REP_DB=WormBase Gene ID /WP=CE05638 /GEN=col-12 /TR=SW:P20630 /GB=CAA98257.1 /SUBMIT=HINXTON /CHR=5 /FEA=Sanger Annotation /DEF=collagen
172880_x_at	8.9	13.3	11.1	3.11127	7.8	4.1	5.95	2.6163	C55C3.4 /REP_DB=WormBase Gene ID /WP=CE06991 /TR=Q18865 /GB=AAA96169.1 /SUBMIT=ST.LOUIS /CHR=4 /FEA=Sanger Annotation /DEF=tyrosine-protein kinase
172881_x_at	440.5	444.7	442.6	2.96985	672.6	863	767.8	134.633	F17E9.10 /REP_DB=WormBase Gene ID /WP=CE03253 /GEN=his-32 /TR=Q9TW44 /GB=AAC05102.1 /SUBMIT=ST.LOUIS /CHR=4 /FEA=Sanger Annotation /DEF=histone H3
172882_x_at	11.7	23.7	17.7	8.48528	18.5	8.5	13.5	7.07107	F26G1.7 /REP_DB=WormBase Gene ID /WP=CE02699 /GEN=msp-3 /TR=Q19832 /GB=AAK31504.1 /SUBMIT=ST.LOUIS /CHR=2 /FEA=Sanger Annotation /DEF=Major sperm protein
172883_x_at	12256.3	10576.1	11416.2	1188.08	11820	14752.9	13286.5	2073.87	C27A2.2 /REP_DB=WormBase Gene ID /WP=CE04102 /GEN=rpl-22 /TR=SW:P52819 /GB=AAK31460.1 /SUBMIT=ST.LOUIS /CHR=2 /FEA=Sanger Annotation /DEF=ribosomal protein L22
172884_x_at	7.1	27.5	17.3	14.425	44.2	37.8	41	4.52548	R08C7.8 /REP_DB=WormBase Gene ID /WP=CE07431 /TR=Q21840 /GB=AAC48076.1 /SUBMIT=ST.LOUIS /CHR=4 /FEA=Sanger Annotation /DEF=serine-threonine protein phosphatase
172885_x_at	17.9	15.6	16.75	1.62635	19.5	30.7	25.1	7.9196	C34F11.4 /REP_DB=WormBase Gene ID /WP=CE02806 /GEN=msp-50 /TR=SW:P53017 /GB=AAA85761.1 /SUBMIT=ST.LOUIS /CHR=2 /FEA=Sanger Annotation /DEF=major sperm protein
172886_x_at	13.5	15.3	14.4	1.27279	2.7	3.7	3.2	0.707107	Y57G11C.2 /REP_DB=WormBase Gene ID /WP=CE14928 /TR=O18228 /GB=CAB16504.1 /SUBMIT=HINXTON /CHR=4 /FEA=Sanger Annotation /DEF=neurotransmitter-gated ion-channel
172887_x_at	31.9	8.5	20.2	16.5463	6.2	21.9	14.05	11.1016	ZK1248.6 /REP_DB=WormBase Gene ID /WP=CE02806 /GEN=msp-64 /TR=SW:P53017 /GB=AAC71087.1 /SUBMIT=ST.LOUIS /CHR=2 /FEA=Sanger Annotation /DEF=Major sperm protein
172888_x_at	213.4	218.3	215.85	3.46482	291.5	197.4	244.45	66.5387	C40D2.2 /REP_DB=WormBase Gene ID /WP=CE19374 /TR=O76558 /GB=AAC26265.1 /SUBMIT=ST.LOUIS /CHR=2 /FEA=Sanger Annotation /DEF=possible trans-splice site at 5004
172889_x_at	32.7	46.4	39.55	9.68736	4.9	7	5.95	1.48492	F58A6.8 /REP_DB=WormBase Gene ID /WP=CE02806 /GEN=msp-45 /TR=SW:P53017 /GB=AAA96204.1 /SUBMIT=ST.LOUIS /CHR=2 /FEA=Sanger Annotation /DEF=major sperm protein
172890_x_at	13801.6	11893.7	12847.7	1349.09	11562.4	18771.2	15166.8	5097.39	W09C5.6A /REP_DB=WormBase Gene ID /WP=CE20168 /GEN=rpl-31 /TR=Q9U332 /GB=CAB63331.1 /SUBMIT=HINXTON /CHR=1 /FEA=Sanger Annotation /DEF=Ribosomal protein L31e
172891_x_at	392.5	363.5	378	20.5061	457.7	834.5	646.1	266.438	H02I12.6 /REP_DB=WormBase Gene ID /WP=CE05165 /TR=Q27876 /GB=CAB07220.1 /SUBMIT=HINXTON /CHR=4 /FEA=Sanger Annotation /DEF=Core histones H2A, H2B, H3 and H4
172892_x_at	10992.3	10551.7	10772	311.551	9165	13421.9	11293.5	3010.08	F53A3.3 /REP_DB=WormBase Gene ID /WP=CE10884 /GEN=rps-22 /TR=O17218 /GB=AAB70989.1 /SUBMIT=ST.LOUIS /CHR=3 /FEA=Sanger Annotation /DEF=40S ribosomal protein
172893_x_at	51.9	45.2	48.55	4.73762	38.3	48.6	43.45	7.2832	K07F5.1 /REP_DB=WormBase Gene ID /WP=CE02806 /GEN=msp-81 /TR=SW:P53017 /GB=CAA94282.1 /SUBMIT=HINXTON /CHR=4 /FEA=Sanger Annotation /DEF=major sperm protein
172894_x_at	8.5	7.6	8.05	0.636396	5.1	6.4	5.75	0.919239	T22G5.6 /REP_DB=WormBase Gene ID /WP=CE13992 /GEN=lbp-8 /TR=O02324 /GB=CAB03391.1 /SUBMIT=HINXTON /CHR=5 /FEA=Sanger Annotation /DEF=retinol binding protein
172895_x_at	16769.4	16608.8	16689.1	113.561	10374.5	13450.2	11912.4	2174.85	F30B5.1 /REP_DB=WormBase Gene ID /WP=CE04462 /GEN=dpy-13 /TR=SW:P17657 /GB=AAA83499.1 /SUBMIT=ST.LOUIS /CHR=4 /FEA=Sanger Annotation /DEF=cuticular collagen
172896_x_at	10	10.2	10.1	0.141421	22	12.3	17.15	6.85894	C34F11.6 /REP_DB=WormBase Gene ID /WP=CE04166 /GEN=msp-49 /TR=Q18461 /GB=AAA85759.1 /SUBMIT=ST.LOUIS /CHR=2 /FEA=Sanger Annotation /DEF=major sperm protein
172897_x_at	13.4	27.9	20.65	10.253	11.7	4.8	8.25	4.87904	F38E1.2 /REP_DB=WormBase Gene ID /WP=CE04521 /TR=Q20162 /GB=AAA83479.1 /SUBMIT=ST.LOUIS /CHR=5 /FEA=Sanger Annotation /DEF=transposon reverse transcriptase
172898_x_at	25.9	27	26.45	0.777817	19.3	15.9	17.6	2.40416	EEED8.12 /REP_DB=WormBase Gene ID /WP=CE01885 /TR=SW:Q09301 /GB=AAC46772.1 /SUBMIT=ST.LOUIS /CHR=2 /FEA=Sanger Annotation /DEF=Probable RNA binding protein
172899_x_at	647.7	624.7	636.2	16.2635	705.5	841.2	773.35	95.9544	F08G2.3 /REP_DB=WormBase Gene ID /WP=CE03253 /TR=Q9TW44 /GB=CAB04057.1 /SUBMIT=HINXTON /CHR=2 /FEA=Sanger Annotation /DEF=Core histones H2A, H2B, H3 and H4
172900_x_at	27	39.4	33.2	8.76812	21	30	25.5	6.36396	ZK546.6 /REP_DB=WormBase Gene ID /WP=CE02920 /GEN=msp-152 /TR=Q23519 /GB=AAA68739.1 /SUBMIT=ST.LOUIS /CHR=2 /FEA=Sanger Annotation /DEF=Major sperm protein
172901_x_at	1513.9	1243.7	1378.8	191.06	1893.2	1706.4	1799.8	132.088	T27E4.9 /REP_DB=WormBase Gene ID /WP=CE14251 /GEN=hsp-16.49 /GB=AAB04841.1 /SUBMIT=ST.LOUIS /CHR=5 /FEA=Sanger Annotation /DEF=heat shock protein HSP16-48
172902_x_at	7837.8	7312.5	7575.15	371.443	4262.5	4139	4200.75	87.3277	F36A4.10 /REP_DB=WormBase Gene ID /WP=CE07185 /GEN=col-34 /TR=Q20087 /GB=AAA96155.1 /SUBMIT=ST.LOUIS /CHR=4 /FEA=Sanger Annotation /DEF=cuticular collagen
172903_x_at	81.4	97.4	89.4	11.3137	79.6	91.3	85.45	8.27315	C09B9.6 /REP_DB=WormBase Gene ID /WP=CE06798 /GEN=msp-55 /TR=Q17856 /GB=AAB37555.1 /SUBMIT=ST.LOUIS /CHR=4 /FEA=Sanger Annotation /DEF=major sperm protein
172904_x_at	21.2	17.4	19.3	2.68701	32.6	34.9	33.75	1.62635	K05F1.7 /REP_DB=WormBase Gene ID /WP=CE02811 /GEN=msp-63 /TR=Q21244 /GB=AAA68714.1 /SUBMIT=ST.LOUIS /CHR=2 /FEA=Sanger Annotation /DEF=Major sperm protein
172905_x_at	32.3	35.2	33.75	2.05061	39.4	31.3	35.35	5.72756	T13F2.11 /REP_DB=WormBase Gene ID /WP=CE13638 /GEN=msp-78 /TR=Q94053 /GB=CAB03362.1 /SUBMIT=HINXTON /CHR=4 /FEA=Sanger Annotation /DEF=major sperm protein
172906_x_at	28.3	41.3	34.8	9.19239	45.5	50.4	47.95	3.46482	T13F2.10 /REP_DB=WormBase Gene ID /WP=CE09861 /GEN=msp-79 /TR=Q9TVW5 /GB=CAB03361.1 /SUBMIT=HINXTON /CHR=4 /FEA=Sanger Annotation /DEF=major sperm protein
172907_x_at	23.9	6	14.95	12.6572	10.9	23.5	17.2	8.90955	K07F5.3 /REP_DB=WormBase Gene ID /WP=CE03853 /GEN=msp-56 /TR=Q27280 /GB=CAA94278.1 /SUBMIT=HINXTON /CHR=4 /FEA=Sanger Annotation /DEF=major sperm protein
172908_x_at	74	72.2	73.1	1.27279	82.4	117	99.7	24.4659	F34H10.1 /REP_DB=WormBase Gene ID /WP=CE01571 /TR=SW:Q09557 /GB=CAA87034.1 /SUBMIT=HINXTON /CHR=X /FEA=Sanger Annotation /DEF=ubiquitin-ribosomal protein
172909_x_at	99	82	90.5	12.0208	55.7	42.8	49.25	9.12168	C36A4.8 /REP_DB=WormBase Gene ID /WP=CE20540 /TR=Q93335 /GB=CAA91275.1 /SUBMIT=HINXTON /CHR=3 /FEA=Sanger Annotation /DEF=Zinc finger, C3HC4 type (RING finger)
172910_at	11232.1	8998.4	10115.2	1579.46	10073.2	13838.3	11955.8	2662.33	C26F1.9 /REP_DB=WormBase Gene ID /WP=CE06883 /GEN=rpl-39 /TR=SW:P52814 /GB=AAB37070.1 /SUBMIT=ST.LOUIS /CHR=5 /FEA=Sanger Annotation /DEF=ribosomal protein L39
172911_x_at	11065.7	10044.1	10554.9	722.38	9041.8	14587	11814.4	3921.05	B0513.3 /REP_DB=WormBase Gene ID /WP=CE15559 /GEN=rpl-29 /TR=O45226 /GB=CAB05115.1 /SUBMIT=HINXTON /CHR=4 /FEA=Sanger Annotation /DEF=60S ribosomal protein L29
172912_x_at	249.8	336.4	293.1	61.2354	143	159.7	151.35	11.8087	T27D12.2 /REP_DB=WormBase Gene ID /WP=CE06517 /CHR=2 /FEA=Sanger Annotation /DEF=locus:clh-1 chloride channel protein (HINXTON) TR:Q22833 protein_id:CAA93879.1
172913_x_at	107.6	123.3	115.45	11.1016	70.8	49.3	60.05	15.2028	F11D11.9 /REP_DB=WormBase Gene ID /WP=CE15800 /TR=Q9U3K0 /GB=CAB04100.1 /SUBMIT=HINXTON /CHR=5 /FEA=Sanger Annotation /DEF=HYPOTHETICAL 29.3 KD PROTEIN B0280.6 IN CHROMOSOME III
172914_x_at	132.7	105.4	119.05	19.304	95.2	112.1	103.65	11.9501	F31B12.1A /REP_DB=WormBase Gene ID /WP=CE26713 /GEN=plc-1 /TR=Q9TVI2 /GB=CAB60298.2 /SUBMIT=HINXTON /CHR=X /FEA=Sanger Annotation /DEF=phosphoinositide-specific phospholipase C
172915_x_at	29.8	23.4	26.6	4.52548	4.4	7.2	5.8	1.9799	F44G3.3 /REP_DB=WormBase Gene ID /WP=CE16035 /TR=O45519 /GB=CAB05518.1 /SUBMIT=HINXTON /CHR=5 /FEA=Sanger Annotation /DEF=Reverse transcriptase (RNA-dependent DNA polymerase)
172916_x_at	35.4	24.4	29.9	7.77817	33.9	27.6	30.75	4.45477	T02D1.1 /REP_DB=WormBase Gene ID /WP=CE16322 /TR=O45727 /GB=CAB05906.1 /SUBMIT=HINXTON /CHR=4 /FEA=Sanger Annotation /DEF=Reverse transcriptase (RNA-dependent DNA polymerase)
172917_x_at	211.8	244.4	228.1	23.0517	232.4	248	240.2	11.0309	K01G5.2C /REP_DB=WormBase Gene ID /WP=CE25038 /TR=Q9U3C6 /GB=CAB54267.2 /SUBMIT=HINXTON /CHR=3 /FEA=Sanger Annotation /DEF=chromo (CHRromatin Organization MOdifier) domain
172918_x_at	182.5	171.3	176.9	7.9196	214.1	287	250.55	51.5481	K01G5.2B /REP_DB=WormBase Gene ID /WP=CE25037 /TR=O17918 /GB=CAB07243.2 /SUBMIT=HINXTON /CHR=3 /FEA=Sanger Annotation /DEF=chromo (CHRromatin Organization MOdifier) domain
172919_x_at	306.7	228.5	267.6	55.2958	302.2	303.5	302.85	0.919239	K01G5.2A /REP_DB=WormBase Gene ID /WP=CE16191 /TR=O17916 /GB=CAB07241.1 /SUBMIT=HINXTON /CHR=3 /FEA=Sanger Annotation /DEF=chromo (CHRromatin Organization MOdifier) domain
172920_x_at	110.3	125.1	117.7	10.4652	130.6	115.9	123.25	10.3945	F11A6.1B /REP_DB=WormBase Gene ID /WP=CE17654 /GEN=kpc-1 /TR=O17798 /GB=CAB04085.1 /SUBMIT=HINXTON /CHR=1 /FEA=Sanger Annotation /DEF=Subtilase family of serine proteases
172921_x_at	2.7	2.6	2.65	0.0707107	13.6	19.4	16.5	4.10122	F38C2.2 /REP_DB=WormBase Gene ID /WP=CE16002 /TR=O45489 /GB=CAB05189.1 /SUBMIT=HINXTON /CHR=4 /FEA=Sanger Annotation /DEF=Helix-loop-helix DNA-binding domain (2 domains)
172922_x_at	124.4	115.6	120	6.22254	102.4	144.2	123.3	29.5571	ZK354.4 /REP_DB=WormBase Gene ID /WP=CE02806 /GEN=msp-113 /TR=SW:P53017 /GB=AAB42255.1 /SUBMIT=ST.LOUIS /CHR=4 /FEA=Sanger Annotation /DEF=major sperm protein (MSP-113)
172923_x_at	385	381.8	383.4	2.26274	304.6	226.9	265.75	54.9422	F58G11.1A /REP_DB=WormBase Gene ID /WP=CE11400 /TR=Q9XVM0 /GB=CAB03150.1 /SUBMIT=HINXTON /CHR=5 /FEA=Sanger Annotation /DEF=Yeast cosmid 9642 hypothetical protein like
172924_x_at	10	25.2	17.6	10.748	7.4	20.5	13.95	9.2631	T14G12.1 /REP_DB=WormBase Gene ID /WP=CE04962 /TR=Q22509 /GB=AAA82435.1 /SUBMIT=ST.LOUIS /CHR=X /FEA=Sanger Annotation /DEF=transposase and homeobox paired-box protein
172925_x_at	118	119	118.5	0.707107	106.5	108.8	107.65	1.62635	ZK354.11 /REP_DB=WormBase Gene ID /WP=CE02806 /GEN=msp-59 /TR=SW:P53017 /GB=AAB42253.1 /SUBMIT=ST.LOUIS /CHR=4 /FEA=Sanger Annotation /DEF=major sperm protein (MSP-59)
172926_x_at	174.7	76.3	125.5	69.5793	103.3	112.3	107.8	6.36396	T05A7.9 /REP_DB=WormBase Gene ID /WP=CE04895 /GB=AAK68882.1 /SUBMIT=ST.LOUIS /CHR=2 /FEA=Sanger Annotation /DEF=small histidine-alanine-rich protein precursor (SHARP)
172927_x_at	69.3	70.6	69.95	0.919239	54.8	97.6	76.2	30.2642	ZK354.1 /REP_DB=WormBase Gene ID /WP=CE02806 /GEN=msp-65 /TR=SW:P53017 /GB=AAB42256.1 /SUBMIT=ST.LOUIS /CHR=4 /FEA=Sanger Annotation /DEF=major sperm protein (MSP-65)
172928_x_at	63.5	51.9	57.7	8.20244	69.8	75.8	72.8	4.24264	ZK354.5 /REP_DB=WormBase Gene ID /WP=CE02806 /GEN=msp-51 /TR=SW:P53017 /GB=AAB42254.1 /SUBMIT=ST.LOUIS /CHR=4 /FEA=Sanger Annotation /DEF=major sperm protein (MSP-51)
172929_x_at	89.3	101.9	95.6	8.90955	70.8	49.1	59.95	15.3442	F16H9.1A /REP_DB=WormBase Gene ID /WP=CE03211 /TR=SW:P49808 /GB=CAA91803.1 /SUBMIT=HINXTON /CHR=X /FEA=Sanger Annotation /DEF=Regulator of G protein signalling domain
172930_x_at	2.7	1.4	2.05	0.919239	1.5	1.3	1.4	0.141421	K02A2.6 /REP_DB=WormBase Gene ID /WP=CE02792 /TR=SW:Q09575 /GB=AAC46707.1 /SUBMIT=ST.LOUIS /CHR=2 /FEA=Sanger Annotation /DEF=POL Polyprotein (reverse transcriptase)
172931_x_at	1090	723.6	906.8	259.084	1031.8	1194.8	1113.3	115.258	C52E4.3 /REP_DB=WormBase Gene ID /WP=CE08945 /TR=SW:Q18786 /GB=CAB01413.1 /SUBMIT=HINXTON /CHR=5 /FEA=Sanger Annotation /DEF=small nuclear ribonucleoprotein D2 like
172932_x_at	884.3	1240.7	1062.5	252.013	462.1	714.7	588.4	178.615	ZC101.2A /REP_DB=WormBase Gene ID /WP=CE15028 /GEN=unc-52 /TR=O18263 /GB=CAB07706.1 /SUBMIT=HINXTON /CHR=2 /FEA=Sanger Annotation /DEF=UNC-52 membrane proteoglycan
172933_x_at	1.6	2.7	2.15	0.777817	1.1	6.5	3.8	3.81838	W09C3.6 /REP_DB=WormBase Gene ID /WP=CE14754 /TR=O02658 /GB=AAC24414.1 /SUBMIT=ST.LOUIS /CHR=1 /FEA=Sanger Annotation /DEF=serine-threonine protein phosphatase PP1
172934_x_at	9.2	31.8	20.5	15.9806	18.7	20.9	19.8	1.55563	K08F4.8 /REP_DB=WormBase Gene ID /WP=CE06156 /GEN=msp-38 /TR=SW:P53020 /GB=CAA93089.1 /SUBMIT=HINXTON /CHR=4 /FEA=Sanger Annotation /DEF=major sperm protein MSP-38
172935_x_at	20	17.4	18.7	1.83848	14.2	4.1	9.15	7.14178	T03F1.5 /REP_DB=WormBase Gene ID /WP=CE13104 /TR=P91420 /GB=AAB42233.1 /SUBMIT=ST.LOUIS /CHR=1 /FEA=Sanger Annotation /DEF=serine-threonine protein phosphatase PP1
172936_x_at	24.3	25.9	25.1	1.13137	27.8	29.2	28.5	0.989949	Y47H9C.6 /REP_DB=WormBase Gene ID /WP=CE27635 /TR=Q9XWE0 /GB=CAA21735.3 /SUBMIT=HINXTON /CHR=1 /FEA=Sanger Annotation /DEF=ICE-like protease (caspase) p10 domain.
172937_s_at	3.8	0.1	1.95	2.6163	0.2	3.9	2.05	2.6163	F23B2.9 /REP_DB=WormBase Gene ID /WP=CE09589 /TR=O02251 /GB=CAB05184.1 /SUBMIT=HINXTON /CHR=4 /FEA=Sanger Annotation /DEF=PDZ domain (Also known as DHR or GLGF).
172938_x_at	17.4	26.3	21.85	6.29325	20.8	19.8	20.3	0.707107	ZK1251.6 /REP_DB=WormBase Gene ID /WP=CE03853 /GEN=msp-76 /TR=Q27280 /GB=CAA92502.1 /SUBMIT=HINXTON /CHR=4 /FEA=Sanger Annotation /DEF=major sperm protein (MSP1)
172939_x_at	12529.1	11136.9	11833	984.434	11030.7	16036	13533.4	3539.28	F37C12.11 /REP_DB=WormBase Gene ID /WP=CE00824 /GEN=rps-21 /TR=SW:P49197 /GB=AAC48297.1 /SUBMIT=ST.LOUIS /CHR=3 /FEA=Sanger Annotation /DEF=Ribosomal protein S21
172940_x_at	58.7	74.5	66.6	11.1723	83.1	116.1	99.6	23.3345	F44A6.2A /REP_DB=WormBase Gene ID /WP=CE03323 /GEN=sex-1 /TR=SW:P41830 /GB=CAA90722.1 /SUBMIT=HINXTON /CHR=X /FEA=Sanger Annotation /DEF=nuclear hormone receptor
172941_x_at	295.6	242.7	269.15	37.4059	405.8	357.1	381.45	34.4361	T13F2.2 /REP_DB=WormBase Gene ID /WP=CE13621 /TR=Q94045 /GB=CAB03353.1 /SUBMIT=HINXTON /CHR=4 /FEA=Sanger Annotation /DEF=single-stranded DNA binding protein P9
172942_x_at	268.7	292.6	280.65	16.8999	171.7	160.8	166.25	7.70746	C03G6.19 /REP_DB=WormBase Gene ID /WP=CE27579 /GEN=srp-6 /TR=O01462 /GB=AAB52318.2 /SUBMIT=ST.LOUIS /CHR=5 /FEA=Sanger Annotation /DEF=serine protease inhibitor
172943_x_at	8.3	11	9.65	1.90919	10.6	34.6	22.6	16.9706	F30A10.7 /REP_DB=WormBase Gene ID /WP=CE09808 /TR=Q93645 /GB=CAB03024.1 /SUBMIT=HINXTON /CHR=1 /FEA=Sanger Annotation /DEF=Retroviral aspartyl proteases, Zinc finger, CCHC class
172944_s_at	148.7	89.8	119.25	41.6486	151.4	68.3	109.85	58.7606	C59203_rc /REP_DB=TREMBL Accession /FEA=EST Transcript /REVCOMP /GB=C59203 /DEF=C.elegans cDNA clone yk410b4 : 3prime end, single read.
172945_s_at	47.5	49	48.25	1.06066	32.6	31.8	32.2	0.565685	C30225_rc /REP_DB=TREMBL Accession /FEA=EST Transcript /REVCOMP /GB=C30225 /DEF=C.elegans cDNA clone yk230d6 : 3prime end, single read.
172946_s_at	11382.9	11910.7	11646.8	373.211	10410.7	16015.1	13212.9	3962.91	C55755_rc /REP_DB=TREMBL Accession /FEA=EST Transcript /REVCOMP /GB=C55755 /DEF=C.elegans cDNA clone yk222f4 : 3prime end, single read.
172947_at	398.2	266	332.1	93.4795	378.3	392.8	385.55	10.253	CEC660_rc /REP_DB=TREMBL Accession /FEA=EST Transcript /REVCOMP /GB=C07660 /DEF=C.elegans cDNA clone yk156f8 : 3prime end, single read.
172948_at	47.2	47.8	47.5	0.424264	55.5	51.6	53.55	2.75772	CEC701_rc /REP_DB=TREMBL Accession /FEA=EST Transcript /REVCOMP /GB=C07701 /DEF=C.elegans cDNA clone yk157b1 : 3prime end, single read.
172949_s_at	100.7	89.5	95.1	7.9196	123.8	69	96.4	38.7495	C51933_rc /REP_DB=TREMBL Accession /FEA=EST Transcript /REVCOMP /GB=C51933 /DEF=C.elegans cDNA clone yk225c2 : 3prime end, single read.
172950_at	50.8	62.4	56.6	8.20244	21.9	23	22.45	0.777817	C51491_rc /REP_DB=TREMBL Accession /FEA=EST Transcript /REVCOMP /GB=C51491 /DEF=C.elegans cDNA clone yk208a5 : 3prime end, single read.
172951_s_at	149.4	125.4	137.4	16.9706	182.5	160.9	171.7	15.2735	C35893_rc /REP_DB=TREMBL Accession /FEA=EST Transcript /REVCOMP /GB=C35893 /DEF=C.elegans cDNA clone yk450c1 : 3prime end, single read.
172952_s_at	203.1	93.8	148.45	77.2868	123.3	60.2	91.75	44.6184	C37960_rc /REP_DB=TREMBL Accession /FEA=EST Transcript /REVCOMP /GB=C37960 /DEF=C.elegans cDNA clone yk483g4 : 3prime end, single read.
172953_s_at	55.5	37.6	46.55	12.6572	25.5	44.5	35	13.435	C59521_rc /REP_DB=TREMBL Accession /FEA=EST Transcript /REVCOMP /GB=C59521 /DEF=C.elegans cDNA clone yk437e2 : 3prime end, single read.
172954_at	12.4	3.7	8.05	6.15183	8	19.3	13.65	7.99031	C58089_rc /REP_DB=TREMBL Accession /FEA=EST Transcript /REVCOMP /GB=C58089 /DEF=C.elegans cDNA clone yk311c5 : 3prime end, single read.
172955_s_at	11.3	2.2	6.75	6.43467	10.5	19.5	15	6.36396	C59328_rc /REP_DB=TREMBL Accession /FEA=EST Transcript /REVCOMP /GB=C59328 /DEF=C.elegans cDNA clone yk411d9 : 3prime end, single read.
172956_at	1.2	5.5	3.35	3.04056	10.6	5	7.8	3.9598	C39051_rc /REP_DB=TREMBL Accession /FEA=EST Transcript /REVCOMP /GB=C39051 /DEF=C.elegans cDNA clone yk505b3 : 3prime end, single read.
172957_s_at	83.7	76.9	80.3	4.80833	58.2	50.3	54.25	5.58614	CEK127B1R /REP_DB=TREMBL Accession /FEA=EST Transcript /GB=D64881 /DEF=C.elegans cDNA clone yk127b1 : 3prime end, single read.
172958_s_at	914.2	1162.3	1038.25	175.433	940.4	1007	973.7	47.0933	CEK101H4R /REP_DB=TREMBL Accession /FEA=EST Transcript /GB=D66516 /DEF=C.elegans cDNA clone yk101h4 : 3prime end, single read.
172959_s_at	18	8.2	13.1	6.92965	11.8	2.3	7.05	6.71751	C57227 /REP_DB=TREMBL Accession /FEA=EST Transcript /GB=C57227 /DEF=C.elegans cDNA clone yk300g9 : 3prime end, single read.
172960_x_at	843	865.5	854.25	15.9099	1169.1	846	1007.55	228.466	W06D4.1 /REP_DB=WormBase Gene ID /WP=CE18338 /GEN=hgo-1 /GB=CAA22255.1 /SUBMIT=HINXTON /CHR=1 /FEA=Sanger Annotation /DEF=HOMOGENTISATE 1,2-DIOXYGENASE (EC 1.13.11.5) (HOMOGENTISICASE) (HOMOGENTISATE OXYGENASE) (HOMOGENTISIC ACID OXIDASE)
172961_x_at	150.5	199.5	175	34.6482	207.3	192.6	199.95	10.3945	T05C12.6B /REP_DB=WormBase Gene ID /WP=CE25100 /GEN=mig-5 /TR=O61720 /GB=CAB61022.1 /SUBMIT=HINXTON /CHR=2 /FEA=Sanger Annotation /DEF=presynaptic density protein (PSD-95) repeat-like domain
172962_at	62.1	56.9	59.5	3.67696	61.5	59.4	60.45	1.48492	K02A4.2 /REP_DB=WormBase Gene ID /WP=CE03458 /GEN=gpc-1 /TR=SW:P54406 /GB=CAA91806.1 /SUBMIT=HINXTON /CHR=X /FEA=Sanger Annotation /DEF=guanine nucleotide-binding protein gamma subunit
172963_x_at	1402.8	972.2	1187.5	304.48	1601.3	1244.6	1422.95	252.225	F23B2.13 /REP_DB=WormBase Gene ID /WP=CE20710 /TR=Q9U3I0 /GB=CAB51465.1 /SUBMIT=HINXTON /CHR=4 /FEA=Sanger Annotation /DEF=RNA polymerases I, II and III shared polypeptide (approx 7kd)
172964_x_at	5365.8	5260.5	5313.15	74.4583	5806.1	6997.9	6402	842.73	Y18D10A.19C /REP_DB=WormBase Gene ID /WP=CE21417 /GEN=fkb-2 /TR=Q9U2Q8 /GB=CAA22330.1 /SUBMIT=HINXTON /CHR=1 /FEA=Sanger Annotation /DEF=FKBP-type peptidyl-prolyl cis-trans isomerases
172965_x_at	14.5	21.1	17.8	4.6669	21.6	16.4	19	3.67696	C35D6.4 /REP_DB=WormBase Gene ID /WP=CE15683 /TR=O45289 /GB=CAB05147.1 /SUBMIT=HINXTON /CHR=4 /FEA=Sanger Annotation /DEF=Zinc finger C-x8-C-x5-C-x3-H type (and similar). (2 domains)
172966_x_at	34.8	35.1	34.95	0.212132	30.7	45.5	38.1	10.4652	F38C2.7 /REP_DB=WormBase Gene ID /WP=CE16006 /TR=O45493 /GB=CAB05193.1 /SUBMIT=HINXTON /CHR=4 /FEA=Sanger Annotation /DEF=Zinc finger C-x8-C-x5-C-x3-H type (and similar). (2 domains)
172967_x_at	183.2	213.4	198.3	21.3546	310.9	263.5	287.2	33.5169	C25A1.11 /REP_DB=WormBase Gene ID /WP=CE08377 /GEN=aha-1 /TR=O02219 /GB=CAB02764.1 /SUBMIT=HINXTON /CHR=1 /FEA=Sanger Annotation /DEF=aryl hydrocarbon receptor nuclear translocator
172968_x_at	78.7	74.6	76.65	2.89914	55.7	29.6	42.65	18.4555	Y45F10C.5 /REP_DB=WormBase Gene ID /WP=CE16639 /TR=O45942 /GB=CAB16476.1 /SUBMIT=HINXTON /CHR=4 /FEA=Sanger Annotation /DEF=HYPOTHETICAL 29.3 KD PROTEIN B0280.6 IN CHROMOSOME III
172969_x_at	64.2	61.5	62.85	1.90919	51.9	31.3	41.6	14.5664	T05A7.9_rc /REP_DB=WormBase Gene ID /WP=CE04895 /GB=AAK68882.1 /SUBMIT=ST.LOUIS /CHR=2 /FEA=Sanger Annotation /REVCOMP /DEF=small histidine-alanine-rich protein precursor (SHARP)
172970_x_at	116.2	132.3	124.25	11.3844	82.7	73.9	78.3	6.22254	Y116A8B.2 /REP_DB=WormBase Gene ID /WP=CE02227 /TR=Q27282 /GB=CAA16288.1 /SUBMIT=HINXTON /CHR=4 /FEA=Sanger Annotation /DEF=HYPOTHETICAL 29.3 KD PROTEIN B0280.6 IN CHROMOSOME III
172971_s_at	448.6	747.9	598.25	211.637	226.3	286.8	256.55	42.78	C34620_rc /REP_DB=TREMBL Accession /FEA=EST Transcript /REVCOMP /GB=C34620 /DEF=C.elegans cDNA clone yk413a4 : 3prime end, single read.
172972_s_at	307	200.1	253.55	75.5897	376.5	361.8	369.15	10.3945	C59292_rc /REP_DB=TREMBL Accession /FEA=EST Transcript /REVCOMP /GB=C59292 /DEF=C.elegans cDNA clone yk411a1 : 3prime end, single read.
172973_at	212.9	115.6	164.25	68.8015	111.2	107.8	109.5	2.40416	C58093_rc /REP_DB=TREMBL Accession /FEA=EST Transcript /REVCOMP /GB=C58093 /DEF=C.elegans cDNA clone yk361b1 : 3prime end, single read.
172974_s_at	4105.2	4678.1	4391.65	405.101	1217.1	3311	2264.05	1480.61	C38193_rc /REP_DB=TREMBL Accession /FEA=EST Transcript /REVCOMP /GB=C38193 /DEF=C.elegans cDNA clone yk489c2 : 3prime end, single read.
172975_at	554.2	850.5	702.35	209.516	982.2	895.9	939.05	61.0233	CEC314_rc /REP_DB=TREMBL Accession /FEA=EST Transcript /REVCOMP /GB=C07314 /DEF=C.elegans cDNA clone yk136g6 : 3prime end, single read.
172976_s_at	19	23.9	21.45	3.46482	20.1	24.5	22.3	3.11127	C51734_rc /REP_DB=TREMBL Accession /FEA=EST Transcript /REVCOMP /GB=C51734 /DEF=C.elegans cDNA clone yk212h6 : 3prime end, single read.
172977_at	2.7	17.6	10.15	10.5359	22.6	13.3	17.95	6.57609	C54218_rc /REP_DB=TREMBL Accession /FEA=EST Transcript /REVCOMP /GB=C54218 /DEF=C.elegans cDNA clone yk354e4 : 3prime end, single read.
172978_s_at	2509.7	2257	2383.35	178.686	1039.4	1924.6	1482	625.931	C52715_rc /REP_DB=TREMBL Accession /FEA=EST Transcript /REVCOMP /GB=C52715 /DEF=C.elegans cDNA clone yk249c7 : 3prime end, single read.
172979_at	299.9	314.8	307.35	10.5359	141.6	216.7	179.15	53.1037	C52077_rc /REP_DB=TREMBL Accession /FEA=EST Transcript /REVCOMP /GB=C52077 /DEF=C.elegans cDNA clone yk226c7 : 3prime end, single read.
172980_s_at	334	331.2	332.6	1.9799	338.2	426.8	382.5	62.6497	C54825_rc /REP_DB=TREMBL Accession /FEA=EST Transcript /REVCOMP /GB=C54825 /DEF=C.elegans cDNA clone yk406e7 : 3prime end, single read.
172981_s_at	204.9	179.4	192.15	18.0312	199.3	202.3	200.8	2.12132	C55077_rc /REP_DB=TREMBL Accession /FEA=EST Transcript /REVCOMP /GB=C55077 /DEF=C.elegans cDNA clone yk350c4 : 3prime end, single read.
172982_s_at	20	8.3	14.15	8.27315	16	18.4	17.2	1.69706	C55226_rc /REP_DB=TREMBL Accession /FEA=EST Transcript /REVCOMP /GB=C55226 /DEF=C.elegans cDNA clone yk395b1 : 3prime end, single read.
172983_s_at	2.8	20.2	11.5	12.3037	7.2	13.2	10.2	4.24264	C55561_rc /REP_DB=TREMBL Accession /FEA=EST Transcript /REVCOMP /GB=C55561 /DEF=C.elegans cDNA clone yk205f3 : 3prime end, single read.
172984_s_at	414.4	351.7	383.05	44.3356	374.7	353.8	364.25	14.7785	C58190_rc /REP_DB=TREMBL Accession /FEA=EST Transcript /REVCOMP /GB=C58190 /DEF=C.elegans cDNA clone yk362h1 : 3prime end, single read.
172985_at	44.3	41	42.65	2.33345	36.3	49	42.65	8.98026	C56926_rc /REP_DB=TREMBL Accession /FEA=EST Transcript /REVCOMP /GB=C56926 /DEF=C.elegans cDNA clone yk307g3 : 3prime end, single read.
172986_s_at	389.7	237	313.35	107.975	125.1	185.3	155.2	42.5678	C57608_rc /REP_DB=TREMBL Accession /FEA=EST Transcript /REVCOMP /GB=C57608 /DEF=C.elegans cDNA clone yk306d4 : 3prime end, single read.
172987_s_at	36.5	29.1	32.8	5.23259	31.8	40.9	36.35	6.43467	C35076_rc /REP_DB=TREMBL Accession /FEA=EST Transcript /REVCOMP /GB=C35076 /DEF=C.elegans cDNA clone yk423d1 : 3prime end, single read.
172988_s_at	189.6	181.6	185.6	5.65685	187	217	202	21.2132	C54088_rc /REP_DB=TREMBL Accession /FEA=EST Transcript /REVCOMP /GB=C54088 /DEF=C.elegans cDNA clone yk419h1 : 3prime end, single read.
172989_s_at	552	660.5	606.25	76.7211	215.9	153.8	184.85	43.9113	C52742_rc /REP_DB=TREMBL Accession /FEA=EST Transcript /REVCOMP /GB=C52742 /DEF=C.elegans cDNA clone yk272c9 : 3prime end, single read.
172990_at	1.1	1.8	1.45	0.494975	10.9	1.8	6.35	6.43467	C56034_rc /REP_DB=TREMBL Accession /FEA=EST Transcript /REVCOMP /GB=C56034 /DEF=C.elegans cDNA clone yk233b4 : 3prime end, single read.
172991_at	75.8	68	71.9	5.51543	226	272.8	249.4	33.0926	C52621_rc /REP_DB=TREMBL Accession /FEA=EST Transcript /REVCOMP /GB=C52621 /DEF=C.elegans cDNA clone yk270c5 : 3prime end, single read.
172992_s_at	692.3	732.4	712.35	28.355	1065.5	886.1	975.8	126.855	C55771_rc /REP_DB=TREMBL Accession /FEA=EST Transcript /REVCOMP /GB=C55771 /DEF=C.elegans cDNA clone yk222h2 : 3prime end, single read.
172993_at	4.2	12.8	8.5	6.08112	1.9	2.5	2.2	0.424264	C57227_rc /REP_DB=TREMBL Accession /FEA=EST Transcript /REVCOMP /GB=C57227 /DEF=C.elegans cDNA clone yk300g9 : 3prime end, single read.
172994_at	3194.9	2772.1	2983.5	298.965	2835.7	4047.5	3441.6	856.872	C58659_rc /REP_DB=TREMBL Accession /FEA=EST Transcript /REVCOMP /GB=C58659 /DEF=C.elegans cDNA clone yk369h1 : 3prime end, single read.
172995_at	11.4	12.7	12.05	0.919239	14.8	15.3	15.05	0.353553	C35133_rc /REP_DB=TREMBL Accession /FEA=EST Transcript /REVCOMP /GB=C35133 /DEF=C.elegans cDNA clone yk424c2 : 3prime end, single read.
172996_s_at	204.2	202.1	203.15	1.48492	168.7	155.1	161.9	9.61665	C32344_rc /REP_DB=TREMBL Accession /FEA=EST Transcript /REVCOMP /GB=C32344 /DEF=C.elegans cDNA clone yk329c9 : 3prime end, single read.
172997_s_at	2838.3	2168.9	2503.6	473.337	2413.3	2451.7	2432.5	27.1529	C58535_rc /REP_DB=TREMBL Accession /FEA=EST Transcript /REVCOMP /GB=C58535 /DEF=C.elegans cDNA clone yk367h2 : 3prime end, single read.
172998_s_at	11.3	10.4	10.85	0.636396	9.9	8.6	9.25	0.919239	C56943_rc /REP_DB=TREMBL Accession /FEA=EST Transcript /REVCOMP /GB=C56943 /DEF=C.elegans cDNA clone yk308a1 : 3prime end, single read.
172999_s_at	911.3	943.3	927.3	22.6274	1221.9	1122.9	1172.4	70.0036	C38352_rc /REP_DB=TREMBL Accession /FEA=EST Transcript /REVCOMP /GB=C38352 /DEF=C.elegans cDNA clone yk491h1 : 3prime end, single read.
173000_s_at	301.3	351.6	326.45	35.5675	464.2	343.3	403.75	85.4892	C34559_rc /REP_DB=TREMBL Accession /FEA=EST Transcript /REVCOMP /GB=C34559 /DEF=C.elegans cDNA clone yk404a8 : 3prime end, single read.
173001_s_at	110.7	141.7	126.2	21.9203	207.6	133.1	170.35	52.6795	C35230_rc /REP_DB=TREMBL Accession /FEA=EST Transcript /REVCOMP /GB=C35230 /DEF=C.elegans cDNA clone yk426h1 : 3prime end, single read.
173002_s_at	66.2	76.5	71.35	7.2832	76.4	70.8	73.6	3.9598	C38395_rc /REP_DB=TREMBL Accession /FEA=EST Transcript /REVCOMP /GB=C38395 /DEF=C.elegans cDNA clone yk492e1 : 3prime end, single read.
173003_s_at	108.4	82.4	95.4	18.3848	103	59.5	81.25	30.7591	C37916_rc /REP_DB=TREMBL Accession /FEA=EST Transcript /REVCOMP /GB=C37916 /DEF=C.elegans cDNA clone yk480h4 : 3prime end, single read.
173004_s_at	597.1	634.4	615.75	26.3751	1398.2	1138.3	1268.25	183.777	C31422_rc /REP_DB=TREMBL Accession /FEA=EST Transcript /REVCOMP /GB=C31422 /DEF=C.elegans cDNA clone yk282e7 : 3prime end, single read.
173005_at	23.9	29.7	26.8	4.10122	20.5	24.2	22.35	2.6163	C52995_rc /REP_DB=TREMBL Accession /FEA=EST Transcript /REVCOMP /GB=C52995 /DEF=C.elegans cDNA clone yk287b8 : 3prime end, single read.
173006_s_at	558.7	434.8	496.75	87.6105	433.8	480.8	457.3	33.234	C34664_rc /REP_DB=TREMBL Accession /FEA=EST Transcript /REVCOMP /GB=C34664 /DEF=C.elegans cDNA clone yk414b7 : 3prime end, single read.
173007_s_at	1378	1314.2	1346.1	45.1134	1576.5	1363.3	1469.9	150.755	C31512_rc /REP_DB=TREMBL Accession /FEA=EST Transcript /REVCOMP /GB=C31512 /DEF=C.elegans cDNA clone yk284b10 : 3prime end, single read.
173008_s_at	81.9	79.8	80.85	1.48492	59.3	81	70.15	15.3442	CEC8763_rc /REP_DB=TREMBL Accession /FEA=EST Transcript /REVCOMP /GB=C10876 /DEF=C.elegans cDNA clone yk155h3 : 3prime end, single read.
173009_s_at	480.7	502.9	491.8	15.6978	309.2	453.9	381.55	102.318	C52962_rc /REP_DB=TREMBL Accession /FEA=EST Transcript /REVCOMP /GB=C52962 /DEF=C.elegans cDNA clone yk286g12 : 3prime end, single read.
173010_at	170.1	130.2	150.15	28.2136	144.5	190.4	167.45	32.4562	C52970_rc /REP_DB=TREMBL Accession /FEA=EST Transcript /REVCOMP /GB=C52970 /DEF=C.elegans cDNA clone yk286h11 : 3prime end, single read.
173011_at	96.6	132.3	114.45	25.2437	176.6	131.3	153.95	32.0319	C36494_rc /REP_DB=TREMBL Accession /FEA=EST Transcript /REVCOMP /GB=C36494 /DEF=C.elegans cDNA clone yk461a12 : 3prime end, single read.
173012_at	39.5	37.6	38.55	1.3435	28.5	41.4	34.95	9.12168	CEK002H9R_rc /REP_DB=TREMBL Accession /FEA=EST Transcript /REVCOMP /GB=D27720 /DEF=C.elegans cDNA clone yk2h9 : 3prime end, single read.
173013_at	25.3	30.4	27.85	3.60624	35.1	50.3	42.7	10.748	CEK001B4R_rc /REP_DB=TREMBL Accession /FEA=EST Transcript /REVCOMP /GB=D32655 /DEF=C.elegans cDNA clone yk1b4 : 3prime end, single read.
173014_at	270.6	377.7	324.15	75.7311	514.5	525.1	519.8	7.49533	CEK004E1R_rc /REP_DB=TREMBL Accession /FEA=EST Transcript /REVCOMP /GB=D27826 /DEF=C.elegans cDNA clone yk4e1 : 3prime end, single read.
173015_s_at	44.9	92	68.45	33.3047	163.3	119.9	141.6	30.6884	C57115_rc /REP_DB=TREMBL Accession /FEA=EST Transcript /REVCOMP /GB=C57115 /DEF=C.elegans cDNA clone yk280a11 : 3prime end, single read.
173016_s_at	166.3	184.2	175.25	12.6572	161.1	163.6	162.35	1.76777	C58866_rc /REP_DB=TREMBL Accession /FEA=EST Transcript /REVCOMP /GB=C58866 /DEF=C.elegans cDNA clone yk377g12 : 3prime end, single read.
173017_at	408.7	228.4	318.55	127.491	202.7	356.9	279.8	109.036	CEK006F6R_rc /REP_DB=TREMBL Accession /FEA=EST Transcript /REVCOMP /GB=D27964 /DEF=C.elegans cDNA clone yk6f6 : 3prime end, single read.
173018_s_at	1080.2	1171.5	1125.85	64.5588	1383	1468.4	1425.7	60.3869	C52164_rc /REP_DB=TREMBL Accession /FEA=EST Transcript /REVCOMP /GB=C52164 /DEF=C.elegans cDNA clone yk239b12 : 3prime end, single read.
173019_s_at	91	69.1	80.05	15.4856	119	82.6	100.8	25.7387	C38590_rc /REP_DB=TREMBL Accession /FEA=EST Transcript /REVCOMP /GB=C38590 /DEF=C.elegans cDNA clone yk495e11 : 3prime end, single read.
173020_s_at	95.7	92.4	94.05	2.33345	79.2	135.2	107.2	39.598	CEC4143_rc /REP_DB=TREMBL Accession /FEA=EST Transcript /REVCOMP /GB=C10414 /DEF=C.elegans cDNA clone yk145h1 : 3prime end, single read.
173021_s_at	78	74.9	76.45	2.19203	93.3	40.2	66.75	37.5474	C56530_rc /REP_DB=TREMBL Accession /FEA=EST Transcript /REVCOMP /GB=C56530 /DEF=C.elegans cDNA clone yk262h7 : 3prime end, single read.
173022_at	46	58.7	52.35	8.98026	32.3	47	39.65	10.3945	C52957_rc /REP_DB=TREMBL Accession /FEA=EST Transcript /REVCOMP /GB=C52957 /DEF=C.elegans cDNA clone yk286f8 : 3prime end, single read.
173023_at	65.8	48.2	57	12.4451	47.8	64.5	56.15	11.8087	C33846_rc /REP_DB=TREMBL Accession /FEA=EST Transcript /REVCOMP /GB=C33846 /DEF=C.elegans cDNA clone yk376a2 : 3prime end, single read.
173024_s_at	94	68.2	81.1	18.2434	83.9	71.4	77.65	8.83883	C33916_rc /REP_DB=TREMBL Accession /FEA=EST Transcript /REVCOMP /GB=C33916 /DEF=C.elegans cDNA clone yk389d2 : 3prime end, single read.
173025_s_at	103.5	78.4	90.95	17.7484	78.5	73.5	76	3.53553	C34328_rc /REP_DB=TREMBL Accession /FEA=EST Transcript /REVCOMP /GB=C34328 /DEF=C.elegans cDNA clone yk399e1 : 3prime end, single read.
173026_at	236.7	157.5	197.1	56.0029	257.6	299.9	278.75	29.9106	C33337_rc /REP_DB=TREMBL Accession /FEA=EST Transcript /REVCOMP /GB=C33337 /DEF=C.elegans cDNA clone yk344d4 : 3prime end, single read.
173027_s_at	85.2	49	67.1	25.5973	47.5	51.5	49.5	2.82843	C30050_rc /REP_DB=TREMBL Accession /FEA=EST Transcript /REVCOMP /GB=C30050 /DEF=C.elegans cDNA clone yk197a7 : 3prime end, single read.
173028_s_at	61.4	61.7	61.55	0.212132	120.4	84.1	102.25	25.668	C34630_rc /REP_DB=TREMBL Accession /FEA=EST Transcript /REVCOMP /GB=C34630 /DEF=C.elegans cDNA clone yk413c5 : 3prime end, single read.
173029_s_at	175	147.8	161.4	19.2333	168.4	141.1	154.75	19.304	C32471_rc /REP_DB=TREMBL Accession /FEA=EST Transcript /REVCOMP /GB=C32471 /DEF=C.elegans cDNA clone yk331c8 : 3prime end, single read.
173030_at	33.1	52.4	42.75	13.6472	54	47.2	50.6	4.80833	C31818_rc /REP_DB=TREMBL Accession /FEA=EST Transcript /REVCOMP /GB=C31818 /DEF=C.elegans cDNA clone yk345d5 : 3prime end, single read.
173031_s_at	95.4	126.8	111.1	22.2032	64.5	102.9	83.7	27.1529	C29875_rc /REP_DB=TREMBL Accession /FEA=EST Transcript /REVCOMP /GB=C29875 /DEF=C.elegans cDNA clone yk221g3 : 3prime end, single read.
173032_at	22.6	17.5	20.05	3.60624	16.1	9.8	12.95	4.45477	CEC529_rc /REP_DB=TREMBL Accession /FEA=EST Transcript /REVCOMP /GB=C07529 /DEF=C.elegans cDNA clone yk141e7 : 3prime end, single read.
173033_at	7.7	7.3	7.5	0.282843	17.5	15.1	16.3	1.69706	C53294_rc /REP_DB=TREMBL Accession /FEA=EST Transcript /REVCOMP /GB=C53294 /DEF=C.elegans cDNA clone yk296e3 : 3prime end, single read.
173034_s_at	683.5	818.5	751	95.4594	1025.7	749.6	887.65	195.232	CEC061_rc /REP_DB=TREMBL Accession /FEA=EST Transcript /REVCOMP /GB=C08061 /DEF=C.elegans cDNA clone yk174a6 : 3prime end, single read.
173035_s_at	267.3	308.2	287.75	28.9207	121.1	112.6	116.85	6.01041	CEC1123_rc /REP_DB=TREMBL Accession /FEA=EST Transcript /REVCOMP /GB=C11112 /DEF=C.elegans cDNA clone yk164b6 : 3prime end, single read.
173036_s_at	5816.5	3843.4	4829.95	1395.19	4062.3	4852.2	4457.25	558.544	C57375_rc /REP_DB=TREMBL Accession /FEA=EST Transcript /REVCOMP /GB=C57375 /DEF=C.elegans cDNA clone yk302h10 : 3prime end, single read.
173037_at	1044.2	959.8	1002	59.6798	1106	1175.1	1140.55	48.8611	CEC156_rc /REP_DB=TREMBL Accession /FEA=EST Transcript /REVCOMP /GB=C08156 /DEF=C.elegans cDNA clone yk176b12 : 3prime end, single read.
173038_at	12.2	13.2	12.7	0.707107	22.7	17.3	20	3.81838	CEK020D5R_rc /REP_DB=TREMBL Accession /FEA=EST Transcript /REVCOMP /GB=D32711 /DEF=C.elegans cDNA clone yk20d5 : 3prime end, single read.
173039_s_at	86.1	55.6	70.85	21.5668	156.3	247.7	202	64.6296	CEK045C9R_rc /REP_DB=TREMBL Accession /FEA=EST Transcript /REVCOMP /GB=D34394 /DEF=C.elegans cDNA clone yk45c9 : 3prime end, single read.
173040_at	54.3	49.1	51.7	3.67696	55.6	82.4	69	18.9505	CEK030B3R_rc /REP_DB=TREMBL Accession /FEA=EST Transcript /REVCOMP /GB=D33387 /DEF=C.elegans cDNA clone yk30b3 : 3prime end, single read.
173041_s_at	229.6	212	220.8	12.4451	248.2	241.6	244.9	4.6669	CEC3444_rc /REP_DB=TREMBL Accession /FEA=EST Transcript /REVCOMP /GB=C11344 /DEF=C.elegans cDNA clone yk171b10 : 3prime end, single read.
173042_s_at	20.6	9.9	15.25	7.56604	24.6	29.3	26.95	3.3234	CEK042D3R_rc /REP_DB=TREMBL Accession /FEA=EST Transcript /REVCOMP /GB=D34193 /DEF=C.elegans cDNA clone yk42d3 : 3prime end, single read.
173043_at	662.3	764.9	713.6	72.5492	794.4	780.8	787.6	9.61665	CEK071D2R_rc /REP_DB=TREMBL Accession /FEA=EST Transcript /REVCOMP /GB=D65945 /DEF=C.elegans cDNA clone yk71d2 : 3prime end, single read.
173044_at	620.5	910.2	765.35	204.849	937.1	1078.5	1007.8	99.9849	CEK079E3R_rc /REP_DB=TREMBL Accession /FEA=EST Transcript /REVCOMP /GB=D71652 /DEF=C.elegans cDNA clone yk79e3 : 3prime end, single read.
173045_at	147.4	140	143.7	5.23259	192.7	174.8	183.75	12.6572	CEC1263_rc /REP_DB=TREMBL Accession /FEA=EST Transcript /REVCOMP /GB=C11126 /DEF=C.elegans cDNA clone yk164d12 : 3prime end, single read.
173046_at	1.7	11.3	6.5	6.78823	7.5	13.9	10.7	4.52548	CEK001CZR_rc /REP_DB=TREMBL Accession /FEA=EST Transcript /REVCOMP /GB=D26755 /DEF=C.elegans cDNA clone yk1c12 : 3prime end, single read.
173047_s_at	85.2	92.8	89	5.37401	89.6	125.4	107.5	25.3144	CEK021H3R_rc /REP_DB=TREMBL Accession /FEA=EST Transcript /REVCOMP /GB=D32813 /DEF=C.elegans cDNA clone yk21h3 : 3prime end, single read.
173048_at	9.8	5.8	7.8	2.82843	16.9	38.7	27.8	15.4149	CEK011A9R_rc /REP_DB=TREMBL Accession /FEA=EST Transcript /REVCOMP /GB=D32333 /DEF=C.elegans cDNA clone yk11a9 : 3prime end, single read.
173049_at	1591.7	579.4	1085.55	715.804	801.7	1429.5	1115.6	443.922	CEK010F9R_rc /REP_DB=TREMBL Accession /FEA=EST Transcript /REVCOMP /GB=D27199 /DEF=C.elegans cDNA clone yk10f9 : 3prime end, single read.
173050_at	335.5	264.5	300	50.2046	262.9	286.8	274.85	16.8999	CEK002H6R_rc /REP_DB=TREMBL Accession /FEA=EST Transcript /REVCOMP /GB=D27408 /DEF=C.elegans cDNA clone yk2h6 : 3prime end, single read.
173051_s_at	4278.4	2679.5	3478.95	1130.59	5434.8	6730.4	6082.6	916.128	C57430_rc /REP_DB=TREMBL Accession /FEA=EST Transcript /REVCOMP /GB=C57430 /DEF=C.elegans cDNA clone yk303e11 : 3prime end, single read.
173052_at	410.7	343.2	376.95	47.7297	351.5	412.8	382.15	43.3456	C35214_rc /REP_DB=TREMBL Accession /FEA=EST Transcript /REVCOMP /GB=C35214 /DEF=C.elegans cDNA clone yk426f12 : 3prime end, single read.
173053_s_at	209	215.6	212.3	4.6669	227.2	204.7	215.95	15.9099	C35670_rc /REP_DB=TREMBL Accession /FEA=EST Transcript /REVCOMP /GB=C35670 /DEF=C.elegans cDNA clone yk436e10 : 3prime end, single read.
173054_at	32.1	34.4	33.25	1.62635	16	23.6	19.8	5.37401	C39116_rc /REP_DB=TREMBL Accession /FEA=EST Transcript /REVCOMP /GB=C39116 /DEF=C.elegans cDNA clone yk505h12 : 3prime end, single read.
173055_s_at	3587.8	3457.2	3522.5	92.3481	3596.9	3525.9	3561.4	50.2046	C52030_rc /REP_DB=TREMBL Accession /FEA=EST Transcript /REVCOMP /GB=C52030 /DEF=C.elegans cDNA clone yk224h12 : 3prime end, single read.
173056_at	2257	2169.9	2213.45	61.589	1049	3211	2130	1528.76	C52736_rc /REP_DB=TREMBL Accession /FEA=EST Transcript /REVCOMP /GB=C52736 /DEF=C.elegans cDNA clone yk272c10 : 3prime end, single read.
173057_at	14.3	20	17.15	4.03051	19.7	37.5	28.6	12.5865	CEC0703_rc /REP_DB=TREMBL Accession /FEA=EST Transcript /REVCOMP /GB=C11070 /DEF=C.elegans cDNA clone yk163d5 : 3prime end, single read.
173058_s_at	161.3	154	157.65	5.16188	136.3	151.7	144	10.8894	C55558_rc /REP_DB=TREMBL Accession /FEA=EST Transcript /REVCOMP /GB=C55558 /DEF=C.elegans cDNA clone yk205f10 : 3prime end, single read.
173059_at	579.4	510.9	545.15	48.4368	151.7	397.5	274.6	173.807	C57176_rc /REP_DB=TREMBL Accession /FEA=EST Transcript /REVCOMP /GB=C57176 /DEF=C.elegans cDNA clone yk300a10 : 3prime end, single read.
173060_s_at	2.7	3.5	3.1	0.565685	2.9	0.8	1.85	1.48492	C58103_rc /REP_DB=TREMBL Accession /FEA=EST Transcript /REVCOMP /GB=C58103 /DEF=C.elegans cDNA clone yk361c12 : 3prime end, single read.
173061_at	5.9	18.5	12.2	8.90955	11.3	18.6	14.95	5.16188	C60111_rc /REP_DB=TREMBL Accession /FEA=EST Transcript /REVCOMP /GB=C60111 /DEF=C.elegans cDNA clone yk381a11 : 3prime end, single read.
173062_at	7.3	17.1	12.2	6.92965	16.3	23	19.65	4.73762	CEC3693_rc /REP_DB=TREMBL Accession /FEA=EST Transcript /REVCOMP /GB=C10369 /DEF=C.elegans cDNA clone yk145a7 : 3prime end, single read.
173063_at	21.3	20.7	21	0.424264	25	33.4	29.2	5.9397	CEK017B5R_rc /REP_DB=TREMBL Accession /FEA=EST Transcript /REVCOMP /GB=D32460 /DEF=C.elegans cDNA clone yk17b5 : 3prime end, single read.
173064_at	77	67.6	72.3	6.6468	63.7	78.5	71.1	10.4652	CEK015C5R_rc /REP_DB=TREMBL Accession /FEA=EST Transcript /REVCOMP /GB=D32425 /DEF=C.elegans cDNA clone yk15c5 : 3prime end, single read.
173065_at	64.4	44.5	54.45	14.0714	37.3	60.2	48.75	16.1927	CEK016G9R_rc /REP_DB=TREMBL Accession /FEA=EST Transcript /REVCOMP /GB=D26906 /DEF=C.elegans cDNA clone yk16g9 : 3prime end, single read.
173066_at	132.6	88.8	110.7	30.9713	112.2	118.2	115.2	4.24264	CEK016A7R_rc /REP_DB=TREMBL Accession /FEA=EST Transcript /REVCOMP /GB=D27635 /DEF=C.elegans cDNA clone yk16a7 : 3prime end, single read.
173067_at	58.2	71.4	64.8	9.33381	62.7	81.6	72.15	13.3643	CEK016D7R_rc /REP_DB=TREMBL Accession /FEA=EST Transcript /REVCOMP /GB=D27644 /DEF=C.elegans cDNA clone yk16d7 : 3prime end, single read.
173068_at	78	82.4	80.2	3.11127	39.8	79.5	59.65	28.0721	CEK023E1R_rc /REP_DB=TREMBL Accession /FEA=EST Transcript /REVCOMP /GB=D32918 /DEF=C.elegans cDNA clone yk23e1 : 3prime end, single read.
173069_at	87.8	104.6	96.2	11.8794	79.9	74.9	77.4	3.53553	AV183153_rc /REP_DB=TREMBL Accession /FEA=EST Transcript /REVCOMP /GB=AV183153 /DEF=Caenorhabditis elegans cDNA clone:yk647c2 : 3prime end, single read.
173070_s_at	113.7	60.1	86.9	37.9009	120.7	92.6	106.65	19.8697	AV183196_rc /REP_DB=TREMBL Accession /FEA=EST Transcript /REVCOMP /GB=AV183196 /DEF=Caenorhabditis elegans cDNA clone:yk647g6 : 3prime end, single read.
173071_s_at	4	3.5	3.75	0.353553	4.5	17.7	11.1	9.33381	AV177885_rc /REP_DB=TREMBL Accession /FEA=EST Transcript /REVCOMP /GB=AV177885 /DEF=Caenorhabditis elegans cDNA clone:yk535b9 : 3prime end, single read.
173072_at	9	12.7	10.85	2.6163	24.7	8.8	16.75	11.243	AV180263_rc /REP_DB=TREMBL Accession /FEA=EST Transcript /REVCOMP /GB=AV180263 /DEF=Caenorhabditis elegans cDNA clone:yk604h8 : 3prime end, single read.
173073_s_at	140.5	113.5	127	19.0919	139	165.6	152.3	18.809	AV184427_rc /REP_DB=TREMBL Accession /FEA=EST Transcript /REVCOMP /GB=AV184427 /DEF=Caenorhabditis elegans cDNA clone:yk664d2 : 3prime end, single read.
173074_at	105.3	136.2	120.75	21.8496	97.9	87.9	92.9	7.07107	AV180306_rc /REP_DB=TREMBL Accession /FEA=EST Transcript /REVCOMP /GB=AV180306 /DEF=Caenorhabditis elegans cDNA clone:yk605e4 : 3prime end, single read.
173075_at	155.9	181.8	168.85	18.3141	94	138.7	116.35	31.6077	AV183418_rc /REP_DB=TREMBL Accession /FEA=EST Transcript /REVCOMP /GB=AV183418 /DEF=Caenorhabditis elegans cDNA clone:yk651d4 : 3prime end, single read.
173076_s_at	230.4	304.9	267.65	52.6795	262.1	293.3	277.7	22.0617	AV183540_rc /REP_DB=TREMBL Accession /FEA=EST Transcript /REVCOMP /GB=AV183540 /DEF=Caenorhabditis elegans cDNA clone:yk653a1 : 3prime end, single read.
173077_s_at	148.5	100.1	124.3	34.224	110.4	150.7	130.55	28.4964	AV180443_rc /REP_DB=TREMBL Accession /FEA=EST Transcript /REVCOMP /GB=AV180443 /DEF=Caenorhabditis elegans cDNA clone:yk607d8 : 3prime end, single read.
173078_at	58.8	50.4	54.6	5.9397	60.5	58.3	59.4	1.55563	AV184175_rc /REP_DB=TREMBL Accession /FEA=EST Transcript /REVCOMP /GB=AV184175 /DEF=Caenorhabditis elegans cDNA clone:yk661a6 : 3prime end, single read.
173079_s_at	119.5	80	99.75	27.9307	54.3	75.1	64.7	14.7078	AV184196_rc /REP_DB=TREMBL Accession /FEA=EST Transcript /REVCOMP /GB=AV184196 /DEF=Caenorhabditis elegans cDNA clone:yk661c9 : 3prime end, single read.
173080_s_at	397.8	284.4	341.1	80.1859	426.6	493.8	460.2	47.5176	AV180577_rc /REP_DB=TREMBL Accession /FEA=EST Transcript /REVCOMP /GB=AV180577 /DEF=Caenorhabditis elegans cDNA clone:yk609c4 : 3prime end, single read.
173081_s_at	47.2	47.3	47.25	0.0707107	48.6	25.6	37.1	16.2635	AV200946 /REP_DB=TREMBL Accession /FEA=EST Transcript /GB=AV200946 /DEF=Caenorhabditis elegans cDNA clone:yk583f11 : 3prime end, single read.
173082_at	11.1	18.1	14.6	4.94975	13.4	8.9	11.15	3.18198	AV178755 /REP_DB=TREMBL Accession /FEA=EST Transcript /GB=AV178755 /DEF=Caenorhabditis elegans cDNA clone:yk571d9 : 3prime end, single read.
173083_s_at	644.2	942.1	793.15	210.647	280.1	135	207.55	102.601	AV199772 /REP_DB=TREMBL Accession /FEA=EST Transcript /GB=AV199772 /DEF=Caenorhabditis elegans cDNA clone:yk551e4 : 3prime end, single read.
173084_at	2681.9	2101.1	2391.5	410.688	3413	3691.9	3552.45	197.212	CEK109CYR_rc /REP_DB=TREMBL Accession /FEA=EST Transcript /REVCOMP /GB=D72778 /DEF=C.elegans cDNA clone yk109c11 : 3prime end, single read.
173085_at	42.7	28.1	35.4	10.3238	52.4	55.6	54	2.26274	CEK101DZR_rc /REP_DB=TREMBL Accession /FEA=EST Transcript /REVCOMP /GB=D66489 /DEF=C.elegans cDNA clone yk101d12 : 3prime end, single read.
173086_s_at	540.8	720.8	630.8	127.279	216.1	515.2	365.65	211.496	CEK049HZR_rc /REP_DB=TREMBL Accession /FEA=EST Transcript /REVCOMP /GB=D64348 /DEF=C.elegans cDNA clone yk49h12 : 3prime end, single read.
173087_s_at	6495.6	4969.2	5732.4	1079.33	4979.4	7030	6004.7	1449.99	CEK069GYR_rc /REP_DB=TREMBL Accession /FEA=EST Transcript /REVCOMP /GB=D65848 /DEF=C.elegans cDNA clone yk69g11 : 3prime end, single read.
173088_s_at	113.2	110.5	111.85	1.90919	95.7	82.6	89.15	9.2631	CEK095HZR_rc /REP_DB=TREMBL Accession /FEA=EST Transcript /REVCOMP /GB=D66354 /DEF=C.elegans cDNA clone yk95h12 : 3prime end, single read.
173089_at	19.9	18.1	19	1.27279	5.8	24.8	15.3	13.435	CEK101H4R_rc /REP_DB=TREMBL Accession /FEA=EST Transcript /REVCOMP /GB=D66516 /DEF=C.elegans cDNA clone yk101h4 : 3prime end, single read.
173090_s_at	883.5	652.9	768.2	163.059	673.2	474	573.6	140.856	CEK120E3R_rc /REP_DB=TREMBL Accession /FEA=EST Transcript /REVCOMP /GB=D66672 /DEF=C.elegans cDNA clone yk120e3 : 3prime end, single read.
173091_at	6.3	9.4	7.85	2.19203	14	10.3	12.15	2.6163	CEK127B1R_rc /REP_DB=TREMBL Accession /FEA=EST Transcript /REVCOMP /GB=D64881 /DEF=C.elegans cDNA clone yk127b1 : 3prime end, single read.
173092_at	68.8	83.7	76.25	10.5359	27.2	77.5	52.35	35.5675	CEK013E6R_rc /REP_DB=TREMBL Accession /FEA=EST Transcript /REVCOMP /GB=D27356 /DEF=C.elegans cDNA clone yk13e6 : 3prime end, single read.
173093_s_at	82.7	77.4	80.05	3.74767	50.3	49.8	50.05	0.353553	CEK013E6R_rc /REP_DB=TREMBL Accession /FEA=EST Transcript /REVCOMP /GB=D27356 /DEF=C.elegans cDNA clone yk13e6 : 3prime end, single read.
173094_s_at	44.2	41.9	43.05	1.62635	50.1	39.1	44.6	7.77817	CEK013E2R_rc /REP_DB=TREMBL Accession /FEA=EST Transcript /REVCOMP /GB=D27554 /DEF=C.elegans cDNA clone yk13e2 : 3prime end, single read.
173095_at	35.5	29.6	32.55	4.17193	28.3	30.6	29.45	1.62635	CEK014E7R_rc /REP_DB=TREMBL Accession /FEA=EST Transcript /REVCOMP /GB=D27329 /DEF=C.elegans cDNA clone yk14e7 : 3prime end, single read.
173096_at	14.8	50.7	32.75	25.3851	1.6	11.4	6.5	6.92965	CEK015B8R_rc /REP_DB=TREMBL Accession /FEA=EST Transcript /REVCOMP /GB=D27608 /DEF=C.elegans cDNA clone yk15b8 : 3prime end, single read.
173097_at	67.3	58	62.65	6.57609	80.3	82.4	81.35	1.48492	CEK015A1R_rc /REP_DB=TREMBL Accession /FEA=EST Transcript /REVCOMP /GB=D27600 /DEF=C.elegans cDNA clone yk15a1 : 3prime end, single read.
173098_at	181.5	207	194.25	18.0312	391.3	304.8	348.05	61.1647	AV180073_rc /REP_DB=TREMBL Accession /FEA=EST Transcript /REVCOMP /GB=AV180073 /DEF=Caenorhabditis elegans cDNA clone:yk602d1 : 3prime end, single read.
173099_at	2.1	11.4	6.75	6.57609	9.4	2.7	6.05	4.73762	AV200034_rc /REP_DB=TREMBL Accession /FEA=EST Transcript /REVCOMP /GB=AV200034 /DEF=Caenorhabditis elegans cDNA clone:yk555f8 : 3prime end, single read.
173100_s_at	4648.3	4127.9	4388.1	367.978	5192.2	5153.5	5172.85	27.365	AV184781_rc /REP_DB=TREMBL Accession /FEA=EST Transcript /REVCOMP /GB=AV184781 /DEF=Caenorhabditis elegans cDNA clone:yk669d5 : 3prime end, single read.
173101_at	336.5	340.6	338.55	2.89914	428.1	584.5	506.3	110.592	AU115383_rc /REP_DB=TREMBL Accession /FEA=EST Transcript /REVCOMP /GB=AU115383 /DEF=Caenorhabditis elegans cDNA clone:yk732a4 : 3prime end, single read.
173102_at	3.5	3.8	3.65	0.212132	10	1.6	5.8	5.9397	AU115685_rc /REP_DB=TREMBL Accession /FEA=EST Transcript /REVCOMP /GB=AU115685 /DEF=Caenorhabditis elegans cDNA clone:yk735e7 : 3prime end, single read.
173103_s_at	304.4	286.4	295.4	12.7279	283.7	218.5	251.1	46.1034	AU115816_rc /REP_DB=TREMBL Accession /FEA=EST Transcript /REVCOMP /GB=AU115816 /DEF=Caenorhabditis elegans cDNA clone:yk737b2 : 3prime end, single read.
173104_at	1092	944.4	1018.2	104.369	1490.4	1651.2	1570.8	113.703	AU116044_rc /REP_DB=TREMBL Accession /FEA=EST Transcript /REVCOMP /GB=AU116044 /DEF=Caenorhabditis elegans cDNA clone:yk740a1 : 3prime end, single read.
173105_at	36.5	27.7	32.1	6.22254	53.6	52.2	52.9	0.989949	AU116653_rc /REP_DB=TREMBL Accession /FEA=EST Transcript /REVCOMP /GB=AU116653 /DEF=Caenorhabditis elegans cDNA clone:yk747c6 : 3prime end, single read.
173106_at	48.9	38.3	43.6	7.49533	34.6	47.6	41.1	9.19239	AV185003_rc /REP_DB=TREMBL Accession /FEA=EST Transcript /REVCOMP /GB=AV185003 /DEF=Caenorhabditis elegans cDNA clone:yk672c8 : 3prime end, single read.
173107_at	84.9	45.9	65.4	27.5772	51.5	91.5	71.5	28.2843	AV182916_rc /REP_DB=TREMBL Accession /FEA=EST Transcript /REVCOMP /GB=AV182916 /DEF=Caenorhabditis elegans cDNA clone:yk644c4 : 3prime end, single read.
173108_at	920	761.4	840.7	112.147	1125.9	992.1	1059	94.6109	AV175918_rc /REP_DB=TREMBL Accession /FEA=EST Transcript /REVCOMP /GB=AV175918 /DEF=Caenorhabditis elegans cDNA clone:yk498f7 : 3prime end, single read.
173109_s_at	0.5	0.3	0.4	0.141421	2.3	0.5	1.4	1.27279	AV182430_rc /REP_DB=TREMBL Accession /FEA=EST Transcript /REVCOMP /GB=AV182430 /DEF=Caenorhabditis elegans cDNA clone:yk637g5 : 3prime end, single read.
173110_at	12.4	18.3	15.35	4.17193	12.3	3.8	8.05	6.01041	AV182332_rc /REP_DB=TREMBL Accession /FEA=EST Transcript /REVCOMP /GB=AV182332 /DEF=Caenorhabditis elegans cDNA clone:yk636d1 : 3prime end, single read.
173111_s_at	457	534.5	495.75	54.8008	464	510.7	487.35	33.0219	AV182337_rc /REP_DB=TREMBL Accession /FEA=EST Transcript /REVCOMP /GB=AV182337 /DEF=Caenorhabditis elegans cDNA clone:yk636d4 : 3prime end, single read.
173112_s_at	10143.3	10348	10245.6	144.745	9974.4	13333.5	11654	2375.24	AV182341_rc /REP_DB=TREMBL Accession /FEA=EST Transcript /REVCOMP /GB=AV182341 /DEF=Caenorhabditis elegans cDNA clone:yk636e1 : 3prime end, single read.
173113_at	2598.3	3519.5	3058.9	651.387	2346	3287.3	2816.65	665.6	AV182401_rc /REP_DB=TREMBL Accession /FEA=EST Transcript /REVCOMP /GB=AV182401 /DEF=Caenorhabditis elegans cDNA clone:yk637c6 : 3prime end, single read.
173114_s_at	509.6	631.6	570.6	86.267	468.7	539.7	504.2	50.2046	AV182601_rc /REP_DB=TREMBL Accession /FEA=EST Transcript /REVCOMP /GB=AV182601 /DEF=Caenorhabditis elegans cDNA clone:yk640b6 : 3prime end, single read.
173115_s_at	410.9	360.2	385.55	35.8503	624	446.5	535.25	125.511	AV182552_rc /REP_DB=TREMBL Accession /FEA=EST Transcript /REVCOMP /GB=AV182552 /DEF=Caenorhabditis elegans cDNA clone:yk639e6 : 3prime end, single read.
173116_s_at	6	13.3	9.65	5.16188	21.3	4.7	13	11.738	AV182910_rc /REP_DB=TREMBL Accession /FEA=EST Transcript /REVCOMP /GB=AV182910 /DEF=Caenorhabditis elegans cDNA clone:yk644c1 : 3prime end, single read.
173117_at	94.5	92.9	93.7	1.13137	63	48.8	55.9	10.0409	AV199772_rc /REP_DB=TREMBL Accession /FEA=EST Transcript /REVCOMP /GB=AV199772 /DEF=Caenorhabditis elegans cDNA clone:yk551e4 : 3prime end, single read.
173118_s_at	283.1	220.6	251.85	44.1942	709.5	486.4	597.95	157.756	AV182908_rc /REP_DB=TREMBL Accession /FEA=EST Transcript /REVCOMP /GB=AV182908 /DEF=Caenorhabditis elegans cDNA clone:yk644b8 : 3prime end, single read.
173119_s_at	129.6	112.4	121	12.1622	97.9	109.4	103.65	8.13173	AV182658_rc /REP_DB=TREMBL Accession /FEA=EST Transcript /REVCOMP /GB=AV182658 /DEF=Caenorhabditis elegans cDNA clone:yk640h4 : 3prime end, single read.
173120_s_at	99.8	88.7	94.25	7.84889	119	94.2	106.6	17.5362	AV181429_rc /REP_DB=TREMBL Accession /FEA=EST Transcript /REVCOMP /GB=AV181429 /DEF=Caenorhabditis elegans cDNA clone:yk620c2 : 3prime end, single read.
173121_s_at	49.9	57.7	53.8	5.51543	61.8	58.5	60.15	2.33345	AV182692_rc /REP_DB=TREMBL Accession /FEA=EST Transcript /REVCOMP /GB=AV182692 /DEF=Caenorhabditis elegans cDNA clone:yk641c8 : 3prime end, single read.
173122_s_at	230.6	230.7	230.65	0.0707107	331.6	350.7	341.15	13.5057	AV180948_rc /REP_DB=TREMBL Accession /FEA=EST Transcript /REVCOMP /GB=AV180948 /DEF=Caenorhabditis elegans cDNA clone:yk614a9 : 3prime end, single read.
173123_at	13.6	9.7	11.65	2.75772	18.9	18.7	18.8	0.141421	AV185552_rc /REP_DB=TREMBL Accession /FEA=EST Transcript /REVCOMP /GB=AV185552 /DEF=Caenorhabditis elegans cDNA clone:yk679g8 : 3prime end, single read.
173124_s_at	185.1	245.8	215.45	42.9214	1209.4	1452.8	1331.1	172.11	AV182934_rc /REP_DB=TREMBL Accession /FEA=EST Transcript /REVCOMP /GB=AV182934 /DEF=Caenorhabditis elegans cDNA clone:yk644e2 : 3prime end, single read.
173125_s_at	693.3	627.1	660.2	46.8105	266.5	565.5	416	211.425	AV181528_rc /REP_DB=TREMBL Accession /FEA=EST Transcript /REVCOMP /GB=AV181528 /DEF=Caenorhabditis elegans cDNA clone:yk621e6 : 3prime end, single read.
173126_s_at	292.6	352.2	322.4	42.1436	198	277.6	237.8	56.2857	AV183069_rc /REP_DB=TREMBL Accession /FEA=EST Transcript /REVCOMP /GB=AV183069 /DEF=Caenorhabditis elegans cDNA clone:yk646b3 : 3prime end, single read.
173127_at	78.2	64.6	71.4	9.61665	55.6	64.9	60.25	6.57609	AV176957_rc /REP_DB=TREMBL Accession /FEA=EST Transcript /REVCOMP /GB=AV176957 /DEF=Caenorhabditis elegans cDNA clone:yk521a6 : 3prime end, single read.
173128_s_at	188.7	203.2	195.95	10.253	263.4	290.3	276.85	19.0212	AV183096_rc /REP_DB=TREMBL Accession /FEA=EST Transcript /REVCOMP /GB=AV183096 /DEF=Caenorhabditis elegans cDNA clone:yk646e2 : 3prime end, single read.
173129_s_at	2273.5	2468.5	2371	137.886	1903	2921	2412	719.835	AV183073_rc /REP_DB=TREMBL Accession /FEA=EST Transcript /REVCOMP /GB=AV183073 /DEF=Caenorhabditis elegans cDNA clone:yk646b9 : 3prime end, single read.
173130_s_at	128.9	154.7	141.8	18.2434	280.7	334.9	307.8	38.3252	AV183089_rc /REP_DB=TREMBL Accession /FEA=EST Transcript /REVCOMP /GB=AV183089 /DEF=Caenorhabditis elegans cDNA clone:yk646d7 : 3prime end, single read.
173131_at	420.5	495	457.75	52.6795	299.9	682.7	491.3	270.68	AV183087_rc /REP_DB=TREMBL Accession /FEA=EST Transcript /REVCOMP /GB=AV183087 /DEF=Caenorhabditis elegans cDNA clone:yk646d4 : 3prime end, single read.
173132_s_at	23	21.4	22.2	1.13137	9.2	26	17.6	11.8794	AV183124_rc /REP_DB=TREMBL Accession /FEA=EST Transcript /REVCOMP /GB=AV183124 /DEF=Caenorhabditis elegans cDNA clone:yk646h1 : 3prime end, single read.
173133_s_at	355.9	427.5	391.7	50.6288	237.9	396.8	317.35	112.359	AV184852_rc /REP_DB=TREMBL Accession /FEA=EST Transcript /REVCOMP /GB=AV184852 /DEF=Caenorhabditis elegans cDNA clone:yk670c6 : 3prime end, single read.
173134_at	75.1	71	73.05	2.89914	41.2	61.5	51.35	14.3543	AV200121_rc /REP_DB=TREMBL Accession /FEA=EST Transcript /REVCOMP /GB=AV200121 /DEF=Caenorhabditis elegans cDNA clone:yk557b1 : 3prime end, single read.
173135_s_at	66.3	87	76.65	14.6371	54.8	63.1	58.95	5.86899	AV200353_rc /REP_DB=TREMBL Accession /FEA=EST Transcript /REVCOMP /GB=AV200353 /DEF=Caenorhabditis elegans cDNA clone:yk574a7 : 3prime end, single read.
173136_at	1.3	1.5	1.4	0.141421	11.4	16.6	14	3.67696	AV199181_rc /REP_DB=TREMBL Accession /FEA=EST Transcript /REVCOMP /GB=AV199181 /DEF=Caenorhabditis elegans cDNA clone:yk541h9 : 3prime end, single read.
173137_s_at	5940.5	6705.8	6323.15	541.149	6059.4	6980	6519.7	650.963	AV184534_rc /REP_DB=TREMBL Accession /FEA=EST Transcript /REVCOMP /GB=AV184534 /DEF=Caenorhabditis elegans cDNA clone:yk665h5 : 3prime end, single read.
173138_s_at	2416.4	2584.2	2500.3	118.653	862.9	1566.2	1214.55	497.308	AV200407_rc /REP_DB=TREMBL Accession /FEA=EST Transcript /REVCOMP /GB=AV200407 /DEF=Caenorhabditis elegans cDNA clone:yk574h1 : 3prime end, single read.
173139_s_at	346	337.5	341.75	6.01041	185.1	304	244.55	84.075	AV199617_rc /REP_DB=TREMBL Accession /FEA=EST Transcript /REVCOMP /GB=AV199617 /DEF=Caenorhabditis elegans cDNA clone:yk549a4 : 3prime end, single read.
173140_at	3.7	1.5	2.6	1.55563	9.6	1.6	5.6	5.65685	AV200532_rc /REP_DB=TREMBL Accession /FEA=EST Transcript /REVCOMP /GB=AV200532 /DEF=Caenorhabditis elegans cDNA clone:yk576f3 : 3prime end, single read.
173141_s_at	649.9	592.7	621.3	40.4465	897.7	665.6	781.65	164.119	AV181555_rc /REP_DB=TREMBL Accession /FEA=EST Transcript /REVCOMP /GB=AV181555 /DEF=Caenorhabditis elegans cDNA clone:yk621h5 : 3prime end, single read.
173142_at	59	47.5	53.25	8.13173	21.3	34.9	28.1	9.61665	AV199424_rc /REP_DB=TREMBL Accession /FEA=EST Transcript /REVCOMP /GB=AV199424 /DEF=Caenorhabditis elegans cDNA clone:yk545g6 : 3prime end, single read.
173143_s_at	52.3	42.5	47.4	6.92965	50.5	66.6	58.55	11.3844	AV184878_rc /REP_DB=TREMBL Accession /FEA=EST Transcript /REVCOMP /GB=AV184878 /DEF=Caenorhabditis elegans cDNA clone:yk670f5 : 3prime end, single read.
173144_at	821.5	943.6	882.55	86.3377	838.1	619.2	728.65	154.786	AU113368_rc /REP_DB=TREMBL Accession /FEA=EST Transcript /REVCOMP /GB=AU113368 /DEF=Caenorhabditis elegans cDNA clone:yk706f3 : 3prime end, single read.
173145_at	416.5	175.6	296.05	170.342	163.5	132	147.75	22.2739	AU113419_rc /REP_DB=TREMBL Accession /FEA=EST Transcript /REVCOMP /GB=AU113419 /DEF=Caenorhabditis elegans cDNA clone:yk707c8 : 3prime end, single read.
173146_s_at	1391.8	1463.5	1427.65	50.6996	1780.3	1875.9	1828.1	67.5994	AV181792_rc /REP_DB=TREMBL Accession /FEA=EST Transcript /REVCOMP /GB=AV181792 /DEF=Caenorhabditis elegans cDNA clone:yk624h2 : 3prime end, single read.
173147_s_at	115.9	56.9	86.4	41.7193	247.9	229	238.45	13.3643	AU113586_rc /REP_DB=TREMBL Accession /FEA=EST Transcript /REVCOMP /GB=AU113586 /DEF=Caenorhabditis elegans cDNA clone:yk709d2 : 3prime end, single read.
173148_s_at	1492.3	1283.6	1387.95	147.573	1698.3	1302.2	1500.25	280.085	AU113913_rc /REP_DB=TREMBL Accession /FEA=EST Transcript /REVCOMP /GB=AU113913 /DEF=Caenorhabditis elegans cDNA clone:yk713a8 : 3prime end, single read.
173149_at	11792.4	9029.8	10411.1	1953.45	9901.4	9458.5	9679.95	313.178	AU113969_rc /REP_DB=TREMBL Accession /FEA=EST Transcript /REVCOMP /GB=AU113969 /DEF=Caenorhabditis elegans cDNA clone:yk713f8 : 3prime end, single read.
173150_at	58	25.3	41.65	23.1224	32	48.2	40.1	11.4551	AV181734_rc /REP_DB=TREMBL Accession /FEA=EST Transcript /REVCOMP /GB=AV181734 /DEF=Caenorhabditis elegans cDNA clone:yk624b4 : 3prime end, single read.
173151_s_at	702.8	830.1	766.45	90.0147	530	443.7	486.85	61.0233	AU114293_rc /REP_DB=TREMBL Accession /FEA=EST Transcript /REVCOMP /GB=AU114293 /DEF=Caenorhabditis elegans cDNA clone:yk717d3 : 3prime end, single read.
173152_at	163.6	237.7	200.65	52.3966	54.4	75	64.7	14.5664	AU114376_rc /REP_DB=TREMBL Accession /FEA=EST Transcript /REVCOMP /GB=AU114376 /DEF=Caenorhabditis elegans cDNA clone:yk718d9 : 3prime end, single read.
173153_s_at	618.3	646.4	632.35	19.8697	307	671	489	257.387	AV181934_rc /REP_DB=TREMBL Accession /FEA=EST Transcript /REVCOMP /GB=AV181934 /DEF=Caenorhabditis elegans cDNA clone:yk628a8 : 3prime end, single read.
173154_s_at	90.7	70.7	80.7	14.1421	49.5	21.1	35.3	20.0818	AU114683_rc /REP_DB=TREMBL Accession /FEA=EST Transcript /REVCOMP /GB=AU114683 /DEF=Caenorhabditis elegans cDNA clone:yk727b8 : 3prime end, single read.
173155_at	34.3	33.7	34	0.424264	21.5	24.3	22.9	1.9799	AV181818_rc /REP_DB=TREMBL Accession /FEA=EST Transcript /REVCOMP /GB=AV181818 /DEF=Caenorhabditis elegans cDNA clone:yk625b7 : 3prime end, single read.
173156_s_at	4559.2	1504.6	3031.9	2159.93	3989.2	1620.8	2805	1674.71	AU115064_rc /REP_DB=TREMBL Accession /FEA=EST Transcript /REVCOMP /GB=AU115064 /DEF=Caenorhabditis elegans cDNA clone:yk725d7 : 3prime end, single read.
173157_s_at	410.3	439.7	425	20.7889	419.4	371.8	395.6	33.6583	AU115167_rc /REP_DB=TREMBL Accession /FEA=EST Transcript /REVCOMP /GB=AU115167 /DEF=Caenorhabditis elegans cDNA clone:yk726f6 : 3prime end, single read.
173158_at	9.4	15.6	12.5	4.38406	4	12.9	8.45	6.29325	AV199532_rc /REP_DB=TREMBL Accession /FEA=EST Transcript /REVCOMP /GB=AV199532 /DEF=Caenorhabditis elegans cDNA clone:yk547g6 : 3prime end, single read.
173159_s_at	22.2	42.7	32.45	14.4957	74.4	44.5	59.45	21.1425	AU115335_rc /REP_DB=TREMBL Accession /FEA=EST Transcript /REVCOMP /GB=AU115335 /DEF=Caenorhabditis elegans cDNA clone:yk730g8 : 3prime end, single read.
173160_s_at	108.6	90.1	99.35	13.0815	171.5	116.2	143.85	39.103	AV181856_rc /REP_DB=TREMBL Accession /FEA=EST Transcript /REVCOMP /GB=AV181856 /DEF=Caenorhabditis elegans cDNA clone:yk625f4 : 3prime end, single read.
173161_at	207.8	244.1	225.95	25.668	119.7	195.3	157.5	53.4573	AV182925_rc /REP_DB=TREMBL Accession /FEA=EST Transcript /REVCOMP /GB=AV182925 /DEF=Caenorhabditis elegans cDNA clone:yk644d2 : 3prime end, single read.
173162_s_at	118.6	146.2	132.4	19.5161	97.1	138.9	118	29.5571	AV183091_rc /REP_DB=TREMBL Accession /FEA=EST Transcript /REVCOMP /GB=AV183091 /DEF=Caenorhabditis elegans cDNA clone:yk646d9 : 3prime end, single read.
173163_s_at	14	73.8	43.9	42.285	14.4	46.5	30.45	22.6981	AV184275_rc /REP_DB=TREMBL Accession /FEA=EST Transcript /REVCOMP /GB=AV184275 /DEF=Caenorhabditis elegans cDNA clone:yk662c7 : 3prime end, single read.
173164_s_at	1982.6	1736.9	1859.75	173.736	1942.7	2052.4	1997.55	77.5696	AV184662_rc /REP_DB=TREMBL Accession /FEA=EST Transcript /REVCOMP /GB=AV184662 /DEF=Caenorhabditis elegans cDNA clone:yk667g10 : 3prime end, single read.
173165_s_at	155.9	151.6	153.75	3.04056	126.8	116.5	121.65	7.2832	AV200831_rc /REP_DB=TREMBL Accession /FEA=EST Transcript /REVCOMP /GB=AV200831 /DEF=Caenorhabditis elegans cDNA clone:yk581d11 : 3prime end, single read.
173166_at	1.5	0.3	0.9	0.848528	1.4	3.7	2.55	1.62635	AV200797_rc /REP_DB=TREMBL Accession /FEA=EST Transcript /REVCOMP /GB=AV200797 /DEF=Caenorhabditis elegans cDNA clone:yk580g10 : 3prime end, single read.
173167_s_at	200.5	203	201.75	1.76777	127.7	156	141.85	20.0111	AV181844_rc /REP_DB=TREMBL Accession /FEA=EST Transcript /REVCOMP /GB=AV181844 /DEF=Caenorhabditis elegans cDNA clone:yk625e10 : 3prime end, single read.
173168_s_at	913.1	666.9	790	174.09	903.8	1029.4	966.6	88.8126	AV178135_rc /REP_DB=TREMBL Accession /FEA=EST Transcript /REVCOMP /GB=AV178135 /DEF=Caenorhabditis elegans cDNA clone:yk538f10 : 3prime end, single read.
173169_at	13.8	24	18.9	7.21249	11.6	10.8	11.2	0.565685	AV175985_rc /REP_DB=TREMBL Accession /FEA=EST Transcript /REVCOMP /GB=AV175985 /DEF=Caenorhabditis elegans cDNA clone:yk499f11 : 3prime end, single read.
173170_s_at	45.5	26.1	35.8	13.7179	26.8	20.3	23.55	4.59619	AV182538_rc /REP_DB=TREMBL Accession /FEA=EST Transcript /REVCOMP /GB=AV182538 /DEF=Caenorhabditis elegans cDNA clone:yk639d11 : 3prime end, single read.
173171_s_at	244.5	198.4	221.45	32.5976	219.7	259.5	239.6	28.1428	AV184705_rc /REP_DB=TREMBL Accession /FEA=EST Transcript /REVCOMP /GB=AV184705 /DEF=Caenorhabditis elegans cDNA clone:yk668d10 : 3prime end, single read.
173172_s_at	11.2	10.3	10.75	0.636396	54.7	41.9	48.3	9.05097	AV183161_rc /REP_DB=TREMBL Accession /FEA=EST Transcript /REVCOMP /GB=AV183161 /DEF=Caenorhabditis elegans cDNA clone:yk647d10 : 3prime end, single read.
173173_at	51	33.4	42.2	12.4451	52.1	48.9	50.5	2.26274	AV198661_rc /REP_DB=TREMBL Accession /FEA=EST Transcript /REVCOMP /GB=AV198661 /DEF=Caenorhabditis elegans cDNA clone:yk275d11 : 3prime end, single read.
173174_s_at	169.8	161.9	165.85	5.58614	137.9	131.7	134.8	4.38406	AV177803_rc /REP_DB=TREMBL Accession /FEA=EST Transcript /REVCOMP /GB=AV177803 /DEF=Caenorhabditis elegans cDNA clone:yk534a11 : 3prime end, single read.
173175_s_at	93.2	69.7	81.45	16.617	27.7	38.7	33.2	7.77817	AV198951_rc /REP_DB=TREMBL Accession /FEA=EST Transcript /REVCOMP /GB=AV198951 /DEF=Caenorhabditis elegans cDNA clone:yk405h7 : 3prime end, single read.
173176_at	225.3	334	279.65	76.8625	190.4	226.7	208.55	25.668	AV179863_rc /REP_DB=TREMBL Accession /FEA=EST Transcript /REVCOMP /GB=AV179863 /DEF=Caenorhabditis elegans cDNA clone:yk598h2 : 3prime end, single read.
173177_s_at	7.6	14.1	10.85	4.59619	1.9	14.2	8.05	8.69741	AV200354_rc /REP_DB=TREMBL Accession /FEA=EST Transcript /REVCOMP /GB=AV200354 /DEF=Caenorhabditis elegans cDNA clone:yk574a8 : 3prime end, single read.
173178_s_at	110.8	65.6	88.2	31.9612	58	39	48.5	13.435	AV178755_rc /REP_DB=TREMBL Accession /FEA=EST Transcript /REVCOMP /GB=AV178755 /DEF=Caenorhabditis elegans cDNA clone:yk571d9 : 3prime end, single read.
173179_s_at	331.6	325.7	328.65	4.17193	321.9	416.9	369.4	67.1751	AV184918_rc /REP_DB=TREMBL Accession /FEA=EST Transcript /REVCOMP /GB=AV184918 /DEF=Caenorhabditis elegans cDNA clone:yk671b7 : 3prime end, single read.
173180_at	20.8	15.5	18.15	3.74767	22.2	24.6	23.4	1.69706	AV179252_rc /REP_DB=TREMBL Accession /FEA=EST Transcript /REVCOMP /GB=AV179252 /DEF=Caenorhabditis elegans cDNA clone:yk590c1 : 3prime end, single read.
173181_s_at	629.7	472.9	551.3	110.874	357.4	711	534.2	250.033	AV181282_rc /REP_DB=TREMBL Accession /FEA=EST Transcript /REVCOMP /GB=AV181282 /DEF=Caenorhabditis elegans cDNA clone:yk618c6 : 3prime end, single read.
173182_at	4952.1	3378.8	4165.45	1112.49	4329.1	5269.6	4799.35	665.034	AV181275_rc /REP_DB=TREMBL Accession /FEA=EST Transcript /REVCOMP /GB=AV181275 /DEF=Caenorhabditis elegans cDNA clone:yk618b9 : 3prime end, single read.
173183_s_at	742.8	659.7	701.25	58.7606	810	798.4	804.2	8.20244	AV181386_rc /REP_DB=TREMBL Accession /FEA=EST Transcript /REVCOMP /GB=AV181386 /DEF=Caenorhabditis elegans cDNA clone:yk619f6 : 3prime end, single read.
173184_at	1.7	2.3	2	0.424264	1.6	1.6	1.6	0	AV181294_rc /REP_DB=TREMBL Accession /FEA=EST Transcript /REVCOMP /GB=AV181294 /DEF=Caenorhabditis elegans cDNA clone:yk618d9 : 3prime end, single read.
173185_s_at	199.8	176.4	188.1	16.5463	165.1	200.1	182.6	24.7487	AV179207_rc /REP_DB=TREMBL Accession /FEA=EST Transcript /REVCOMP /GB=AV179207 /DEF=Caenorhabditis elegans cDNA clone:yk589e2 : 3prime end, single read.
173186_s_at	68.5	62.1	65.3	4.52548	43.8	56	49.9	8.6267	AV181307_rc /REP_DB=TREMBL Accession /FEA=EST Transcript /REVCOMP /GB=AV181307 /DEF=Caenorhabditis elegans cDNA clone:yk618f4 : 3prime end, single read.
173187_s_at	113.5	89.3	101.4	17.112	79	78.1	78.55	0.636396	AV181406_rc /REP_DB=TREMBL Accession /FEA=EST Transcript /REVCOMP /GB=AV181406 /DEF=Caenorhabditis elegans cDNA clone:yk619h9 : 3prime end, single read.
173188_s_at	288.9	356	322.45	47.4469	429.9	301.9	365.9	90.5097	AV181543_rc /REP_DB=TREMBL Accession /FEA=EST Transcript /REVCOMP /GB=AV181543 /DEF=Caenorhabditis elegans cDNA clone:yk621g4 : 3prime end, single read.
173189_at	13.5	5.9	9.7	5.37401	1.5	2.1	1.8	0.424264	AV185394_rc /REP_DB=TREMBL Accession /FEA=EST Transcript /REVCOMP /GB=AV185394 /DEF=Caenorhabditis elegans cDNA clone:yk677g10 : 3prime end, single read.
173190_s_at	87	72	79.5	10.6066	90.1	69.4	79.75	14.6371	AV199340_rc /REP_DB=TREMBL Accession /FEA=EST Transcript /REVCOMP /GB=AV199340 /DEF=Caenorhabditis elegans cDNA clone:yk544f10 : 3prime end, single read.
173191_at	24.3	14.7	19.5	6.78823	24.1	18.1	21.1	4.24264	AV200946_rc /REP_DB=TREMBL Accession /FEA=EST Transcript /REVCOMP /GB=AV200946 /DEF=Caenorhabditis elegans cDNA clone:yk583f11 : 3prime end, single read.
173192_s_at	526.1	463.1	494.6	44.5477	579.8	461.5	520.65	83.6507	AV176061_rc /REP_DB=TREMBL Accession /FEA=EST Transcript /REVCOMP /GB=AV176061 /DEF=Caenorhabditis elegans cDNA clone:yk507d12 : 3prime end, single read.
173193_s_at	1226.7	1166.9	1196.8	42.285	1114.3	1746	1430.15	446.679	AV177163_rc /REP_DB=TREMBL Accession /FEA=EST Transcript /REVCOMP /GB=AV177163 /DEF=Caenorhabditis elegans cDNA clone:yk525c11 : 3prime end, single read.
173194_s_at	82.3	75.2	78.75	5.02046	145.4	184.2	164.8	27.4357	AV179810_rc /REP_DB=TREMBL Accession /FEA=EST Transcript /REVCOMP /GB=AV179810 /DEF=Caenorhabditis elegans cDNA clone:yk598c12 : 3prime end, single read.
173195_s_at	115.4	106.1	110.75	6.57609	119.2	106.8	113	8.76812	AV185121_rc /REP_DB=TREMBL Accession /FEA=EST Transcript /REVCOMP /GB=AV185121 /DEF=Caenorhabditis elegans cDNA clone:yk673h12 : 3prime end, single read.
173196_s_at	159.4	119.8	139.6	28.0014	153.6	94.3	123.95	41.9314	g1619858 /REP_DB=GenBank Identifier /FEA=mRNA Transcript
173197_at	30.1	16.2	23.15	9.82878	15.1	20.7	17.9	3.9598	g156231 /REP_DB=GenBank Identifier /FEA=mRNA Transcript
173198_s_at	2831.4	3302.9	3067.15	333.401	1824.3	3309.7	2567	1050.34	g261066 /REP_DB=GenBank Identifier /FEA=mRNA Transcript
173199_at	34.3	38.9	36.6	3.25269	27.3	35.7	31.5	5.9397	AV199007_rc /REP_DB=TREMBL Accession /FEA=EST Transcript /REVCOMP /GB=AV199007 /DEF=Caenorhabditis elegans cDNA clone:yk539a12 : 3prime end, single read.
173200_s_at	32.3	46.9	39.6	10.3238	24.8	32.5	28.65	5.44472	AV184903_rc /REP_DB=TREMBL Accession /FEA=EST Transcript /REVCOMP /GB=AV184903 /DEF=Caenorhabditis elegans cDNA clone:yk671a12 : 3prime end, single read.
173201_s_at	79.7	79.7	79.7	0	97.7	81.8	89.75	11.243	AU113217_rc /REP_DB=TREMBL Accession /FEA=EST Transcript /REVCOMP /GB=AU113217 /DEF=Caenorhabditis elegans cDNA clone:yk704e10 : 3prime end, single read.
173202_s_at	1215.6	1276.2	1245.9	42.8507	1527.1	1309.1	1418.1	154.149	AV178725_rc /REP_DB=TREMBL Accession /FEA=EST Transcript /REVCOMP /GB=AV178725 /DEF=Caenorhabditis elegans cDNA clone:yk571a11 : 3prime end, single read.
173203_at	10790.7	7839	9314.85	2087.17	8974.8	7395.3	8185.05	1116.88	AU114082_rc /REP_DB=TREMBL Accession /FEA=EST Transcript /REVCOMP /GB=AU114082 /DEF=Caenorhabditis elegans cDNA clone:yk715a12 : 3prime end, single read.
173204_s_at	743.3	683.4	713.35	42.3557	833.6	512.2	672.9	227.264	AU115657_rc /REP_DB=TREMBL Accession /FEA=EST Transcript /REVCOMP /GB=AU115657 /DEF=Caenorhabditis elegans cDNA clone:yk735c12 : 3prime end, single read.
173205_s_at	173.2	228.7	200.95	39.2444	180.1	152.7	166.4	19.3747	AV198991_rc /REP_DB=TREMBL Accession /FEA=EST Transcript /REVCOMP /GB=AV198991 /DEF=Caenorhabditis elegans cDNA clone:yk407g12 : 3prime end, single read.
173206_s_at	1642.6	1555.5	1599.05	61.589	2675.9	2923.7	2799.8	175.221	AU114202_rc /REP_DB=TREMBL Accession /FEA=EST Transcript /REVCOMP /GB=AU114202 /DEF=Caenorhabditis elegans cDNA clone:yk716d12 : 3prime end, single read.
173207_at	215	162.9	188.95	36.8403	2143.1	1764.8	1953.95	267.498	AU114189_rc /REP_DB=TREMBL Accession /FEA=EST Transcript /REVCOMP /GB=AU114189 /DEF=Caenorhabditis elegans cDNA clone:yk716c10 : 3prime end, single read.
173208_s_at	4270.6	4134.9	4202.75	95.9544	4333.9	4371.8	4352.85	26.7993	AV178490_rc /REP_DB=TREMBL Accession /FEA=EST Transcript /REVCOMP /GB=AV178490 /DEF=Caenorhabditis elegans cDNA clone:yk567a11 : 3prime end, single read.
173209_s_at	626	595.8	610.9	21.3546	591.9	416.9	504.4	123.744	AU113289_rc /REP_DB=TREMBL Accession /FEA=EST Transcript /REVCOMP /GB=AU113289 /DEF=Caenorhabditis elegans cDNA clone:yk705e12 : 3prime end, single read.
173210_s_at	325.4	325.5	325.45	0.0707107	340.3	323.6	331.95	11.8087	AV179694_rc /REP_DB=TREMBL Accession /FEA=EST Transcript /REVCOMP /GB=AV179694 /DEF=Caenorhabditis elegans cDNA clone:yk596g11 : 3prime end, single read.
173211_at	696.5	481.1	588.8	152.311	488.5	814.4	651.45	230.446	AV179768_rc /REP_DB=TREMBL Accession /FEA=EST Transcript /REVCOMP /GB=AV179768 /DEF=Caenorhabditis elegans cDNA clone:yk597g11 : 3prime end, single read.
173212_at	31.4	18	24.7	9.47523	17.3	30.6	23.95	9.40452	AV180397_rc /REP_DB=TREMBL Accession /FEA=EST Transcript /REVCOMP /GB=AV180397 /DEF=Caenorhabditis elegans cDNA clone:yk606h12 : 3prime end, single read.
173213_s_at	260.4	267.1	263.75	4.73762	386	398.1	392.05	8.55599	AV180904_rc /REP_DB=TREMBL Accession /FEA=EST Transcript /REVCOMP /GB=AV180904 /DEF=Caenorhabditis elegans cDNA clone:yk613f10 : 3prime end, single read.
173214_s_at	3022.7	2640.4	2831.55	270.327	2365.4	2861.8	2613.6	351.008	AV181428_rc /REP_DB=TREMBL Accession /FEA=EST Transcript /REVCOMP /GB=AV181428 /DEF=Caenorhabditis elegans cDNA clone:yk620c12 : 3prime end, single read.
173215_at	271.8	275.6	273.7	2.68701	186.9	298.3	242.6	78.7717	AV181323_rc /REP_DB=TREMBL Accession /FEA=EST Transcript /REVCOMP /GB=AV181323 /DEF=Caenorhabditis elegans cDNA clone:yk618h10 : 3prime end, single read.
173216_s_at	98.6	107.1	102.85	6.01041	130.6	102.3	116.45	20.0111	AV181502_rc /REP_DB=TREMBL Accession /FEA=EST Transcript /REVCOMP /GB=AV181502 /DEF=Caenorhabditis elegans cDNA clone:yk621c10 : 3prime end, single read.
173217_at	285.6	200.3	242.95	60.3162	245.1	352.4	298.75	75.8726	AV181671_rc /REP_DB=TREMBL Accession /FEA=EST Transcript /REVCOMP /GB=AV181671 /DEF=Caenorhabditis elegans cDNA clone:yk623d11 : 3prime end, single read.
173218_s_at	1392.4	1445.4	1418.9	37.4767	1023.1	1593.1	1308.1	403.051	AV182309_rc /REP_DB=TREMBL Accession /FEA=EST Transcript /REVCOMP /GB=AV182309 /DEF=Caenorhabditis elegans cDNA clone:yk636a12 : 3prime end, single read.
173219_s_at	117.2	81.8	99.5	25.0316	129.6	95.6	112.6	24.0416	AV182704_rc /REP_DB=TREMBL Accession /FEA=EST Transcript /REVCOMP /GB=AV182704 /DEF=Caenorhabditis elegans cDNA clone:yk641e10 : 3prime end, single read.
173220_s_at	773.2	690.1	731.65	58.7606	678.6	458.1	568.35	155.917	AV183143_rc /REP_DB=TREMBL Accession /FEA=EST Transcript /REVCOMP /GB=AV183143 /DEF=Caenorhabditis elegans cDNA clone:yk647b11 : 3prime end, single read.
173221_s_at	311.8	261.8	286.8	35.3553	546.5	342.6	444.55	144.179	AV183412_rc /REP_DB=TREMBL Accession /FEA=EST Transcript /REVCOMP /GB=AV183412 /DEF=Caenorhabditis elegans cDNA clone:yk651c12 : 3prime end, single read.
173222_s_at	1081.9	1092.7	1087.3	7.63675	424.1	679.3	551.7	180.454	AV184434_rc /REP_DB=TREMBL Accession /FEA=EST Transcript /REVCOMP /GB=AV184434 /DEF=Caenorhabditis elegans cDNA clone:yk664e11 : 3prime end, single read.
173223_s_at	453.5	419.1	436.3	24.3245	255.8	299.2	277.5	30.6884	AV181476_rc /REP_DB=TREMBL Accession /FEA=EST Transcript /REVCOMP /GB=AV181476 /DEF=Caenorhabditis elegans cDNA clone:yk620h12 : 3prime end, single read.
173224_s_at	6.3	32.2	19.25	18.3141	38.3	50.5	44.4	8.6267	g5902457 /REP_DB=GenBank Identifier /FEA=mRNA Transcript /DEF=ceinsulin-3
173225_at	84	97.7	90.85	9.68736	43.7	55.7	49.7	8.48528	g2258470 /REP_DB=GenBank Identifier /FEA=mRNA Transcript
173226_s_at	223.8	229.8	226.8	4.24264	222.5	172.1	197.3	35.6382	g1619862 /REP_DB=GenBank Identifier /FEA=mRNA Transcript
173227_at	132.1	138.3	135.2	4.38406	125.7	114.5	120.1	7.9196	C55248_rc /REP_DB=TREMBL Accession /GB=C55248 /FEA=Transcript Cluster /DEF=C.elegans cDNA clone yk405c3 : 3prime end, single read.
173228_at	2.9	2.1	2.5	0.565685	2.4	2.9	2.65	0.353553	C56848_rc /REP_DB=TREMBL Accession /GB=C56848 /FEA=Transcript Cluster /DEF=C.elegans cDNA clone yk278f5 : 3prime end, single read.
173229_s_at	727.5	899.2	813.35	121.41	784.1	973.2	878.65	133.714	C60047_rc /REP_DB=TREMBL Accession /GB=C60047 /FEA=Transcript Cluster /DEF=C.elegans cDNA clone yk446f5 : 3prime end, single read.
173230_s_at	7.5	1.8	4.65	4.03051	9.9	5.5	7.7	3.11127	C52705_rc /REP_DB=TREMBL Accession /GB=C52705 /FEA=Transcript Cluster /DEF=C.elegans cDNA clone yk271h3 : 3prime end, single read.
173231_at	56.7	43.3	50	9.47523	53.9	50.3	52.1	2.54558	C53226_rc /REP_DB=TREMBL Accession /GB=C53226 /FEA=Transcript Cluster /DEF=C.elegans cDNA clone yk295d7 : 3prime end, single read.
173232_s_at	170.3	161.5	165.9	6.22254	182	123.9	152.95	41.0829	CEK123C8F /REP_DB=TREMBL Accession /GB=D70683 /FEA=Transcript Cluster /DEF=C.elegans cDNA clone yk123c8 : 5prime end, single read.
173233_s_at	20	13.4	16.7	4.6669	7.2	25.1	16.15	12.6572	C37848_rc /REP_DB=TREMBL Accession /GB=C37848 /FEA=Transcript Cluster /DEF=C.elegans cDNA clone yk479g1 : 3prime end, single read.
173234_s_at	109.4	80.7	95.05	20.294	136.5	101.4	118.95	24.8194	C52750_rc /REP_DB=TREMBL Accession /GB=C52750 /FEA=Transcript Cluster /DEF=C.elegans cDNA clone yk272d5 : 3prime end, single read.
173235_at	676.1	904.8	790.45	161.715	316.7	274.7	295.7	29.6985	C58401_rc /REP_DB=TREMBL Accession /GB=C58401 /FEA=Transcript Cluster /DEF=C.elegans cDNA clone yk366e4 : 3prime end, single read.
173236_at	108.9	109.2	109.05	0.212132	122.5	140.2	131.35	12.5158	C56588_rc /REP_DB=TREMBL Accession /GB=C56588 /FEA=Transcript Cluster /DEF=C.elegans cDNA clone yk264c3 : 3prime end, single read.
173237_s_at	193.2	219.3	206.25	18.4555	262.2	231.7	246.95	21.5668	C55935_rc /REP_DB=TREMBL Accession /GB=C55935 /FEA=Transcript Cluster /DEF=C.elegans cDNA clone yk231g5 : 3prime end, single read.
173238_s_at	218.4	184.2	201.3	24.1831	164.7	173.1	168.9	5.9397	C51398_rc /REP_DB=TREMBL Accession /GB=C51398 /FEA=Transcript Cluster /DEF=C.elegans cDNA clone yk195b3 : 3prime end, single read.
173239_s_at	1484.3	1323.5	1403.9	113.703	1386.9	1466.9	1426.9	56.5685	CEC188_rc /REP_DB=TREMBL Accession /GB=C08188 /FEA=Transcript Cluster /DEF=C.elegans cDNA clone yk184a1 : 3prime end, single read.
173240_s_at	1746	1448.3	1597.15	210.506	3065.6	2494.6	2780.1	403.758	CEC594_rc /REP_DB=TREMBL Accession /GB=C07594 /FEA=Transcript Cluster /DEF=C.elegans cDNA clone yk143a4 : 3prime end, single read.
173241_at	73.5	77.9	75.7	3.11127	101.1	66.4	83.75	24.5366	CEC758_rc /REP_DB=TREMBL Accession /GB=C07758 /FEA=Transcript Cluster /DEF=C.elegans cDNA clone yk158g9 : 3prime end, single read.
173242_s_at	211.2	176.2	193.7	24.7487	137.7	207.8	172.75	49.5682	CEC0235 /REP_DB=TREMBL Accession /GB=C13023 /FEA=Transcript Cluster /DEF=C.elegans cDNA clone yk162h11 : 5prime end, single read.
173243_s_at	12848.6	11756.4	12302.5	772.302	12066.6	17422.5	14744.5	3787.19	CEK099E8F /REP_DB=TREMBL Accession /GB=D70132 /FEA=Transcript Cluster /DEF=C.elegans cDNA clone yk99e8 : 5prime end, single read.
173244_at	2216.8	747.1	1481.95	1039.23	2009.3	779.6	1394.45	869.529	CEC6421 /REP_DB=TREMBL Accession /GB=C08642 /FEA=Transcript Cluster /DEF=C.elegans cDNA clone yk136h3 : 5prime end, single read.
173245_s_at	27.4	49.8	38.6	15.8392	7.6	28.5	18.05	14.7785	C59804 /REP_DB=TREMBL Accession /GB=C59804 /FEA=Transcript Cluster /DEF=C.elegans cDNA clone yk443a10 : 3prime end, single read.
173246_s_at	15688.8	13574.4	14631.6	1495.11	13291.4	20697.8	16994.6	5237.12	C45748 /REP_DB=TREMBL Accession /GB=C45748 /FEA=Transcript Cluster /DEF=C.elegans cDNA clone yk401e12 : 5prime end, single read.
173247_s_at	5764.4	4350.9	5057.65	999.495	5100.8	6378.2	5739.5	903.258	C42500 /REP_DB=TREMBL Accession /GB=C42500 /FEA=Transcript Cluster /DEF=C.elegans cDNA clone yk312c10 : 5prime end, single read.
173248_s_at	13403.8	12870	13136.9	377.454	12863.5	18299.2	15581.4	3843.62	CEC0335 /REP_DB=TREMBL Accession /GB=C13033 /FEA=Transcript Cluster /DEF=C.elegans cDNA clone yk163a3 : 5prime end, single read.
173249_s_at	15797.3	15459.5	15628.4	238.861	13158.8	21189.8	17174.3	5678.77	C69025 /REP_DB=TREMBL Accession /GB=C69025 /FEA=Transcript Cluster /DEF=C.elegans cDNA clone yk299e10 : 5prime end, single read.
173250_s_at	206.2	125.3	165.75	57.2049	198.3	140.5	169.4	40.8708	CEK006G4F /REP_DB=TREMBL Accession /GB=D27973 /FEA=Transcript Cluster /DEF=C.elegans cDNA clone yk6g4 : 5prime end, single read.
173251_s_at	12847.1	10435.4	11641.2	1705.33	12204.5	15455.9	13830.2	2299.09	C66781 /REP_DB=TREMBL Accession /GB=C66781 /FEA=Transcript Cluster /DEF=C.elegans cDNA clone yk232g9 : 5prime end, single read.
173252_s_at	1078.6	694.5	886.55	271.6	1631	340.5	985.75	912.521	C68597 /REP_DB=TREMBL Accession /GB=C68597 /FEA=Transcript Cluster /DEF=C.elegans cDNA clone yk305h7 : 5prime end, single read.
173253_s_at	12375.7	10280.5	11328.1	1481.53	11993.9	15162.5	13578.2	2240.54	C67150 /REP_DB=TREMBL Accession /GB=C67150 /FEA=Transcript Cluster /DEF=C.elegans cDNA clone yk261a6 : 5prime end, single read.
173254_at	149.5	129.7	139.6	14.0007	113.2	118.4	115.8	3.67696	3328176 /REP_DB=GenBank Identifier /FEA=Transcript Cluster /DEF=nonsense-mediated mRNA decay trans-actingfactor
173255_at	13530.4	12084.3	12807.3	1022.55	13108.6	16904.6	15006.6	2684.18	1864154 /REP_DB=GenBank Identifier /FEA=Transcript Cluster /DEF=ribosomal protein P1 homolog
173256_at	32.1	11.1	21.6	14.8492	16.7	15.4	16.05	0.919239	g4204794 /REP_DB=GenBank Identifier /FEA=mRNA Transcript /DEF=dauer-upregulated gene
173257_s_at	596.9	465.4	531.15	92.9845	996.8	463.5	730.15	377.1	g4204794 /REP_DB=GenBank Identifier /FEA=mRNA Transcript /DEF=dauer-upregulated gene
173258_s_at	82	108.9	95.45	19.0212	93.5	61	77.25	22.981	g561675 /REP_DB=GenBank Identifier /FEA=mRNA Transcript /GEN=cesema /DEF=CeSema
173259_at	531.4	649.6	590.5	83.58	535.9	672.1	604	96.3079	CEK003A7R_rc /REP_DB=TREMBL Accession /GB=D34033 /FEA=Transcript Cluster /DEF=C.elegans cDNA clone yk3a7 : 3prime end, single read.
173260_s_at	238.2	348.2	293.2	77.7817	225.5	310.5	268	60.1041	C51978_rc /REP_DB=TREMBL Accession /GB=C51978 /FEA=Transcript Cluster /DEF=C.elegans cDNA clone yk224a10 : 3prime end, single read.
173261_s_at	38.4	30.7	34.55	5.44472	43.5	32.4	37.95	7.84889	C52073_rc /REP_DB=TREMBL Accession /GB=C52073 /FEA=Transcript Cluster /DEF=C.elegans cDNA clone yk226c12 : 3prime end, single read.
173262_s_at	1531.7	1367.7	1449.7	115.966	1755.4	1766.2	1760.8	7.63675	CEC3034_rc /REP_DB=TREMBL Accession /GB=C11303 /FEA=Transcript Cluster /DEF=C.elegans cDNA clone yk170c2 : 3prime end, single read.
173263_s_at	1848.5	1739.9	1794.2	76.7918	1456.6	1589.9	1523.25	94.2573	CEC979_rc /REP_DB=TREMBL Accession /GB=C07979 /FEA=Transcript Cluster /DEF=C.elegans cDNA clone yk172g10 : 3prime end, single read.
173264_at	64.2	69.5	66.85	3.74767	39.6	50.6	45.1	7.77817	CEK006H6R_rc /REP_DB=TREMBL Accession /GB=D27405 /FEA=Transcript Cluster /DEF=C.elegans cDNA clone yk6h6 : 3prime end, single read.
173265_at	863.5	667.8	765.65	138.381	626.1	832.4	729.25	145.876	CEK007F1R_rc /REP_DB=TREMBL Accession /GB=D34542 /FEA=Transcript Cluster /DEF=C.elegans cDNA clone yk7f1 : 3prime end, single read.
173266_at	463.6	438.8	451.2	17.5362	552.5	391.1	471.8	114.127	CEC0633_rc /REP_DB=TREMBL Accession /GB=C11063 /FEA=Transcript Cluster /DEF=C.elegans cDNA clone yk163c1 : 3prime end, single read.
173267_at	91.4	97.1	94.25	4.03051	54.8	65.6	60.2	7.63675	CEK002A2R_rc /REP_DB=TREMBL Accession /GB=D27219 /FEA=Transcript Cluster /DEF=C.elegans cDNA clone yk2a2 : 3prime end, single read.
173268_s_at	5524.5	5515.7	5520.1	6.22254	3990.9	6715.4	5353.15	1926.51	C38733_rc /REP_DB=TREMBL Accession /GB=C38733 /FEA=Transcript Cluster /DEF=C.elegans cDNA clone yk497f11 : 3prime end, single read.
173269_s_at	11696.7	10688.3	11192.5	713.046	9763.6	17192.8	13478.2	5253.24	CEC1772_rc /REP_DB=TREMBL Accession /GB=C10177 /FEA=Transcript Cluster /DEF=C.elegans cDNA clone yk122b2 : 3prime end, single read.
173270_s_at	7228.5	7887.1	7557.8	465.701	6647.5	10011.2	8329.35	2378.5	CEC650_rc /REP_DB=TREMBL Accession /GB=C07650 /FEA=Transcript Cluster /DEF=C.elegans cDNA clone yk156b11 : 3prime end, single read.
173271_s_at	51.9	34.6	43.25	12.2329	252.6	299.3	275.95	33.0219	C53253_rc /REP_DB=TREMBL Accession /GB=C53253 /FEA=Transcript Cluster /DEF=C.elegans cDNA clone yk360a10 : 3prime end, single read.
173272_s_at	199.6	182.5	191.05	12.0915	167.5	219.8	193.65	36.9817	CEC1113_rc /REP_DB=TREMBL Accession /GB=C11111 /FEA=Transcript Cluster /DEF=C.elegans cDNA clone yk164b5 : 3prime end, single read.
173273_at	52.3	40.9	46.6	8.06102	81.6	99.6	90.6	12.7279	CEC9713_rc /REP_DB=TREMBL Accession /GB=C10971 /FEA=Transcript Cluster /DEF=C.elegans cDNA clone yk161e1 : 3prime end, single read.
173274_s_at	323.9	291.1	307.5	23.1931	83	74.9	78.95	5.72756	C58430_rc /REP_DB=TREMBL Accession /GB=C58430 /FEA=Transcript Cluster /DEF=C.elegans cDNA clone yk367c12 : 3prime end, single read.
173275_s_at	13557	11347.6	12452.3	1562.28	12092.1	16861	14476.5	3372.12	CEC4273_rc /REP_DB=TREMBL Accession /GB=C10427 /FEA=Transcript Cluster /DEF=C.elegans cDNA clone yk146f9 : 3prime end, single read.
173276_s_at	2183.2	2147.8	2165.5	25.0316	2247.3	3095.7	2671.5	599.909	CEC3601_rc /REP_DB=TREMBL Accession /GB=C08360 /FEA=Transcript Cluster /DEF=C.elegans cDNA clone yk187b1 : 3prime end, single read.
173277_at	1382.9	1391.9	1387.4	6.36396	735.4	1182.6	959	316.218	CEC9363_rc /REP_DB=TREMBL Accession /GB=C10936 /FEA=Transcript Cluster /DEF=C.elegans cDNA clone yk160g9 : 3prime end, single read.
173278_at	1.2	1	1.1	0.141421	5.4	2.7	4.05	1.90919	CEK005G6R_rc /REP_DB=TREMBL Accession /GB=D27896 /FEA=Transcript Cluster /DEF=C.elegans cDNA clone yk5g6 : 3prime end, single read.
173279_s_at	10.2	15.5	12.85	3.74767	12.9	11	11.95	1.3435	CEK005G6R_rc /REP_DB=TREMBL Accession /GB=D27896 /FEA=Transcript Cluster /DEF=C.elegans cDNA clone yk5g6 : 3prime end, single read.
173280_at	63.1	50.9	57	8.6267	75.1	69.9	72.5	3.67696	C51951_rc /REP_DB=TREMBL Accession /GB=C51951 /FEA=Transcript Cluster /DEF=C.elegans cDNA clone yk225e3 : 3prime end, single read.
173281_s_at	110.6	133.8	122.2	16.4049	106.3	70.5	88.4	25.3144	CEK107E8F /REP_DB=TREMBL Accession /GB=D75625 /FEA=Transcript Cluster /DEF=C.elegans cDNA clone yk107e8 : 5prime end, single read.
173282_s_at	264	227	245.5	26.163	364.3	334.4	349.35	21.1425	C53291_rc /REP_DB=TREMBL Accession /GB=C53291 /FEA=Transcript Cluster /DEF=C.elegans cDNA clone yk296e1 : 3prime end, single read.
173283_s_at	40.3	39.8	40.05	0.353553	53.9	40.5	47.2	9.47523	CEC687_rc /REP_DB=TREMBL Accession /GB=C07687 /FEA=Transcript Cluster /DEF=C.elegans cDNA clone yk156e3 : 3prime end, single read.
173284_s_at	408.8	294.6	351.7	80.7516	676	339.7	507.85	237.8	CEC974_rc /REP_DB=TREMBL Accession /GB=C07974 /FEA=Transcript Cluster /DEF=C.elegans cDNA clone yk172f3 : 3prime end, single read.
173285_s_at	348.3	318.5	333.4	21.0718	399.1	381.8	390.45	12.2329	C59443_rc /REP_DB=TREMBL Accession /GB=C59443 /FEA=Transcript Cluster /DEF=C.elegans cDNA clone yk431b2 : 3prime end, single read.
173286_s_at	10824	9545.3	10184.6	904.177	11772.4	15498.9	13635.6	2635.03	C37365_rc /REP_DB=TREMBL Accession /GB=C37365 /FEA=Transcript Cluster /DEF=C.elegans cDNA clone yk464h3 : 3prime end, single read.
173287_s_at	250.2	200.3	225.25	35.2846	416.1	288.2	352.15	90.439	CEC3144_rc /REP_DB=TREMBL Accession /GB=C11314 /FEA=Transcript Cluster /DEF=C.elegans cDNA clone yk170e7 : 3prime end, single read.
173288_at	1.5	0.4	0.95	0.777817	0.4	1.5	0.95	0.777817	CEC5394_rc /REP_DB=TREMBL Accession /GB=C11539 /FEA=Transcript Cluster /DEF=C.elegans cDNA clone yk182d5 : 3prime end, single read.
173289_s_at	135.5	98	116.75	26.5165	141.7	121.8	131.75	14.0714	CEC3873_rc /REP_DB=TREMBL Accession /GB=C10387 /FEA=Transcript Cluster /DEF=C.elegans cDNA clone yk145c7 : 3prime end, single read.
173290_at	1932.6	1793.8	1863.2	98.1464	2118.5	2157	2137.75	27.2236	C56955_rc /REP_DB=TREMBL Accession /GB=C56955 /FEA=Transcript Cluster /DEF=C.elegans cDNA clone yk308b12 : 3prime end, single read.
173291_at	10662.2	9095.4	9878.8	1107.89	9283.7	13053.9	11168.8	2665.93	CEK110A8R_rc /REP_DB=TREMBL Accession /GB=D72842 /FEA=Transcript Cluster /DEF=C.elegans cDNA clone yk110a8 : 3prime end, single read.
173292_at	2987.8	2577	2782.4	290.479	2860	3821	3340.5	679.53	CEK059EXR_rc /REP_DB=TREMBL Accession /GB=D65581 /FEA=Transcript Cluster /DEF=C.elegans cDNA clone yk59e10 : 3prime end, single read.
173293_at	7.9	4.3	6.1	2.54558	19.4	18.2	18.8	0.848528	CEK109H6R_rc /REP_DB=TREMBL Accession /GB=D72834 /FEA=Transcript Cluster /DEF=C.elegans cDNA clone yk109h6 : 3prime end, single read.
173294_at	451.3	309.6	380.45	100.197	302.9	474.1	388.5	121.057	CEK072DXR_rc /REP_DB=TREMBL Accession /GB=D66017 /FEA=Transcript Cluster /DEF=C.elegans cDNA clone yk72d10 : 3prime end, single read.
173295_s_at	438.3	352	395.15	61.0233	355.8	387.9	371.85	22.6981	CEK074FYR_rc /REP_DB=TREMBL Accession /GB=D71391 /FEA=Transcript Cluster /DEF=C.elegans cDNA clone yk74f11 : 3prime end, single read.
173296_at	204.3	143.5	173.9	42.9921	42.5	154.9	98.7	79.4788	CEK035A6R_rc /REP_DB=TREMBL Accession /GB=D33720 /FEA=Transcript Cluster /DEF=C.elegans cDNA clone yk35a6 : 3prime end, single read.
173297_at	105.2	82.9	94.05	15.7685	95.2	57	76.1	27.0115	CEK081G4R_rc /REP_DB=TREMBL Accession /GB=D71803 /FEA=Transcript Cluster /DEF=C.elegans cDNA clone yk81g4 : 3prime end, single read.
173298_at	6075.4	3863.5	4969.45	1564.05	5466.5	6154.7	5810.6	486.631	CEC3733_rc /REP_DB=TREMBL Accession /GB=C10373 /FEA=Transcript Cluster /DEF=C.elegans cDNA clone yk145b11 : 3prime end, single read.
173299_s_at	249.6	197.8	223.7	36.6281	232.3	246.1	239.2	9.75807	CEK007GXR_rc /REP_DB=TREMBL Accession /GB=D28011 /FEA=Transcript Cluster /DEF=C.elegans cDNA clone yk7g10 : 3prime end, single read.
173300_s_at	2513.1	2607.5	2560.3	66.7509	1951.7	3315.8	2633.75	964.564	CEK084H1R_rc /REP_DB=TREMBL Accession /GB=D71979 /FEA=Transcript Cluster /DEF=C.elegans cDNA clone yk84h1 : 3prime end, single read.
173301_s_at	2011.3	2658.8	2335.05	457.852	1121.3	2174.9	1648.1	745.008	CEK011C5R_rc /REP_DB=TREMBL Accession /GB=D26634 /FEA=Transcript Cluster /DEF=C.elegans cDNA clone yk11c5 : 3prime end, single read.
173302_at	213.5	178.6	196.05	24.678	127.4	180.3	153.85	37.4059	CEK027H1R_rc /REP_DB=TREMBL Accession /GB=D33221 /FEA=Transcript Cluster /DEF=C.elegans cDNA clone yk27h1 : 3prime end, single read.
173303_s_at	190.8	162.8	176.8	19.799	175.8	160.6	168.2	10.748	CEK083F8R_rc /REP_DB=TREMBL Accession /GB=D71911 /FEA=Transcript Cluster /DEF=C.elegans cDNA clone yk83f8 : 3prime end, single read.
173304_at	31.8	38.6	35.2	4.80833	22.6	17.8	20.2	3.39411	CEK010E4R_rc /REP_DB=TREMBL Accession /GB=D32316 /FEA=Transcript Cluster /DEF=C.elegans cDNA clone yk10e4 : 3prime end, single read.
173305_s_at	717.6	563.1	640.35	109.248	239.1	663.6	451.35	300.167	CEK053C5R_rc /REP_DB=TREMBL Accession /GB=D64491 /FEA=Transcript Cluster /DEF=C.elegans cDNA clone yk53c5 : 3prime end, single read.
173306_s_at	184.1	175.1	179.6	6.36396	173.3	164	168.65	6.57609	CEC8833_rc /REP_DB=TREMBL Accession /GB=C10883 /FEA=Transcript Cluster /DEF=C.elegans cDNA clone yk159a10 : 3prime end, single read.
173307_s_at	57.5	45	51.25	8.83883	75.9	78.8	77.35	2.05061	CEC4414_rc /REP_DB=TREMBL Accession /GB=C11441 /FEA=Transcript Cluster /DEF=C.elegans cDNA clone yk179c11 : 3prime end, single read.
173308_at	8774.5	8352.5	8563.5	298.399	6490	10366.2	8428.1	2740.89	CEK097G2R_rc /REP_DB=TREMBL Accession /GB=D72364 /FEA=Transcript Cluster /DEF=C.elegans cDNA clone yk97g2 : 3prime end, single read.
173309_at	56.2	61.9	59.05	4.03051	54.1	67.8	60.95	9.68736	CEK058C4R_rc /REP_DB=TREMBL Accession /GB=D65505 /FEA=Transcript Cluster /DEF=C.elegans cDNA clone yk58c4 : 3prime end, single read.
173310_at	1479.2	1007	1243.1	333.896	1876.6	1377.1	1626.85	353.2	CEK094E3R_rc /REP_DB=TREMBL Accession /GB=D66265 /FEA=Transcript Cluster /DEF=C.elegans cDNA clone yk94e3 : 3prime end, single read.
173311_s_at	2.1	33.8	17.95	22.4153	3.9	1.4	2.65	1.76777	CEK086G6R_rc /REP_DB=TREMBL Accession /GB=D64679 /FEA=Transcript Cluster /DEF=C.elegans cDNA clone yk86g6 : 3prime end, single read.
173312_s_at	784.7	780.1	782.4	3.25269	432.1	490.2	461.15	41.0829	CEK084B1R_rc /REP_DB=TREMBL Accession /GB=D71935 /FEA=Transcript Cluster /DEF=C.elegans cDNA clone yk84b1 : 3prime end, single read.
173313_s_at	112.2	114.6	113.4	1.69706	202.2	89.3	145.75	79.8324	CEK098E4R_rc /REP_DB=TREMBL Accession /GB=D72399 /FEA=Transcript Cluster /DEF=C.elegans cDNA clone yk98e4 : 3prime end, single read.
173314_at	83.1	143.8	113.45	42.9214	73.4	88.4	80.9	10.6066	CEK002BXR_rc /REP_DB=TREMBL Accession /GB=D27057 /FEA=Transcript Cluster /DEF=C.elegans cDNA clone yk2b10 : 3prime end, single read.
173315_at	13529.9	12641.1	13085.5	628.477	14594.6	18359.5	16477	2662.19	CEK089D1R_rc /REP_DB=TREMBL Accession /GB=D72069 /FEA=Transcript Cluster /DEF=C.elegans cDNA clone yk89d1 : 3prime end, single read.
173316_s_at	0.5	1.3	0.9	0.565685	3.1	2.7	2.9	0.282843	CEC5543_rc /REP_DB=TREMBL Accession /GB=C10554 /FEA=Transcript Cluster /DEF=C.elegans cDNA clone yk148h7 : 3prime end, single read.
173317_s_at	291.9	268.2	280.05	16.7584	425.7	235.1	330.4	134.775	CEC107_rc /REP_DB=TREMBL Accession /GB=C08107 /FEA=Transcript Cluster /DEF=C.elegans cDNA clone yk175b10 : 3prime end, single read.
173318_at	9156	7431.3	8293.65	1219.55	8109.8	9750	8929.9	1159.8	CEC3943_rc /REP_DB=TREMBL Accession /GB=C10394 /FEA=Transcript Cluster /DEF=C.elegans cDNA clone yk145d8 : 3prime end, single read.
173319_s_at	325.1	240.7	282.9	59.6798	277.7	339.2	308.45	43.4871	CEK009E9R_rc /REP_DB=TREMBL Accession /GB=D28085 /FEA=Transcript Cluster /DEF=C.elegans cDNA clone yk9e9 : 3prime end, single read.
173320_s_at	583.2	519.6	551.4	44.972	610.7	636.9	623.8	18.5262	CEK009D1R_rc /REP_DB=TREMBL Accession /GB=D27127 /FEA=Transcript Cluster /DEF=C.elegans cDNA clone yk9d1 : 3prime end, single read.
173321_at	1207.6	1912.6	1560.1	498.51	625.7	875	750.35	176.282	CEK001C3R_rc /REP_DB=TREMBL Accession /GB=D27275 /FEA=Transcript Cluster /DEF=C.elegans cDNA clone yk1c3 : 3prime end, single read.
173322_at	215.1	198.1	206.6	12.0208	243.9	261.7	252.8	12.5865	CEK091BYR_rc /REP_DB=TREMBL Accession /GB=D72187 /FEA=Transcript Cluster /DEF=C.elegans cDNA clone yk91b11 : 3prime end, single read.
173323_at	9.7	0.9	5.3	6.22254	5.5	1.2	3.35	3.04056	AV177000_rc /REP_DB=TREMBL Accession /GB=AV177000 /FEA=Transcript Cluster /DEF=Caenorhabditis elegans cDNA clone:yk521f9 : 3prime end, single read.
173324_s_at	383.5	395.8	389.65	8.69741	590.2	561.3	575.75	20.4354	AV184621_rc /REP_DB=TREMBL Accession /GB=AV184621 /FEA=Transcript Cluster /DEF=Caenorhabditis elegans cDNA clone:yk667b4 : 3prime end, single read.
173325_s_at	150.9	125.4	138.15	18.0312	244.1	153.2	198.65	64.276	AV185177_rc /REP_DB=TREMBL Accession /GB=AV185177 /FEA=Transcript Cluster /DEF=Caenorhabditis elegans cDNA clone:yk674e7 : 3prime end, single read.
173326_s_at	1205.9	1948.5	1577.2	525.097	955	1337.4	1146.2	270.398	AV181338_rc /REP_DB=TREMBL Accession /GB=AV181338 /FEA=Transcript Cluster /DEF=Caenorhabditis elegans cDNA clone:yk619a8 : 3prime end, single read.
173327_at	319.6	325.1	322.35	3.88909	237.6	262.3	249.95	17.4655	AV198886_rc /REP_DB=TREMBL Accession /GB=AV198886 /FEA=Transcript Cluster /DEF=Caenorhabditis elegans cDNA clone:yk382h9 : 3prime end, single read.
173328_s_at	121.6	145.2	133.4	16.6877	212.6	171.3	191.95	29.2035	AV178205_rc /REP_DB=TREMBL Accession /GB=AV178205 /FEA=Transcript Cluster /DEF=Caenorhabditis elegans cDNA clone:yk561g3 : 3prime end, single read.
173329_s_at	12481.5	10894.3	11687.9	1122.32	10898.1	15623.7	13260.9	3341.5	AV203825 /REP_DB=TREMBL Accession /GB=AV203825 /FEA=Transcript Cluster /DEF=Caenorhabditis elegans cDNA clone:yk582b12 : 5prime end, single read.
173330_s_at	9124.1	7768.2	8446.15	958.766	9802.2	12198.3	11000.2	1694.3	AV201115 /REP_DB=TREMBL Accession /GB=AV201115 /FEA=Transcript Cluster /DEF=Caenorhabditis elegans cDNA clone:yk369e12 : 5prime end, single read.
173331_s_at	15342.7	12335.2	13839	2126.62	11927.1	17115.7	14521.4	3668.89	AV193835 /REP_DB=TREMBL Accession /GB=AV193835 /FEA=Transcript Cluster /DEF=Caenorhabditis elegans cDNA clone:yk622b10 : 5prime end, single read.
173332_s_at	5635.7	4469.3	5052.5	824.769	3408.5	6238.9	4823.7	2001.4	AV192435 /REP_DB=TREMBL Accession /GB=AV192435 /FEA=Transcript Cluster /DEF=Caenorhabditis elegans cDNA clone:yk605c9 : 5prime end, single read.
173333_s_at	10209.6	8284.8	9247.2	1361.04	9285.8	12120.6	10703.2	2004.51	AV189693 /REP_DB=TREMBL Accession /GB=AV189693 /FEA=Transcript Cluster /DEF=Caenorhabditis elegans cDNA clone:yk561d8 : 5prime end, single read.
173334_s_at	8705	7261.7	7983.35	1020.57	8430	10056.5	9243.25	1150.11	AV189761 /REP_DB=TREMBL Accession /GB=AV189761 /FEA=Transcript Cluster /DEF=Caenorhabditis elegans cDNA clone:yk562c2 : 5prime end, single read.
173335_s_at	170.6	180.5	175.55	7.00036	284.3	645	464.65	255.053	AV202733 /REP_DB=TREMBL Accession /GB=AV202733 /FEA=Transcript Cluster /DEF=Caenorhabditis elegans cDNA clone:yk554b3 : 5prime end, single read.
173336_s_at	1255.2	969.1	1112.15	202.303	1016.5	1283.7	1150.1	188.939	AV186616 /REP_DB=TREMBL Accession /GB=AV186616 /FEA=Transcript Cluster /DEF=Caenorhabditis elegans cDNA clone:yk502a2 : 5prime end, single read.
173337_s_at	5837.5	4574.3	5205.9	893.217	5671	6258.9	5964.95	415.708	AV203959 /REP_DB=TREMBL Accession /GB=AV203959 /FEA=Transcript Cluster /DEF=Caenorhabditis elegans cDNA clone:yk584c1 : 5prime end, single read.
173338_s_at	1393.8	885.8	1139.8	359.21	1397.4	1348.6	1373	34.5068	AV196756 /REP_DB=TREMBL Accession /GB=AV196756 /FEA=Transcript Cluster /DEF=Caenorhabditis elegans cDNA clone:yk658a7 : 5prime end, single read.
173339_at	68.4	50.6	59.5	12.5865	60.4	91.9	76.15	22.2739	CEC3943_rc /REP_DB=TREMBL Accession /GB=C10394 /FEA=Transcript Cluster /REVCOMP /DEF=C.elegans cDNA clone yk145d8 : 3prime end, single read.
173340_at	27.8	24.3	26.05	2.47487	14.1	24	19.05	7.00036	C59804 /REP_DB=TREMBL Accession /GB=C59804 /FEA=Transcript Cluster /REVCOMP /DEF=C.elegans cDNA clone yk443a10 : 3prime end, single read.
173341_at	35.4	30.3	32.85	3.60624	51.4	31.7	41.55	13.93	CEK115AXR_rc /REP_DB=TREMBL Accession /GB=D73163 /FEA=Transcript Cluster /DEF=C.elegans cDNA clone yk115a10 : 3prime end, single read.
173342_at	353.1	361.7	357.4	6.08112	282	319.8	300.9	26.7286	CEK114AXR_rc /REP_DB=TREMBL Accession /GB=D73095 /FEA=Transcript Cluster /DEF=C.elegans cDNA clone yk114a10 : 3prime end, single read.
173343_s_at	98.1	127	112.55	20.4354	142.8	124.9	133.85	12.6572	CEK018BYR_rc /REP_DB=TREMBL Accession /GB=D32517 /FEA=Transcript Cluster /DEF=C.elegans cDNA clone yk18b11 : 3prime end, single read.
173344_at	2.3	29.2	15.75	19.0212	15.1	22.9	19	5.51543	CEK030GXR_rc /REP_DB=TREMBL Accession /GB=D33424 /FEA=Transcript Cluster /DEF=C.elegans cDNA clone yk30g10 : 3prime end, single read.
173345_s_at	188.1	165.4	176.75	16.0513	179	135.2	157.1	30.9713	CEK127G7R_rc /REP_DB=TREMBL Accession /GB=D64928 /FEA=Transcript Cluster /DEF=C.elegans cDNA clone yk127g7 : 3prime end, single read.
173346_at	366.1	332	349.05	24.1123	325.6	358.1	341.85	22.981	CEK022BXR_rc /REP_DB=TREMBL Accession /GB=D32828 /FEA=Transcript Cluster /DEF=C.elegans cDNA clone yk22b10 : 3prime end, single read.
173347_at	1222.6	1103.6	1163.1	84.1457	866.7	1029.2	947.95	114.905	CEK104C1R_rc /REP_DB=TREMBL Accession /GB=D72521 /FEA=Transcript Cluster /DEF=C.elegans cDNA clone yk104c1 : 3prime end, single read.
173348_s_at	382.3	298.1	340.2	59.5384	771	574.8	672.9	138.734	CEK055BYR_rc /REP_DB=TREMBL Accession /GB=D65344 /FEA=Transcript Cluster /DEF=C.elegans cDNA clone yk55b11 : 3prime end, single read.
173349_at	7036.5	6509.2	6772.85	372.857	7184.6	7943.6	7564.1	536.694	CEK045EYR_rc /REP_DB=TREMBL Accession /GB=D34404 /FEA=Transcript Cluster /DEF=C.elegans cDNA clone yk45e11 : 3prime end, single read.
173350_s_at	2068.1	2035.2	2051.65	23.2638	2177.9	1596.7	1887.3	410.97	AV184932_rc /REP_DB=TREMBL Accession /GB=AV184932 /FEA=Transcript Cluster /DEF=Caenorhabditis elegans cDNA clone:yk671d4 : 3prime end, single read.
173351_s_at	15138.9	14589.2	14864	388.697	13140.7	19312.2	16226.5	4363.91	AU115810_rc /REP_DB=TREMBL Accession /GB=AU115810 /FEA=Transcript Cluster /DEF=Caenorhabditis elegans cDNA clone:yk737a5 : 3prime end, single read.
173352_s_at	436.8	361.9	399.35	52.9623	288.3	367.1	327.7	55.72	AV184592_rc /REP_DB=TREMBL Accession /GB=AV184592 /FEA=Transcript Cluster /DEF=Caenorhabditis elegans cDNA clone:yk666g3 : 3prime end, single read.
173353_s_at	58	50.9	54.45	5.02046	31.4	56.5	43.95	17.7484	AV184886_rc /REP_DB=TREMBL Accession /GB=AV184886 /FEA=Transcript Cluster /DEF=Caenorhabditis elegans cDNA clone:yk670g3 : 3prime end, single read.
173354_s_at	567	606	586.5	27.5772	372.5	498.1	435.3	88.8126	AV185142_rc /REP_DB=TREMBL Accession /GB=AV185142 /FEA=Transcript Cluster /DEF=Caenorhabditis elegans cDNA clone:yk674b2 : 3prime end, single read.
173355_s_at	157.6	138.2	147.9	13.7179	1585.4	1324	1454.7	184.838	AV182918_rc /REP_DB=TREMBL Accession /GB=AV182918 /FEA=Transcript Cluster /DEF=Caenorhabditis elegans cDNA clone:yk644c6 : 3prime end, single read.
173356_s_at	1025.2	965.2	995.2	42.4264	1018.2	1223.8	1121	145.381	AV176340_rc /REP_DB=TREMBL Accession /GB=AV176340 /FEA=Transcript Cluster /DEF=Caenorhabditis elegans cDNA clone:yk512a1 : 3prime end, single read.
173357_s_at	541.3	455.4	498.35	60.7405	680.3	450.8	565.55	162.281	AU115168_rc /REP_DB=TREMBL Accession /GB=AU115168 /FEA=Transcript Cluster /DEF=Caenorhabditis elegans cDNA clone:yk726f7 : 3prime end, single read.
173358_s_at	1444	1386.3	1415.15	40.8001	1702	1396.9	1549.45	215.738	AV184930_rc /REP_DB=TREMBL Accession /GB=AV184930 /FEA=Transcript Cluster /DEF=Caenorhabditis elegans cDNA clone:yk671d2 : 3prime end, single read.
173359_at	845	667.7	756.35	125.37	2326.7	1150.8	1738.75	831.487	AV177104_rc /REP_DB=TREMBL Accession /GB=AV177104 /FEA=Transcript Cluster /DEF=Caenorhabditis elegans cDNA clone:yk523e9 : 3prime end, single read.
173360_at	861.2	633.9	747.55	160.725	870.3	778.2	824.25	65.1245	AV176967_rc /REP_DB=TREMBL Accession /GB=AV176967 /FEA=Transcript Cluster /DEF=Caenorhabditis elegans cDNA clone:yk521b4 : 3prime end, single read.
173361_s_at	97	79.3	88.15	12.5158	77.9	112.1	95	24.1831	AV200821_rc /REP_DB=TREMBL Accession /GB=AV200821 /FEA=Transcript Cluster /DEF=Caenorhabditis elegans cDNA clone:yk581a7 : 3prime end, single read.
173362_s_at	52.8	38.7	45.75	9.97021	44.9	43.7	44.3	0.848528	AV200489_rc /REP_DB=TREMBL Accession /GB=AV200489 /FEA=Transcript Cluster /DEF=Caenorhabditis elegans cDNA clone:yk576a7 : 3prime end, single read.
173363_s_at	173.6	183.3	178.45	6.85894	85.9	150.5	118.2	45.6791	AV180978_rc /REP_DB=TREMBL Accession /GB=AV180978 /FEA=Transcript Cluster /DEF=Caenorhabditis elegans cDNA clone:yk614e1 : 3prime end, single read.
173364_s_at	213.6	195.6	204.6	12.7279	221.6	333.7	277.65	79.2667	AV182582_rc /REP_DB=TREMBL Accession /GB=AV182582 /FEA=Transcript Cluster /DEF=Caenorhabditis elegans cDNA clone:yk639h9 : 3prime end, single read.
173365_at	219.7	178.4	199.05	29.2035	207.3	203.9	205.6	2.40416	AV198986_rc /REP_DB=TREMBL Accession /GB=AV198986 /FEA=Transcript Cluster /DEF=Caenorhabditis elegans cDNA clone:yk407f5 : 3prime end, single read.
173366_s_at	86.8	66.6	76.7	14.2836	61.1	56.7	58.9	3.11127	AV184368_rc /REP_DB=TREMBL Accession /GB=AV184368 /FEA=Transcript Cluster /DEF=Caenorhabditis elegans cDNA clone:yk663e7 : 3prime end, single read.
173367_s_at	12593.4	10076.4	11334.9	1779.79	10013.2	14796.9	12405	3382.59	AV200343_rc /REP_DB=TREMBL Accession /GB=AV200343 /FEA=Transcript Cluster /DEF=Caenorhabditis elegans cDNA clone:yk560h4 : 3prime end, single read.
173368_at	69.1	46.2	57.65	16.1927	69.2	59.1	64.15	7.14178	AV180421_rc /REP_DB=TREMBL Accession /GB=AV180421 /FEA=Transcript Cluster /DEF=Caenorhabditis elegans cDNA clone:yk607b8 : 3prime end, single read.
173369_s_at	13625.7	10428.3	12027	2260.9	10109	15880.9	12995	4081.35	AU116136_rc /REP_DB=TREMBL Accession /GB=AU116136 /FEA=Transcript Cluster /DEF=Caenorhabditis elegans cDNA clone:yk741a7 : 3prime end, single read.
173370_at	1887.1	2113.5	2000.3	160.089	1779	2563.1	2171.05	554.442	AV184959_rc /REP_DB=TREMBL Accession /GB=AV184959 /FEA=Transcript Cluster /DEF=Caenorhabditis elegans cDNA clone:yk671g2 : 3prime end, single read.
173371_s_at	500.1	327.4	413.75	122.117	509	596.4	552.7	61.8011	AV180315_rc /REP_DB=TREMBL Accession /GB=AV180315 /FEA=Transcript Cluster /DEF=Caenorhabditis elegans cDNA clone:yk605f2 : 3prime end, single read.
173372_at	393.4	145.9	269.65	175.009	455.2	191.6	323.4	186.393	AU113356_rc /REP_DB=TREMBL Accession /GB=AU113356 /FEA=Transcript Cluster /DEF=Caenorhabditis elegans cDNA clone:yk706e2 : 3prime end, single read.
173373_s_at	146.2	111.2	128.7	24.7487	208.8	122.7	165.75	60.8819	AV182830_rc /REP_DB=TREMBL Accession /GB=AV182830 /FEA=Transcript Cluster /DEF=Caenorhabditis elegans cDNA clone:yk643b7 : 3prime end, single read.
173374_s_at	2389.9	1942.8	2166.35	316.147	1552	2172	1862	438.406	AV177734_rc /REP_DB=TREMBL Accession /GB=AV177734 /FEA=Transcript Cluster /DEF=Caenorhabditis elegans cDNA clone:yk533a2 : 3prime end, single read.
173375_s_at	13242.5	10090	11666.2	2229.15	11659.3	17762.5	14710.9	4315.61	AV181281_rc /REP_DB=TREMBL Accession /GB=AV181281 /FEA=Transcript Cluster /DEF=Caenorhabditis elegans cDNA clone:yk618c4 : 3prime end, single read.
173376_s_at	249.3	308.8	279.05	42.0729	246.8	351.7	299.25	74.1755	AV199166_rc /REP_DB=TREMBL Accession /GB=AV199166 /FEA=Transcript Cluster /DEF=Caenorhabditis elegans cDNA clone:yk541f5 : 3prime end, single read.
173377_s_at	187.7	193.5	190.6	4.10122	261.3	219.3	240.3	29.6985	AV184845_rc /REP_DB=TREMBL Accession /GB=AV184845 /FEA=Transcript Cluster /DEF=Caenorhabditis elegans cDNA clone:yk670c1 : 3prime end, single read.
173378_at	71.8	70.5	71.15	0.919239	70	43.7	56.85	18.5969	AV199228_rc /REP_DB=TREMBL Accession /GB=AV199228 /FEA=Transcript Cluster /DEF=Caenorhabditis elegans cDNA clone:yk542g5 : 3prime end, single read.
173379_s_at	381.1	282.5	331.8	69.7207	579.5	320.1	449.8	183.423	AU113970_rc /REP_DB=TREMBL Accession /GB=AU113970 /FEA=Transcript Cluster /DEF=Caenorhabditis elegans cDNA clone:yk713f9 : 3prime end, single read.
173380_at	13480.3	12559.6	13020	651.033	11822.2	15347.9	13585	2493.05	AU116406_rc /REP_DB=TREMBL Accession /GB=AU116406 /FEA=Transcript Cluster /DEF=Caenorhabditis elegans cDNA clone:yk744d1 : 3prime end, single read.
173381_at	2171.6	2375.6	2273.6	144.25	1788.9	2628	2208.45	593.333	AU115047_rc /REP_DB=TREMBL Accession /GB=AU115047 /FEA=Transcript Cluster /DEF=Caenorhabditis elegans cDNA clone:yk725b8 : 3prime end, single read.
173382_s_at	2170.2	2529.3	2349.75	253.922	2122.2	2435.9	2279.05	221.819	AU115047_rc /REP_DB=TREMBL Accession /GB=AU115047 /FEA=Transcript Cluster /DEF=Caenorhabditis elegans cDNA clone:yk725b8 : 3prime end, single read.
173383_s_at	346.4	314.6	330.5	22.486	437.6	280.7	359.15	110.945	AU115343_rc /REP_DB=TREMBL Accession /GB=AU115343 /FEA=Transcript Cluster /DEF=Caenorhabditis elegans cDNA clone:yk730h4 : 3prime end, single read.
173384_at	459.7	450.1	454.9	6.78823	524.8	338.4	431.6	131.805	AU116510_rc /REP_DB=TREMBL Accession /GB=AU116510 /FEA=Transcript Cluster /DEF=Caenorhabditis elegans cDNA clone:yk745e7 : 3prime end, single read.
173385_at	81	61.4	71.2	13.8593	72.2	60.4	66.3	8.34386	g1620671-REP_DB=GenBank Identifier /5_PRIME_EXT_ID=g1620671 /5_PRIME_EXT_DB=GenBank Identifier /CHR=1 /FEA=Genomic Cluster /GEN=unc-40
173386_s_at	133.2	69.9	101.55	44.7599	93.2	97.6	95.4	3.11127	g1620671-REP_DB=GenBank Identifier /5_PRIME_EXT_ID=g1620671 /5_PRIME_EXT_DB=GenBank Identifier /CHR=1 /FEA=Genomic Cluster /GEN=unc-40
173387_at	74.4	82.7	78.55	5.86899	61	64.9	62.95	2.75772	g9837167-REP_DB=GenBank Identifier /5_PRIME_EXT_ID=g9837167 /5_PRIME_EXT_DB=GenBank Identifier /CHR=3 /FEA=Genomic Cluster /DEF=MAB-5
173388_s_at	2339.3	2593.2	2466.25	179.534	1654.1	2282.8	1968.45	444.558	CE014_rc /REP_DB=TREMBL Accession /GB=T00014 /FEA=Transcript Cluster /DEF=wEST00735 Early embryo, Stratagene (cat. no. 937007) Caenorhabditis elegans cDNA clone CEESA56, mRNA sequence.
173389_at	6.2	8.1	7.15	1.3435	6.3	9.9	8.1	2.54558	AV182277 /REP_DB=TREMBL Accession /GB=AV182277 /FEA=Transcript Cluster /REVCOMP /DEF=Caenorhabditis elegans cDNA clone:yk635e9 : 3prime end, single read.
173390_s_at	624.6	584.3	604.45	28.4964	759.6	605.3	682.45	109.107	AU116398_rc /REP_DB=TREMBL Accession /GB=AU116398 /FEA=Transcript Cluster /DEF=Caenorhabditis elegans cDNA clone:yk744c12 : 3prime end, single read.
173391_s_at	1377	1649.3	1513.15	192.545	1689.7	1448.1	1568.9	170.837	AV177682_rc /REP_DB=TREMBL Accession /GB=AV177682 /FEA=Transcript Cluster /DEF=Caenorhabditis elegans cDNA clone:yk532b10 : 3prime end, single read.
173392_s_at	2251.4	922.1	1586.75	939.957	2099.7	632.1	1365.9	1037.75	AU114057_rc /REP_DB=TREMBL Accession /GB=AU114057 /FEA=Transcript Cluster /DEF=Caenorhabditis elegans cDNA clone:yk714g10 : 3prime end, single read.
173393_s_at	375.4	428.3	401.85	37.4059	535.6	466	500.8	49.2146	AV199436_rc /REP_DB=TREMBL Accession /GB=AV199436 /FEA=Transcript Cluster /DEF=Caenorhabditis elegans cDNA clone:yk546a10 : 3prime end, single read.
173394_s_at	805.3	887.7	846.5	58.2656	653.7	1189.8	921.75	379.08	AV176310_rc /REP_DB=TREMBL Accession /GB=AV176310 /FEA=Transcript Cluster /DEF=Caenorhabditis elegans cDNA clone:yk511d10 : 3prime end, single read.
173395_s_at	232.3	162	197.15	49.7096	624.4	341.6	483	199.97	AV199601_rc /REP_DB=TREMBL Accession /GB=AV199601 /FEA=Transcript Cluster /DEF=Caenorhabditis elegans cDNA clone:yk548g10 : 3prime end, single read.
173396_s_at	604	708	656	73.5391	1284.7	708.9	996.8	407.152	AV178078_rc /REP_DB=TREMBL Accession /GB=AV178078 /FEA=Transcript Cluster /DEF=Caenorhabditis elegans cDNA clone:yk537g12 : 3prime end, single read.
173397_at	149.1	119.6	134.35	20.8597	85.4	131.9	108.65	32.8805	AV177338_rc /REP_DB=TREMBL Accession /GB=AV177338 /FEA=Transcript Cluster /DEF=Caenorhabditis elegans cDNA clone:yk527e12 : 3prime end, single read.
173398_s_at	23.6	29.8	26.7	4.38406	1.3	3.7	2.5	1.69706	AV198760_rc /REP_DB=TREMBL Accession /GB=AV198760 /FEA=Transcript Cluster /DEF=Caenorhabditis elegans cDNA clone:yk380c10 : 3prime end, single read.
173399_s_at	70.5	72.1	71.3	1.13137	81.3	61.5	71.4	14.0007	AV176403_rc /REP_DB=TREMBL Accession /GB=AV176403 /FEA=Transcript Cluster /DEF=Caenorhabditis elegans cDNA clone:yk512h12 : 3prime end, single read.
173400_s_at	23	11.9	17.45	7.84889	6.7	11.3	9	3.25269	AV184333_rc /REP_DB=TREMBL Accession /GB=AV184333 /FEA=Transcript Cluster /DEF=Caenorhabditis elegans cDNA clone:yk663b12 : 3prime end, single read.
173401_s_at	659.9	680.1	670	14.2836	537	674	605.5	96.8736	AV182070_rc /REP_DB=TREMBL Accession /GB=AV182070 /FEA=Transcript Cluster /DEF=Caenorhabditis elegans cDNA clone:yk631g7 : 3prime end, single read.
173402_s_at	7246.7	6653.3	6950	419.597	3280.4	4439.5	3859.95	819.607	AU114599_rc /REP_DB=TREMBL Accession /GB=AU114599 /FEA=Transcript Cluster /DEF=Caenorhabditis elegans cDNA clone:yk721b3 : 3prime end, single read.
173403_s_at	29.6	24.8	27.2	3.39411	35.8	32.5	34.15	2.33345	AU116780_rc /REP_DB=TREMBL Accession /GB=AU116780 /FEA=Transcript Cluster /DEF=Caenorhabditis elegans cDNA clone:yk748h2 : 3prime end, single read.
173404_s_at	40.5	26	33.25	10.253	39.8	30.7	35.25	6.43467	AU115609_rc /REP_DB=TREMBL Accession /GB=AU115609 /FEA=Transcript Cluster /DEF=Caenorhabditis elegans cDNA clone:yk734f3 : 3prime end, single read.
173405_s_at	506	404.1	455.05	72.0542	531.4	448.8	490.1	58.407	AV200177_rc /REP_DB=TREMBL Accession /GB=AV200177 /FEA=Transcript Cluster /DEF=Caenorhabditis elegans cDNA clone:yk557h8 : 3prime end, single read.
173406_at	295.7	320.1	307.9	17.2534	412.9	444.6	428.75	22.4153	AU115990_rc /REP_DB=TREMBL Accession /GB=AU115990 /FEA=Transcript Cluster /DEF=Caenorhabditis elegans cDNA clone:yk739c4 : 3prime end, single read.
173407_s_at	10317.3	8979	9648.15	946.321	7777.4	13381.6	10579.5	3962.77	AV181915_rc /REP_DB=TREMBL Accession /GB=AV181915 /FEA=Transcript Cluster /DEF=Caenorhabditis elegans cDNA clone:yk627a7 : 3prime end, single read.
173408_s_at	7188.6	5699.1	6443.85	1053.24	6116.2	6351.1	6233.65	166.099	AU113749_rc /REP_DB=TREMBL Accession /GB=AU113749 /FEA=Transcript Cluster /DEF=Caenorhabditis elegans cDNA clone:yk711c1 : 3prime end, single read.
173409_s_at	165.4	143.4	154.4	15.5563	106.2	94	100.1	8.6267	AV178449_rc /REP_DB=TREMBL Accession /GB=AV178449 /FEA=Transcript Cluster /DEF=Caenorhabditis elegans cDNA clone:yk566c8 : 3prime end, single read.
173410_s_at	92.7	95.1	93.9	1.69706	95.8	82	88.9	9.75807	AV199430_rc /REP_DB=TREMBL Accession /GB=AV199430 /FEA=Transcript Cluster /DEF=Caenorhabditis elegans cDNA clone:yk545h3 : 3prime end, single read.
173411_s_at	84.4	81.3	82.85	2.19203	65.6	93.4	79.5	19.6576	AV199892_rc /REP_DB=TREMBL Accession /GB=AV199892 /FEA=Transcript Cluster /DEF=Caenorhabditis elegans cDNA clone:yk553b7 : 3prime end, single read.
173412_s_at	1712.1	1352.4	1532.25	254.346	1984.7	1191	1587.85	561.231	AU113026_rc /REP_DB=TREMBL Accession /GB=AU113026 /FEA=Transcript Cluster /DEF=Caenorhabditis elegans cDNA clone:yk701g5 : 3prime end, single read.
173413_at	280.5	362.1	321.3	57.6999	215.2	420	317.6	144.815	g289715-REP_DB=GenBank Identifier /5_PRIME_EXT_ID=g289715 /5_PRIME_EXT_DB=GenBank Identifier /CHR=4 /FEA=Genomic Cluster /DEF=raf proto-oncogene
173414_s_at	72.4	38.2	55.3	24.1831	46.6	46.6	46.6	0	g608463-REP_DB=GenBank Identifier /5_PRIME_EXT_ID=g608463 /5_PRIME_EXT_DB=GenBank Identifier /CHR=X /FEA=Genomic Cluster /DEF=ribonucleoprotein
173415_s_at	121.1	141.4	131.25	14.3543	132.3	119.5	125.9	9.05097	g7329166-REP_DB=GenBank Identifier /5_PRIME_EXT_ID=g7329166 /5_PRIME_EXT_DB=GenBank Identifier /CHR=1 /FEA=Genomic Cluster /DEF=TBP-like factor
173416_at	86	64.8	75.4	14.9907	68	72.1	70.05	2.89914	g732462-REP_DB=GenBank Identifier /5_PRIME_EXT_ID=g732462 /5_PRIME_EXT_DB=GenBank Identifier /CHR=3 /FEA=Genomic Cluster /DEF=cyclin A
173417_at	819.1	918.3	868.7	70.145	398.2	762.9	580.55	257.882	g1916625 /REP_DB=GenBank Identifier /5_PRIME_EXT_ID=F35H10.10 /5_PRIME_EXT_DB=WormBase Gene ID /WB_GENE_ID=F35H10.10 /WP=CE24945 /CHR=4 /FEA=Genomic Cluster /DEF=CELF35-1
173418_at	1281.5	1328.2	1304.85	33.0219	1264.5	1619	1441.75	250.669	g2440039 /REP_DB=GenBank Identifier /5_PRIME_EXT_ID=C54H2.5 /5_PRIME_EXT_DB=WormBase Gene ID /WB_GENE_ID=C54H2.5 /WP=CE06987 /CHR=X /FEA=Genomic Cluster /GEN=sft-4
173419_at	2.4	1.8	2.1	0.424264	0.8	2.7	1.75	1.3435	AV181201_rc /REP_DB=TREMBL Accession /5_PRIME_EXT_ID=g4579709 /5_PRIME_EXT_DB=GenBank Identifier /GB=AV181201 /CHR=4 /FEA=Genomic Cluster /PROTEIN_GB=BAA75066.1 /REVCOMP /DEF=Vha3 protein; Caenorhabditis elegans cDNA clone:yk617c8 : 3prime end, single read.
173420_s_at	2.5	1.3	1.9	0.848528	2.8	4.1	3.45	0.919239	AV181201_rc /REP_DB=TREMBL Accession /5_PRIME_EXT_ID=g4579709 /5_PRIME_EXT_DB=GenBank Identifier /GB=AV181201 /CHR=4 /FEA=Genomic Cluster /PROTEIN_GB=BAA75066.1 /REVCOMP /DEF=Vha3 protein; Caenorhabditis elegans cDNA clone:yk617c8 : 3prime end, single read.
173421_at	409.7	434.5	422.1	17.5362	203.7	463	333.35	183.353	AV181201_rc /REP_DB=TREMBL Accession /5_PRIME_EXT_ID=g4579709 /5_PRIME_EXT_DB=GenBank Identifier /GB=AV181201 /CHR=4 /FEA=Genomic Cluster /PROTEIN_GB=BAA75066.1 /DEF=Vha3 protein; Caenorhabditis elegans cDNA clone:yk617c8 : 3prime end, single read.
173422_at	318.5	271.5	295	33.234	277.7	630.6	454.15	249.538	g4262361-REP_DB=GenBank Identifier /5_PRIME_EXT_ID=g4262361 /5_PRIME_EXT_DB=GenBank Identifier /CHR=X /FEA=Genomic Cluster /GEN=mig-15 /DEF=alternatively spliced serine-threonine proteinkinase MIG-15
173423_at	9.2	11.9	10.55	1.90919	5.7	5.3	5.5	0.282843	g8037936-REP_DB=GenBank Identifier /5_PRIME_EXT_ID=g8037936 /5_PRIME_EXT_DB=GenBank Identifier /CHR=4 /FEA=Genomic Cluster /GEN=unc-43 /DEF=calcium-calmodulin-dependent protein kinase IIisoform H
173424_at	45.1	35.2	40.15	7.00036	39.2	73.3	56.25	24.1123	g2944397-REP_DB=GenBank Identifier /5_PRIME_EXT_ID=g2944397 /5_PRIME_EXT_DB=GenBank Identifier /CHR=1 /FEA=Genomic Cluster /GEN=unc-73 /DEF=guanine nucleotide exchange factor UNC-73B
173425_at	497.3	811	654.15	221.819	1166.2	1410.3	1288.25	172.605	g10443873-REP_DB=GenBank Identifier /5_PRIME_EXT_ID=g10443873 /5_PRIME_EXT_DB=GenBank Identifier /CHR=5 /FEA=Genomic Cluster /GEN=dpy-11 /DEF=thioredoxin-like protein DPY-11
173426_at	106.6	128.4	117.5	15.4149	70.1	109.7	89.9	28.0014	g558500-REP_DB=GenBank Identifier /5_PRIME_EXT_ID=g558500 /5_PRIME_EXT_DB=GenBank Identifier /CHR=4 /FEA=Genomic Cluster /GEN=RhoA /DEF=guanine nucleotide regulatory protein
173427_at	324.4	293.5	308.95	21.8496	409.5	336.4	372.95	51.6895	g3293317-REP_DB=GenBank Identifier /5_PRIME_EXT_ID=g3293317 /5_PRIME_EXT_DB=GenBank Identifier /CHR=4 /FEA=Genomic Cluster /GEN=soc-2 /DEF=leucine-rich repeat protein SOC-2
173428_at	284.9	297.5	291.2	8.90955	216	255	235.5	27.5772	g5732889-REP_DB=GenBank Identifier /5_PRIME_EXT_ID=g5732889 /5_PRIME_EXT_DB=GenBank Identifier /CHR=1 /FEA=Genomic Cluster /GEN=lin-59 /DEF=trithorax-related protein LIN-59
173429_at	68.1	55.3	61.7	9.05097	70.3	49.5	59.9	14.7078	g5731969-REP_DB=GenBank Identifier /5_PRIME_EXT_ID=g5731969 /5_PRIME_EXT_DB=GenBank Identifier /CHR=X /FEA=Genomic Cluster /GEN=cdk-4 /DEF=cyclin-dependent kinase CDK-4
173430_at	443.9	432.9	438.4	7.77817	419.3	612.6	515.95	136.684	g506191-REP_DB=GenBank Identifier /5_PRIME_EXT_ID=g506191 /5_PRIME_EXT_DB=GenBank Identifier /CHR=X /FEA=Genomic Cluster /DEF=flavoprotein subunit of complex II
173431_at	866.1	1012.5	939.3	103.52	638.1	1092.1	865.1	321.026	g451656-REP_DB=GenBank Identifier /5_PRIME_EXT_ID=g451656 /5_PRIME_EXT_DB=GenBank Identifier /CHR=5 /FEA=Genomic Cluster /GEN=pc2 /DEF=prohormone convertase 2
173432_at	52.2	40.8	46.5	8.06102	50.7	59.4	55.05	6.15183	g10312095-REP_DB=GenBank Identifier /5_PRIME_EXT_ID=g10312095 /5_PRIME_EXT_DB=GenBank Identifier /CHR=5 /FEA=Genomic Cluster /GEN=psa-1 /DEF=SWI3-like protein
173433_s_at	403.7	548.9	476.3	102.672	335.8	457.8	396.8	86.267	g2266991-REP_DB=GenBank Identifier /5_PRIME_EXT_ID=g2266991 /5_PRIME_EXT_DB=GenBank Identifier /CHR=3 /FEA=Genomic Cluster /DEF=O-linked GlcNAc transferase
173434_at	230.3	227	228.65	2.33345	133.9	202.2	168.05	48.2954	g1399720-REP_DB=GenBank Identifier /5_PRIME_EXT_ID=g1399720 /5_PRIME_EXT_DB=GenBank Identifier /CHR=2 /FEA=Genomic Cluster /GEN=ras1 /DEF=R-ras1 homolog
173435_s_at	182.7	253	217.85	49.7096	229.8	241	235.4	7.9196	g156425-REP_DB=GenBank Identifier /5_PRIME_EXT_ID=g156423 /5_PRIME_EXT_DB=GenBank Identifier /CHR=4 /FEA=Genomic Cluster /GEN=rac1 /DEF=rac1 protein
173436_at	140.3	153.5	146.9	9.33381	154.8	164.2	159.5	6.6468	g1816619-REP_DB=GenBank Identifier /5_PRIME_EXT_ID=g1816619 /5_PRIME_EXT_DB=GenBank Identifier /CHR=1 /FEA=Genomic Cluster /GEN=let-502 /DEF=LET-502
173437_at	166.5	128.4	147.45	26.9408	115.2	119.7	117.45	3.18198	g1765993-REP_DB=GenBank Identifier /5_PRIME_EXT_ID=g1765993 /5_PRIME_EXT_DB=GenBank Identifier /CHR=1 /FEA=Genomic Cluster /GEN=lin-28 /DEF=LIN-28
173438_at	709.9	742.8	726.35	23.2638	617	992	804.5	265.165	g10444373-REP_DB=GenBank Identifier /5_PRIME_EXT_ID=g10444373 /5_PRIME_EXT_DB=GenBank Identifier /CHR=X /FEA=Genomic Cluster /GEN=cab-1 /DEF=CAB-1
173439_at	278.6	318.4	298.5	28.1428	192.1	252	222.05	42.3557	g2226359-REP_DB=GenBank Identifier /5_PRIME_EXT_ID=g2226359 /5_PRIME_EXT_DB=GenBank Identifier /CHR=X /FEA=Genomic Cluster /GEN=daf-3 /DEF=DAF-3
173440_at	1607.6	1856.5	1732.05	175.999	1322.2	1718.4	1520.3	280.156	g2196765-REP_DB=GenBank Identifier /5_PRIME_EXT_ID=g2196765 /5_PRIME_EXT_DB=GenBank Identifier /CHR=5 /FEA=Genomic Cluster /GEN=snb-1 /DEF=SNB-1
173441_s_at	122.2	78	100.1	31.2541	65.6	84.1	74.85	13.0815	g6690645 /REP_DB=GenBank Identifier /5_PRIME_EXT_ID=F54C8.3 /5_PRIME_EXT_DB=WormBase Gene ID /WB_GENE_ID=F54C8.3 /WP=CE26428 /CHR=3 /FEA=Genomic Cluster /GEN=emb-30 /DEF=emb-30 protein
173442_at	461.1	642.5	551.8	128.269	348.9	444	396.45	67.2459	g414639 /REP_DB=GenBank Identifier /5_PRIME_EXT_ID=T02C12.1 /5_PRIME_EXT_DB=WormBase Gene ID /WB_GENE_ID=T02C12.1 /WP=CE01061 /CHR=3 /FEA=Genomic Cluster /GEN=hum-5 /DEF=myosin IA
173443_s_at	123.5	126.8	125.15	2.33345	120.8	109.4	115.1	8.06102	g7407666 /REP_DB=GenBank Identifier /5_PRIME_EXT_ID=F57B10.12 /5_PRIME_EXT_DB=WormBase Gene ID /WB_GENE_ID=F57B10.12 /WP=CE11320 /CHR=1 /FEA=Genomic Cluster /GEN=mei-2 /DEF=MEI-2
173444_s_at	791.1	815.3	803.2	17.112	1641.9	1245.8	1443.85	280.085	g2306970 /REP_DB=GenBank Identifier /5_PRIME_EXT_ID=R09B3.5 /5_PRIME_EXT_DB=WormBase Gene ID /WB_GENE_ID=R09B3.5 /WP=CE16310 /CHR=1 /FEA=Genomic Cluster /DEF=MAGO NASHI PROTEIN
173445_s_at	24.9	19	21.95	4.17193	18.1	26.2	22.15	5.72756	g4558870 /REP_DB=GenBank Identifier /5_PRIME_EXT_ID=F44B9.6 /5_PRIME_EXT_DB=WormBase Gene ID /WB_GENE_ID=F44B9.6 /WP=CE00175 /CHR=3 /FEA=Genomic Cluster /GEN=lin-36 /DEF=LIN-36
173446_s_at	403.5	424.5	414	14.8492	222.3	426.9	324.6	144.674	g1161371 /REP_DB=GenBank Identifier /5_PRIME_EXT_ID=C37F5.1 /5_PRIME_EXT_DB=WormBase Gene ID /WB_GENE_ID=C37F5.1 /WP=CE27833 /CHR=4 /FEA=Genomic Cluster /GEN=lin-1 /DEF=LIN-1
173447_s_at	39.9	18.2	29.05	15.3442	32	25.4	28.7	4.6669	g4336898 /REP_DB=GenBank Identifier /5_PRIME_EXT_ID=C35C5.1 /5_PRIME_EXT_DB=WormBase Gene ID /WB_GENE_ID=C35C5.1 /WP=CE18542 /CHR=X /FEA=Genomic Cluster /GEN=sdc-2 /DEF=SDC-2
173448_s_at	251.6	228.9	240.25	16.0513	387.8	303.4	345.6	59.6798	g5734149 /REP_DB=GenBank Identifier /5_PRIME_EXT_ID=F57F5.4 /5_PRIME_EXT_DB=WormBase Gene ID /WB_GENE_ID=F57F5.4 /WP=CE06002 /CHR=5 /FEA=Genomic Cluster /GEN=add-2 /DEF=adducin-head-domain-related protein; adducin
173449_s_at	85.6	92.4	89	4.80833	82.2	100.1	91.15	12.6572	g304340 /REP_DB=GenBank Identifier /5_PRIME_EXT_ID=C15F1.3A /5_PRIME_EXT_DB=WormBase Gene ID /WB_GENE_ID=C15F1.3A /WP=CE23546 /CHR=2 /FEA=Genomic Cluster /GEN=tra-2 /DEF=membrane protein; sex-determination protein
173450_at	172.5	116.1	144.3	39.8808	265.4	210.8	238.1	38.608	g3047202 /REP_DB=GenBank Identifier /5_PRIME_EXT_ID=Y46H3A.6 /5_PRIME_EXT_DB=WormBase Gene ID /WB_GENE_ID=Y46H3A.6 /WP=CE24309 /CHR=5 /FEA=Genomic Cluster /GEN=gly-7 /DEF=GLY7; N-acetylgalactosaminyltransferase
173451_s_at	143.4	141.1	142.25	1.62635	328.2	198.4	263.3	91.7825	g3047202 /REP_DB=GenBank Identifier /5_PRIME_EXT_ID=Y46H3A.6 /5_PRIME_EXT_DB=WormBase Gene ID /WB_GENE_ID=Y46H3A.6 /WP=CE24309 /CHR=5 /FEA=Genomic Cluster /GEN=gly-7 /DEF=GLY7; N-acetylgalactosaminyltransferase
173452_s_at	67	64.3	65.65	1.90919	68.8	58.6	63.7	7.21249	g6272677 /REP_DB=GenBank Identifier /5_PRIME_EXT_ID=K08H10.7 /5_PRIME_EXT_DB=WormBase Gene ID /WB_GENE_ID=K08H10.7 /WP=CE28243 /CHR=5 /FEA=Genomic Cluster /GEN=rde-1 /DEF=RNA interference promoting factor RDE-1
173453_s_at	86.1	68.8	77.45	12.2329	43.1	33.1	38.1	7.07107	g6681679 /REP_DB=GenBank Identifier /5_PRIME_EXT_ID=F20C5.2 /5_PRIME_EXT_DB=WormBase Gene ID /WB_GENE_ID=F20C5.2 /WP=CE27986 /CHR=4 /FEA=Genomic Cluster /GEN=klp-11 /DEF=Kinesin like protein (klp-11); kinesin
173454_at	1365.4	1358	1361.7	5.23259	1302.3	2095.6	1698.95	560.948	g217299 /REP_DB=GenBank Identifier /5_PRIME_EXT_ID=F42A6.7 /5_PRIME_EXT_DB=WormBase Gene ID /WB_GENE_ID=F42A6.7 /WP=CE17059 /CHR=4 /FEA=Genomic Cluster /GEN=rbp-1 /DEF=hnRNP like protein; RNA-binding protein
173455_s_at	2037.6	3048.3	2542.95	714.673	2940.8	2481.4	2711.1	324.845	g476337 /REP_DB=GenBank Identifier /5_PRIME_EXT_ID=C26D10.2 /5_PRIME_EXT_DB=WormBase Gene ID /WB_GENE_ID=C26D10.2 /WP=CE03025 /CHR=2 /FEA=Genomic Cluster /GEN=hel-1 /DEF=translation initiation factor eIF-4A
173456_at	53.3	43.8	48.55	6.71751	15.5	23.8	19.65	5.86899	g1943752 /REP_DB=GenBank Identifier /5_PRIME_EXT_ID=C02H7.3 /5_PRIME_EXT_DB=WormBase Gene ID /WB_GENE_ID=C02H7.3 /WP=CE16806 /CHR=X /FEA=Genomic Cluster /GEN=aex-3 /DEF=regulator of presynaptic activity
173457_s_at	43	35.9	39.45	5.02046	42.8	36	39.4	4.80833	g5442433 /REP_DB=GenBank Identifier /5_PRIME_EXT_ID=Y75B8A.35B /5_PRIME_EXT_DB=WormBase Gene ID /WB_GENE_ID=Y75B8A.35B /WP=CE23046 /CHR=3 /FEA=Genomic Cluster /GEN=zip-1 /DEF=DNA-binding protein ZIP-1
173458_at	94.9	87.7	91.3	5.09117	91.6	97.2	94.4	3.9598	g7109229 /REP_DB=GenBank Identifier /5_PRIME_EXT_ID=M01D7.2 /5_PRIME_EXT_DB=WormBase Gene ID /WB_GENE_ID=M01D7.2 /WP=CE25946 /CHR=1 /FEA=Genomic Cluster /GEN=SC /DEF=secretory carrier membrane protein
173459_s_at	605.4	475.1	540.25	92.136	434.4	447.9	441.15	9.54594	g3142334 /REP_DB=GenBank Identifier /5_PRIME_EXT_ID=F52B5.1 /5_PRIME_EXT_DB=WormBase Gene ID /WB_GENE_ID=F52B5.1 /WP=CE27167 /CHR=1 /FEA=Genomic Cluster /DEF=HCO3 transporter; anion exchange protein
173460_s_at	733.5	593.3	663.4	99.1364	368.7	467	417.85	69.5086	g5713132 /REP_DB=GenBank Identifier /5_PRIME_EXT_ID=F26G5.9 /5_PRIME_EXT_DB=WormBase Gene ID /WB_GENE_ID=F26G5.9 /WP=CE09704 /CHR=5 /FEA=Genomic Cluster /GEN=tam-1 /DEF=tandem-array-modifier protein
173461_at	32.3	22.9	27.6	6.6468	31.2	32	31.6	0.565685	g535510 /REP_DB=GenBank Identifier /5_PRIME_EXT_ID=M05B5.5 /5_PRIME_EXT_DB=WormBase Gene ID /WB_GENE_ID=M05B5.5 /WP=CE06191 /CHR=1 /FEA=Genomic Cluster /GEN=hlh-2 /DEF=transcription factor E2-A like
173462_s_at	470.7	315.7	393.2	109.602	142.5	432.8	287.65	205.273	g9437924 /REP_DB=GenBank Identifier /5_PRIME_EXT_ID=C03B8.4 /5_PRIME_EXT_DB=WormBase Gene ID /WB_GENE_ID=C03B8.4 /WP=CE24782 /CHR=3 /FEA=Genomic Cluster /DEF=zinc finger protein LIN-13; Zinc finger
173463_s_at	71.9	81.5	76.7	6.78823	77.5	62.9	70.2	10.3238	g7188776 /REP_DB=GenBank Identifier /5_PRIME_EXT_ID=F08B12.3B /5_PRIME_EXT_DB=WormBase Gene ID /WB_GENE_ID=F08B12.3B /WP=CE18570 /CHR=X /FEA=Genomic Cluster /GEN=slo-2 /DEF=SLO-2 potassium channel
173464_at	99.3	75.3	87.3	16.9706	74.7	76.5	75.6	1.27279	g5713195 /REP_DB=GenBank Identifier /5_PRIME_EXT_ID=F59F5.6 /5_PRIME_EXT_DB=WormBase Gene ID /WB_GENE_ID=F59F5.6 /WP=CE03447 /CHR=X /FEA=Genomic Cluster /GEN=syd-2 /DEF=liprin-alpha homolog SYD-2
173465_at	39.1	73.8	56.45	24.5366	57.3	53	55.15	3.04056	g1245047 /REP_DB=GenBank Identifier /5_PRIME_EXT_ID=Y39H10A.7 /5_PRIME_EXT_DB=WormBase Gene ID /WB_GENE_ID=Y39H10A.7 /WP=CE26076 /CHR=5 /FEA=Genomic Cluster /GEN=chk1 /DEF=serine-threonine kinase
173466_s_at	976.8	1155.5	1066.15	126.36	1040.8	1171.7	1106.25	92.5603	g3002910 /REP_DB=GenBank Identifier /5_PRIME_EXT_ID=C36H8.3 /5_PRIME_EXT_DB=WormBase Gene ID /WB_GENE_ID=C36H8.3 /WP=CE05382 /CHR=4 /FEA=Genomic Cluster /GEN=flp-9 /DEF=FMRFamide-like peptide 9
173467_s_at	116.9	115.4	116.15	1.06066	156.2	133.6	144.9	15.9806	g4008388 /REP_DB=GenBank Identifier /5_PRIME_EXT_ID=R10E11.4 /5_PRIME_EXT_DB=WormBase Gene ID /WB_GENE_ID=R10E11.4 /WP=CE00306 /CHR=3 /FEA=Genomic Cluster /GEN=sqv-3 /DEF=Galactosyltransferase
173468_at	289.2	209.6	249.4	56.2857	256.8	237.2	247	13.8593	g3258650 /REP_DB=GenBank Identifier /5_PRIME_EXT_ID=D1022.7 /5_PRIME_EXT_DB=WormBase Gene ID /WB_GENE_ID=D1022.7 /WP=CE02581 /CHR=2 /FEA=Genomic Cluster /GEN=kap-1 /DEF=A kinase anchor protein
173469_s_at	25	18.8	21.9	4.38406	9.8	9.9	9.85	0.0707107	g11169 /REP_DB=GenBank Identifier /5_PRIME_EXT_ID=ZK829.2 /5_PRIME_EXT_DB=WormBase Gene ID /WB_GENE_ID=ZK829.2 /WP=CE06650 /CHR=4 /FEA=Genomic Cluster /DEF=aromatic-L-amino-acid decarboxylase
173470_s_at	424.6	429.9	427.25	3.74767	773.7	480.2	626.95	207.536	g9049537 /REP_DB=GenBank Identifier /5_PRIME_EXT_ID=H19N07.4 /5_PRIME_EXT_DB=WormBase Gene ID /WB_GENE_ID=H19N07.4 /WP=CE16185 /CHR=5 /FEA=Genomic Cluster /DEF=diacylglycerol acyltransferase
173471_at	80.9	58.4	69.65	15.9099	56.5	59.2	57.85	1.90919	g6760364 /REP_DB=GenBank Identifier /5_PRIME_EXT_ID=Y71F9B.7 /5_PRIME_EXT_DB=WormBase Gene ID /WB_GENE_ID=Y71F9B.7 /WP=CE22877 /CHR=1 /FEA=Genomic Cluster /GEN=plk-2 /DEF=polo-like kinase 2
173472_s_at	1299.7	1548.7	1424.2	176.07	1609.7	1118.2	1363.95	347.543	g2190266 /REP_DB=GenBank Identifier /5_PRIME_EXT_ID=Y57A10C.6 /5_PRIME_EXT_DB=WormBase Gene ID /WB_GENE_ID=Y57A10C.6 /WP=CE18418 /CHR=2 /FEA=Genomic Cluster /DEF=3-keto-acyl-CoA thiolase
173473_s_at	539.6	879.6	709.6	240.416	668.9	357	512.95	220.547	g4324469 /REP_DB=GenBank Identifier /5_PRIME_EXT_ID=C09G4.1 /5_PRIME_EXT_DB=WormBase Gene ID /WB_GENE_ID=C09G4.1 /WP=CE27675 /CHR=4 /FEA=Genomic Cluster /GEN=LAG1-1; hyl-1 /DEF=LAG1Ce-1
173474_at	653.6	549.3	601.45	73.7512	573.9	554.3	564.1	13.8593	g695168 /REP_DB=GenBank Identifier /5_PRIME_EXT_ID=T27E9.7 /5_PRIME_EXT_DB=WormBase Gene ID /WB_GENE_ID=T27E9.7 /WP=CE18971 /CHR=3 /FEA=Genomic Cluster /DEF=ABC transporters (2 domains)
173475_s_at	1259.8	915.2	1087.5	243.669	748	675.8	711.9	51.0531	g436274 /REP_DB=GenBank Identifier /5_PRIME_EXT_ID=ZK637.13 /5_PRIME_EXT_DB=WormBase Gene ID /WB_GENE_ID=ZK637.13 /WP=CE00431 /CHR=3 /FEA=Genomic Cluster /GEN=globin /DEF=globin; Globin
173476_s_at	318.3	220	269.15	69.5086	244.4	255.7	250.05	7.99031	g6467500 /REP_DB=GenBank Identifier /5_PRIME_EXT_ID=C07H4.2 /5_PRIME_EXT_DB=WormBase Gene ID /WB_GENE_ID=C07H4.2 /WP=CE27360 /CHR=2 /FEA=Genomic Cluster /GEN=ceclc-5; clh-5 /DEF=CLC chloride channel protein; chloride channel protein
173477_at	422.7	337.7	380.2	60.1041	264.4	214	239.2	35.6382	g8037940 /REP_DB=GenBank Identifier /5_PRIME_EXT_ID=F35G12.3A /5_PRIME_EXT_DB=WormBase Gene ID /WB_GENE_ID=F35G12.3A /WP=CE00971 /CHR=3 /FEA=Genomic Cluster /DEF=SEL-5A serine-threonine kinase; serine-threonine kinase
173478_at	41	39.3	40.15	1.20208	12.9	30.3	21.6	12.3037	g8037942 /REP_DB=GenBank Identifier /5_PRIME_EXT_ID=F35G12.3B /5_PRIME_EXT_DB=WormBase Gene ID /WB_GENE_ID=F35G12.3B /WP=CE00972 /CHR=3 /FEA=Genomic Cluster /DEF=SEL-5B serine-threonine kinase; serine-threonine kinase
173479_at	114.3	86.4	100.35	19.7283	142.1	92.4	117.25	35.1432	g5019818 /REP_DB=GenBank Identifier /5_PRIME_EXT_ID=R151.6 /5_PRIME_EXT_DB=WormBase Gene ID /WB_GENE_ID=R151.6 /WP=CE00828 /CHR=3 /FEA=Genomic Cluster /GEN=R151.6 /DEF=putative NADH oxidoreductase complex I subunit
173480_s_at	76.2	68	72.1	5.79828	37.4	33.5	35.45	2.75772	C70215 /REP_DB=TREMBL Accession /5_PRIME_EXT_ID=Y5H2B.5 /5_PRIME_EXT_DB=WormBase Gene ID /GB=C70215 /WB_GENE_ID=Y5H2B.5 /WP=CE26222 /CHR=5 /FEA=Genomic Cluster /DEF=C.elegans cDNA clone yk384e3 : 5prime end, single read.
173481_at	473	491.9	482.45	13.3643	512.7	607.7	560.2	67.1751	C63083 /REP_DB=TREMBL Accession /5_PRIME_EXT_ID=Y41E3.1 /5_PRIME_EXT_DB=WormBase Gene ID /GB=C63083 /WB_GENE_ID=Y41E3.1 /WP=CE18369 /CHR=4 /FEA=Genomic Cluster /DEF=C.elegans cDNA clone yk321f3 : 5prime end, single read.
173482_s_at	828.1	1222.7	1025.4	279.024	69.8	130.1	99.95	42.6385	C71583 /REP_DB=TREMBL Accession /5_PRIME_EXT_ID=T01D1.6 /5_PRIME_EXT_DB=WormBase Gene ID /GB=C71583 /WB_GENE_ID=T01D1.6 /WP=CE28071 /CHR=2 /FEA=Genomic Cluster /DEF=C.elegans cDNA clone yk446g9 : 5prime end, single read.
173483_s_at	191.1	195.4	193.25	3.04056	207.8	157.4	182.6	35.6382	C64178 /REP_DB=TREMBL Accession /5_PRIME_EXT_ID=ZC395.8 /5_PRIME_EXT_DB=WormBase Gene ID /GB=C64178 /WB_GENE_ID=ZC395.8 /WP=CE26334 /CHR=3 /FEA=Genomic Cluster /DEF=C.elegans cDNA clone yk354c1 : 5prime end, single read.
173484_at	80.5	83.7	82.1	2.26274	69.6	102.3	85.95	23.1224	C43638 /REP_DB=TREMBL Accession /5_PRIME_EXT_ID=F53H8.4 /5_PRIME_EXT_DB=WormBase Gene ID /GB=C43638 /WB_GENE_ID=F53H8.4 /WP=CE04657 /CHR=X /FEA=Genomic Cluster /DEF=C.elegans cDNA clone yk331b1 : 5prime end, single read.
173485_s_at	319.7	457.7	388.7	97.5807	254.6	238.7	246.65	11.243	C49759 /REP_DB=TREMBL Accession /5_PRIME_EXT_ID=B0546.4 /5_PRIME_EXT_DB=WormBase Gene ID /GB=C49759 /WB_GENE_ID=B0546.4 /WP=CE16795 /CHR=4 /FEA=Genomic Cluster /DEF=C.elegans cDNA clone yk473f8 : 5prime end, single read.
173486_at	144.2	118.2	131.2	18.3848	177.8	105.4	141.6	51.1945	C45424 /REP_DB=TREMBL Accession /5_PRIME_EXT_ID=F31C3.4 /5_PRIME_EXT_DB=WormBase Gene ID /GB=C45424 /WB_GENE_ID=F31C3.4 /WP=CE17733 /CHR=1 /FEA=Genomic Cluster /DEF=C.elegans cDNA clone yk393g5 : 5prime end, single read.
173487_at	0.4	2.8	1.6	1.69706	1.9	1	1.45	0.636396	C42813 /REP_DB=TREMBL Accession /5_PRIME_EXT_ID=R04D3.2 /5_PRIME_EXT_DB=WormBase Gene ID /GB=C42813 /WB_GENE_ID=R04D3.2 /WP=CE06223 /CHR=X /FEA=Genomic Cluster /DEF=C.elegans cDNA clone yk319h6 : 5prime end, single read.
173488_at	5.5	0.4	2.95	3.60624	7.1	6.4	6.75	0.494975	C41590 /REP_DB=TREMBL Accession /5_PRIME_EXT_ID=T05E7.5 /5_PRIME_EXT_DB=WormBase Gene ID /GB=C41590 /WB_GENE_ID=T05E7.5 /WP=CE13239 /CHR=1 /FEA=Genomic Cluster /DEF=C.elegans cDNA clone yk274f5 : 5prime end, single read.
173489_at	0.3	2.5	1.4	1.55563	1.3	7.8	4.55	4.59619	C50059 /REP_DB=TREMBL Accession /5_PRIME_EXT_ID=F14B6.1 /5_PRIME_EXT_DB=WormBase Gene ID /GB=C50059 /WB_GENE_ID=F14B6.1 /WP=CE17663 /CHR=1 /FEA=Genomic Cluster /DEF=C.elegans cDNA clone yk477b2 : 5prime end, single read.
173490_s_at	509.5	422.8	466.15	61.3062	723.8	392	557.9	234.618	C40688 /REP_DB=TREMBL Accession /5_PRIME_EXT_ID=F09F7.7 /5_PRIME_EXT_DB=WormBase Gene ID /GB=C40688 /WB_GENE_ID=F09F7.7 /WP=CE01239 /CHR=3 /FEA=Genomic Cluster /DEF=C.elegans cDNA clone yk247d2 : 5prime end, single read.
173491_s_at	226.5	201.9	214.2	17.3948	262	215.1	238.55	33.1633	C70588 /REP_DB=TREMBL Accession /5_PRIME_EXT_ID=F58H7.2 /5_PRIME_EXT_DB=WormBase Gene ID /GB=C70588 /WB_GENE_ID=F58H7.2 /WP=CE17931 /CHR=4 /FEA=Genomic Cluster /DEF=C.elegans cDNA clone yk410e6 : 5prime end, single read.
173492_s_at	103.3	80.8	92.05	15.9099	53.6	95.7	74.65	29.7692	C66133 /REP_DB=TREMBL Accession /5_PRIME_EXT_ID=D1044.3 /5_PRIME_EXT_DB=WormBase Gene ID /GB=C66133 /WB_GENE_ID=D1044.3 /WP=CE27894 /CHR=3 /FEA=Genomic Cluster /DEF=C.elegans cDNA clone yk204f6 : 5prime end, single read.
173493_at	677.4	898.7	788.05	156.483	639.3	646	642.65	4.73762	C50465 /REP_DB=TREMBL Accession /5_PRIME_EXT_ID=F59B2.2 /5_PRIME_EXT_DB=WormBase Gene ID /GB=C50465 /WB_GENE_ID=F59B2.2 /WP=CE20899 /CHR=3 /FEA=Genomic Cluster /DEF=C.elegans cDNA clone yk484a7 : 5prime end, single read.
173494_s_at	62.8	86.2	74.5	16.5463	122.1	181.6	151.85	42.0729	C43234 /REP_DB=TREMBL Accession /5_PRIME_EXT_ID=T20F5.4 /5_PRIME_EXT_DB=WormBase Gene ID /GB=C43234 /WB_GENE_ID=T20F5.4 /WP=CE13822 /CHR=1 /FEA=Genomic Cluster /DEF=C.elegans cDNA clone yk335c2 : 5prime end, single read.
173495_at	75.9	96.5	86.2	14.5664	117.6	67.4	92.5	35.4968	C66155 /REP_DB=TREMBL Accession /5_PRIME_EXT_ID=K11G9.5 /5_PRIME_EXT_DB=WormBase Gene ID /GB=C66155 /WB_GENE_ID=K11G9.5 /WP=CE07378 /CHR=5 /FEA=Genomic Cluster /DEF=C.elegans cDNA clone yk204h7 : 5prime end, single read.
173496_s_at	1008.8	682.4	845.6	230.8	981.1	764.1	872.6	153.442	C70423 /REP_DB=TREMBL Accession /5_PRIME_EXT_ID=T23G7.3 /5_PRIME_EXT_DB=WormBase Gene ID /GB=C70423 /WB_GENE_ID=T23G7.3 /WP=CE03704 /CHR=2 /FEA=Genomic Cluster /DEF=C.elegans cDNA clone yk387f3 : 5prime end, single read.
173497_s_at	24.2	38.5	31.35	10.1116	4.5	21.6	13.05	12.0915	C69167 /REP_DB=TREMBL Accession /5_PRIME_EXT_ID=ZC190.7 /5_PRIME_EXT_DB=WormBase Gene ID /GB=C69167 /WB_GENE_ID=ZC190.7 /WP=CE28156 /CHR=5 /FEA=Genomic Cluster /DEF=C.elegans cDNA clone yk311f3 : 5prime end, single read.
173498_s_at	34.6	27	30.8	5.37401	31.3	29.2	30.25	1.48492	C70481 /REP_DB=TREMBL Accession /5_PRIME_EXT_ID=F09C6.1 /5_PRIME_EXT_DB=WormBase Gene ID /GB=C70481 /WB_GENE_ID=F09C6.1 /WP=CE15760 /CHR=5 /FEA=Genomic Cluster /DEF=C.elegans cDNA clone yk409c3 : 5prime end, single read.
173499_s_at	28.4	28.8	28.6	0.282843	23.8	15.8	19.8	5.65685	C60352 /REP_DB=TREMBL Accession /5_PRIME_EXT_ID=B0228.4 /5_PRIME_EXT_DB=WormBase Gene ID /GB=C60352 /WB_GENE_ID=B0228.4 /WP=CE02414 /CHR=2 /FEA=Genomic Cluster /DEF=C.elegans cDNA clone yk195d8 : 5prime end, single read.
173500_at	458	430.8	444.4	19.2333	267.8	443.2	355.5	124.027	C50209 /REP_DB=TREMBL Accession /5_PRIME_EXT_ID=R160.7 /5_PRIME_EXT_DB=WormBase Gene ID /GB=C50209 /WB_GENE_ID=R160.7 /WP=CE19557 /CHR=X /FEA=Genomic Cluster /DEF=C.elegans cDNA clone yk478h7 : 5prime end, single read.
173501_s_at	19.7	20.3	20	0.424264	23.1	11.4	17.25	8.27315	C49807 /REP_DB=TREMBL Accession /5_PRIME_EXT_ID=M70.4 /5_PRIME_EXT_DB=WormBase Gene ID /GB=C49807 /WB_GENE_ID=M70.4 /WP=CE25960 /CHR=4 /FEA=Genomic Cluster /DEF=C.elegans cDNA clone yk474c11 : 5prime end, single read.
173502_s_at	257.1	307.8	282.45	35.8503	412	206.6	309.3	145.24	g7960278 /REP_DB=GenBank Identifier /5_PRIME_EXT_ID=C03E10.4 /5_PRIME_EXT_DB=WormBase Gene ID /WB_GENE_ID=C03E10.4 /WP=CE26613 /CHR=5 /FEA=Genomic Cluster /GEN=mgat2 /DEF=UDP-GlcNAc:a-6-D-mannosideb1,2-N-acetylglucosaminyltransferase II; UDP-GlcNAc:a-6-D-mannoside b1,2-N-acetylglucosaminyltransferase II
173503_at	366	226.1	296.05	98.9242	269.1	237	253.05	22.6981	g4164607 /REP_DB=GenBank Identifier /5_PRIME_EXT_ID=K07A1.12 /5_PRIME_EXT_DB=WormBase Gene ID /WB_GENE_ID=K07A1.12 /WP=CE16234 /CHR=1 /FEA=Genomic Cluster /GEN=lin-53; rba-2 /DEF=synthetic multivulva protein LIN-53 p48; chromatin assembly factor 1 P55 subunit like
173504_at	1932.2	2603.3	2267.75	474.539	2003.3	3214.9	2609.1	856.731	g416296 /REP_DB=GenBank Identifier /5_PRIME_EXT_ID=C42D8.8 /5_PRIME_EXT_DB=WormBase Gene ID /WB_GENE_ID=C42D8.8 /WP=CE04209 /CHR=X /FEA=Genomic Cluster /GEN=APL-1 /DEF=beta-amyloid protein precursor; locus:uvt-4 (ST.LOUIS) TR:Q10651 protein_id:AAA98722.1
173505_s_at	879	964.9	921.95	60.7405	657.9	1192.2	925.05	377.807	g416296 /REP_DB=GenBank Identifier /5_PRIME_EXT_ID=C42D8.8 /5_PRIME_EXT_DB=WormBase Gene ID /WB_GENE_ID=C42D8.8 /WP=CE04209 /CHR=X /FEA=Genomic Cluster /GEN=APL-1 /DEF=beta-amyloid protein precursor; locus:uvt-4 (ST.LOUIS) TR:Q10651 protein_id:AAA98722.1
173506_s_at	2035.3	1971	2003.15	45.467	2278.8	2181.1	2229.95	69.0843	g4972960 /REP_DB=GenBank Identifier /5_PRIME_EXT_ID=T20H4.5 /5_PRIME_EXT_DB=WormBase Gene ID /WB_GENE_ID=T20H4.5 /WP=CE00832 /CHR=3 /FEA=Genomic Cluster /GEN=T20H4.5 /DEF=NADH oxidoreductase complex I 23.8 kDa subunit; Mitochondrial complex I 23K chain
173507_s_at	38.4	32.2	35.3	4.38406	56.9	42	49.45	10.5359	g5441307 /REP_DB=GenBank Identifier /5_PRIME_EXT_ID=F43C9.4 /5_PRIME_EXT_DB=WormBase Gene ID /WB_GENE_ID=F43C9.4 /WP=CE28324 /CHR=X /FEA=Genomic Cluster /GEN=mig-13 /DEF=guidance protein MIG-13; LDL-receptor class repeats; C1R-C1S-like repeats
173508_at	2056.1	1694.7	1875.4	255.548	1183.5	1847.2	1515.35	469.307	g4455126 /REP_DB=GenBank Identifier /5_PRIME_EXT_ID=C02B10.1 /5_PRIME_EXT_DB=WormBase Gene ID /WB_GENE_ID=C02B10.1 /WP=CE16798 /CHR=4 /FEA=Genomic Cluster /GEN=C02B10.1 /DEF=isovaleryl-CoA dehydrogenase precursor; acyl-CoA dehydrogenase
173509_at	342.6	253.9	298.25	62.7204	329	350.3	339.65	15.0614	g2078394 /REP_DB=GenBank Identifier /5_PRIME_EXT_ID=W02D3.9 /5_PRIME_EXT_DB=WormBase Gene ID /WB_GENE_ID=W02D3.9 /WP=CE14434 /CHR=1 /FEA=Genomic Cluster /GEN=ESG; unc-37 /DEF=enhancer of split groucho; transducin-like enhancer protein
173510_s_at	314.5	328.9	321.7	10.1823	343.5	539.2	441.35	138.381	g2618735 /REP_DB=GenBank Identifier /5_PRIME_EXT_ID=Y57E12AL.5 /5_PRIME_EXT_DB=WormBase Gene ID /WB_GENE_ID=Y57E12AL.5 /WP=CE25510 /CHR=5 /FEA=Genomic Cluster /GEN=c-MED6; mdt-6 /DEF=RNA polymerase transcriptional regulationmediator
173511_at	596.9	597	596.95	0.0707107	575.6	670	622.8	66.7509	C68033 /REP_DB=TREMBL Accession /5_PRIME_EXT_ID=H37A05.1 /5_PRIME_EXT_DB=WormBase Gene ID /GB=C68033 /WB_GENE_ID=H37A05.1 /WP=CE19946 /CHR=5 /FEA=Genomic Cluster /DEF=C.elegans cDNA clone yk275b1 : 5prime end, single read.
173512_at	475.7	503.3	489.5	19.5161	563.4	481.6	522.5	57.8413	CEC2312 /REP_DB=TREMBL Accession /5_PRIME_EXT_ID=T01D3.5 /5_PRIME_EXT_DB=WormBase Gene ID /GB=C09231 /WB_GENE_ID=T01D3.5 /WP=CE12962 /CHR=5 /FEA=Genomic Cluster /DEF=C.elegans cDNA clone yk158f11 : 5prime end, single read.
173513_s_at	337.2	354.2	345.7	12.0208	211.9	374.1	293	114.693	C43389 /REP_DB=TREMBL Accession /5_PRIME_EXT_ID=C18E9.3B /5_PRIME_EXT_DB=WormBase Gene ID /GB=C43389 /WB_GENE_ID=C18E9.3B /WP=CE20519 /CHR=2 /FEA=Genomic Cluster /DEF=C.elegans cDNA clone yk326f8 : 5prime end, single read.
173514_s_at	540.2	507.3	523.75	23.2638	546.7	549.8	548.25	2.19203	C71050 /REP_DB=TREMBL Accession /5_PRIME_EXT_ID=K12C11.1 /5_PRIME_EXT_DB=WormBase Gene ID /GB=C71050 /WB_GENE_ID=K12C11.1 /WP=CE26819 /CHR=1 /FEA=Genomic Cluster /DEF=C.elegans cDNA clone yk439b9 : 5prime end, single read.
173515_s_at	368.8	348.6	358.7	14.2836	446.8	345.1	395.95	71.9128	C62806 /REP_DB=TREMBL Accession /5_PRIME_EXT_ID=Y87G2A.5 /5_PRIME_EXT_DB=WormBase Gene ID /GB=C62806 /WB_GENE_ID=Y87G2A.5 /WP=CE24685 /CHR=1 /FEA=Genomic Cluster /DEF=C.elegans cDNA clone yk295e5 : 5prime end, single read.
173516_at	1492.1	1864.8	1678.45	263.539	1066.2	1072.5	1069.35	4.45477	C68938 /REP_DB=TREMBL Accession /5_PRIME_EXT_ID=M01E11.4 /5_PRIME_EXT_DB=WormBase Gene ID /GB=C68938 /WB_GENE_ID=M01E11.4 /WP=CE12294 /CHR=1 /FEA=Genomic Cluster /DEF=C.elegans cDNA clone yk298a1 : 5prime end, single read.
173517_at	660	509.4	584.7	106.49	372.2	448.1	410.15	53.6694	C49855 /REP_DB=TREMBL Accession /5_PRIME_EXT_ID=F37B12.3 /5_PRIME_EXT_DB=WormBase Gene ID /GB=C49855 /WB_GENE_ID=F37B12.3 /WP=CE03291 /CHR=2 /FEA=Genomic Cluster /DEF=C.elegans cDNA clone yk474g9 : 5prime end, single read.
173518_s_at	274.8	289.3	282.05	10.253	132.1	105.1	118.6	19.0919	C69682 /REP_DB=TREMBL Accession /5_PRIME_EXT_ID=C34D4.15 /5_PRIME_EXT_DB=WormBase Gene ID /GB=C69682 /WB_GENE_ID=C34D4.15 /WP=CE17509 /CHR=4 /FEA=Genomic Cluster /DEF=C.elegans cDNA clone yk368c2 : 5prime end, single read.
173519_at	267.7	252	259.85	11.1016	301.3	247.7	274.5	37.9009	C69136 /REP_DB=TREMBL Accession /5_PRIME_EXT_ID=T05A12.3 /5_PRIME_EXT_DB=WormBase Gene ID /GB=C69136 /WB_GENE_ID=T05A12.3 /WP=CE04898 /CHR=4 /FEA=Genomic Cluster /DEF=C.elegans cDNA clone yk311c3 : 5prime end, single read.
173520_at	30.3	28.1	29.2	1.55563	14.5	22.6	18.55	5.72756	CEK004B1F /REP_DB=TREMBL Accession /5_PRIME_EXT_ID=T20B5.3 /5_PRIME_EXT_DB=WormBase Gene ID /GB=D27811 /WB_GENE_ID=T20B5.3 /WP=CE02881 /CHR=X /FEA=Genomic Cluster /DEF=C.elegans cDNA clone yk4b1 : 5prime end, single read.
173521_at	403.9	450.7	427.3	33.0926	244.8	415.4	330.1	120.632	CEK007A4F /REP_DB=TREMBL Accession /5_PRIME_EXT_ID=C48G7.3 /5_PRIME_EXT_DB=WormBase Gene ID /GB=D27109 /WB_GENE_ID=C48G7.3 /WP=CE23604 /CHR=5 /FEA=Genomic Cluster /DEF=C.elegans cDNA clone yk7a4 : 5prime end, single read.
173522_s_at	291.7	368.3	330	54.1644	339.5	313.7	326.6	18.2434	CEC6802 /REP_DB=TREMBL Accession /5_PRIME_EXT_ID=W06H3.2 /5_PRIME_EXT_DB=WormBase Gene ID /GB=C09680 /WB_GENE_ID=W06H3.2 /WP=CE20158 /CHR=5 /FEA=Genomic Cluster /DEF=C.elegans cDNA clone yk174d5 : 5prime end, single read.
173523_s_at	1410.8	1650.3	1530.55	169.352	807.2	1258.7	1032.95	319.259	C68456 /REP_DB=TREMBL Accession /5_PRIME_EXT_ID=F11C7.5 /5_PRIME_EXT_DB=WormBase Gene ID /GB=C68456 /WB_GENE_ID=F11C7.5 /WP=CE17657 /CHR=X /FEA=Genomic Cluster /DEF=C.elegans cDNA clone yk304a12 : 5prime end, single read.
173524_at	3389.9	3532.6	3461.25	100.904	3783.9	4540.8	4162.35	535.209	CEC9731 /REP_DB=TREMBL Accession /5_PRIME_EXT_ID=D2096.8 /5_PRIME_EXT_DB=WormBase Gene ID /GB=C08973 /WB_GENE_ID=D2096.8 /WP=CE04306 /CHR=4 /FEA=Genomic Cluster /DEF=C.elegans cDNA clone yk142g8 : 5prime end, single read.
173525_at	347.1	276.4	311.75	49.9924	306.4	366.6	336.5	42.5678	CEC1745 /REP_DB=TREMBL Accession /5_PRIME_EXT_ID=C36B7.6 /5_PRIME_EXT_DB=WormBase Gene ID /GB=C13174 /WB_GENE_ID=C36B7.6 /WP=CE04177 /CHR=X /FEA=Genomic Cluster /DEF=C.elegans cDNA clone yk165a8 : 5prime end, single read.
173526_at	15.3	6.3	10.8	6.36396	3.8	14.4	9.1	7.49533	C68165 /REP_DB=TREMBL Accession /5_PRIME_EXT_ID=F13H6.5 /5_PRIME_EXT_DB=WormBase Gene ID /GB=C68165 /WB_GENE_ID=F13H6.5 /WP=CE09377 /CHR=5 /FEA=Genomic Cluster /DEF=C.elegans cDNA clone yk280c11 : 5prime end, single read.
173527_at	53.5	59.5	56.5	4.24264	48.5	73.7	61.1	17.8191	CEK003D9F /REP_DB=TREMBL Accession /5_PRIME_EXT_ID=C16H3.3 /5_PRIME_EXT_DB=WormBase Gene ID /GB=D27759 /WB_GENE_ID=C16H3.3 /WP=CE27697 /CHR=X /FEA=Genomic Cluster /DEF=C.elegans cDNA clone yk3d9 : 5prime end, single read.
173528_at	249.7	227.3	238.5	15.8392	263.2	301.5	282.35	27.0822	C70369 /REP_DB=TREMBL Accession /5_PRIME_EXT_ID=ZK863.4 /5_PRIME_EXT_DB=WormBase Gene ID /GB=C70369 /WB_GENE_ID=ZK863.4 /WP=CE23469 /CHR=5 /FEA=Genomic Cluster /DEF=C.elegans cDNA clone yk386f12 : 5prime end, single read.
173529_at	746.9	685.3	716.1	43.5578	524.2	462.3	493.25	43.7699	C43811 /REP_DB=TREMBL Accession /5_PRIME_EXT_ID=C36A4.4 /5_PRIME_EXT_DB=WormBase Gene ID /GB=C43811 /WB_GENE_ID=C36A4.4 /WP=CE27831 /CHR=3 /FEA=Genomic Cluster /DEF=C.elegans cDNA clone yk333h10 : 5prime end, single read.
173530_at	136.6	118.8	127.7	12.5865	81.6	96.3	88.95	10.3945	C40730 /REP_DB=TREMBL Accession /5_PRIME_EXT_ID=F26F4.5 /5_PRIME_EXT_DB=WormBase Gene ID /GB=C40730 /WB_GENE_ID=F26F4.5 /WP=CE01262 /CHR=3 /FEA=Genomic Cluster /DEF=C.elegans cDNA clone yk247h11 : 5prime end, single read.
173531_at	112.8	71.2	92	29.4156	99.2	144.5	121.85	32.0319	C43117 /REP_DB=TREMBL Accession /5_PRIME_EXT_ID=C17G1.4 /5_PRIME_EXT_DB=WormBase Gene ID /GB=C43117 /WB_GENE_ID=C17G1.4 /WP=CE08283 /CHR=X /FEA=Genomic Cluster /DEF=C.elegans cDNA clone yk325f11 : 5prime end, single read.
173532_at	152.1	197.4	174.75	32.0319	225.5	168.5	197	40.3051	CEC5941 /REP_DB=TREMBL Accession /5_PRIME_EXT_ID=R03D7.4 /5_PRIME_EXT_DB=WormBase Gene ID /GB=C08594 /WB_GENE_ID=R03D7.4 /WP=CE01611 /CHR=2 /FEA=Genomic Cluster /DEF=C.elegans cDNA clone yk118h3 : 5prime end, single read.
173533_at	91.8	91	91.4	0.565685	53.6	97.9	75.75	31.3248	C45619 /REP_DB=TREMBL Accession /5_PRIME_EXT_ID=F31E3.4 /5_PRIME_EXT_DB=WormBase Gene ID /GB=C45619 /WB_GENE_ID=F31E3.4 /WP=CE01269 /CHR=3 /FEA=Genomic Cluster /DEF=C.elegans cDNA clone yk400a12 : 5prime end, single read.
173534_at	5.1	0.7	2.9	3.11127	1.6	0.8	1.2	0.565685	C43280 /REP_DB=TREMBL Accession /5_PRIME_EXT_ID=C08A9.7 /5_PRIME_EXT_DB=WormBase Gene ID /GB=C43280 /WB_GENE_ID=C08A9.7 /WP=CE06789 /CHR=X /FEA=Genomic Cluster /DEF=C.elegans cDNA clone yk340a12 : 5prime end, single read.
173535_s_at	2171.8	1857.2	2014.5	222.456	1357.4	2221.8	1789.6	611.223	CEC9801 /REP_DB=TREMBL Accession /5_PRIME_EXT_ID=F33A8.5 /5_PRIME_EXT_DB=WormBase Gene ID /GB=C08980 /WB_GENE_ID=F33A8.5 /WP=CE17757 /CHR=2 /FEA=Genomic Cluster /DEF=C.elegans cDNA clone yk142h7 : 5prime end, single read.
173536_s_at	645.4	733.1	689.25	62.0133	499.8	433.6	466.7	46.8105	C47708 /REP_DB=TREMBL Accession /5_PRIME_EXT_ID=K02B2.3 /5_PRIME_EXT_DB=WormBase Gene ID /GB=C47708 /WB_GENE_ID=K02B2.3 /WP=CE27192 /CHR=4 /FEA=Genomic Cluster /DEF=C.elegans cDNA clone yk449h12 : 5prime end, single read.
173537_at	141.5	106.5	124	24.7487	128.4	103.2	115.8	17.8191	C40360 /REP_DB=TREMBL Accession /5_PRIME_EXT_ID=B0361.9 /5_PRIME_EXT_DB=WormBase Gene ID /GB=C40360 /WB_GENE_ID=B0361.9 /WP=CE00838 /CHR=3 /FEA=Genomic Cluster /DEF=C.elegans cDNA clone yk197g9 : 5prime end, single read.
173538_s_at	55.2	37.9	46.55	12.2329	57.8	51.1	54.45	4.73762	C44583 /REP_DB=TREMBL Accession /5_PRIME_EXT_ID=M02D8.3 /5_PRIME_EXT_DB=WormBase Gene ID /GB=C44583 /WB_GENE_ID=M02D8.3 /WP=CE04759 /CHR=X /FEA=Genomic Cluster /DEF=C.elegans cDNA clone yk371b3 : 5prime end, single read.
173539_at	111.1	132.1	121.6	14.8492	92.2	87.5	89.85	3.3234	C43485 /REP_DB=TREMBL Accession /5_PRIME_EXT_ID=B0511.10 /5_PRIME_EXT_DB=WormBase Gene ID /GB=C43485 /WB_GENE_ID=B0511.10 /WP=CE17349 /CHR=1 /FEA=Genomic Cluster /DEF=C.elegans cDNA clone yk328e6 : 5prime end, single read.
173540_at	224.5	156.9	190.7	47.8004	207.7	184.9	196.3	16.122	C62431 /REP_DB=TREMBL Accession /5_PRIME_EXT_ID=F59C12.3 /5_PRIME_EXT_DB=WormBase Gene ID /GB=C62431 /WB_GENE_ID=F59C12.3 /WP=CE04684 /CHR=X /FEA=Genomic Cluster /DEF=C.elegans cDNA clone yk286d2 : 5prime end, single read.
173541_at	421.6	318.7	370.15	72.7613	282.3	344.9	313.6	44.2649	CEK072C7F /REP_DB=TREMBL Accession /5_PRIME_EXT_ID=F28B3.7 /5_PRIME_EXT_DB=WormBase Gene ID /GB=D69642 /WB_GENE_ID=F28B3.7 /WP=CE09745 /CHR=1 /FEA=Genomic Cluster /DEF=C.elegans cDNA clone yk72c7 : 5prime end, single read.
173542_at	756.8	858	807.4	71.5592	226.5	389.1	307.8	114.976	C66886 /REP_DB=TREMBL Accession /5_PRIME_EXT_ID=F47D12.9 /5_PRIME_EXT_DB=WormBase Gene ID /GB=C66886 /WB_GENE_ID=F47D12.9 /WP=CE24988 /CHR=3 /FEA=Genomic Cluster /DEF=C.elegans cDNA clone yk234b5 : 5prime end, single read.
173543_at	212.5	247	229.75	24.3952	158.2	167.9	163.05	6.85894	CEK005C2F /REP_DB=TREMBL Accession /5_PRIME_EXT_ID=C13F10.4 /5_PRIME_EXT_DB=WormBase Gene ID /GB=D27861 /WB_GENE_ID=C13F10.4 /WP=CE08145 /CHR=5 /FEA=Genomic Cluster /DEF=C.elegans cDNA clone yk5c2 : 5prime end, single read.
173544_at	178.4	106.2	142.3	51.0531	173.9	85.6	129.75	62.4375	C48141 /REP_DB=TREMBL Accession /5_PRIME_EXT_ID=C18B12.6 /5_PRIME_EXT_DB=WormBase Gene ID /GB=C48141 /WB_GENE_ID=C18B12.6 /WP=CE08305 /CHR=X /FEA=Genomic Cluster /DEF=C.elegans cDNA clone yk455g12 : 5prime end, single read.
173545_at	1.1	5.3	3.2	2.96985	3.2	5.2	4.2	1.41421	C52017_rc /REP_DB=TREMBL Accession /5_PRIME_EXT_ID=M03D4.6 /5_PRIME_EXT_DB=WormBase Gene ID /GB=C52017 /WB_GENE_ID=M03D4.6 /WP=CE17189 /CHR=4 /FEA=Genomic Cluster /DEF=C.elegans cDNA clone yk224f1 : 3prime end, single read.
173546_s_at	1338.1	1470.9	1404.5	93.9038	1643.7	2359.6	2001.65	506.218	C70995 /REP_DB=TREMBL Accession /5_PRIME_EXT_ID=C24F3.1B /5_PRIME_EXT_DB=WormBase Gene ID /GB=C70995 /WB_GENE_ID=C24F3.1B /WP=CE18518 /CHR=4 /FEA=Genomic Cluster /DEF=C.elegans cDNA clone yk438e12 : 5prime end, single read.
173547_s_at	130.9	137.5	134.2	4.6669	141	95.2	118.1	32.3855	C43909 /REP_DB=TREMBL Accession /5_PRIME_EXT_ID=C36B1.12 /5_PRIME_EXT_DB=WormBase Gene ID /GB=C43909 /WB_GENE_ID=C36B1.12 /WP=CE05379 /CHR=1 /FEA=Genomic Cluster /DEF=C.elegans cDNA clone yk336d12 : 5prime end, single read.
173548_s_at	403.8	413.8	408.8	7.07107	296.3	267	281.65	20.7182	C66805 /REP_DB=TREMBL Accession /5_PRIME_EXT_ID=H06H21.6 /5_PRIME_EXT_DB=WormBase Gene ID /GB=C66805 /WB_GENE_ID=H06H21.6 /WP=CE17964 /CHR=4 /FEA=Genomic Cluster /DEF=C.elegans cDNA clone yk233b11 : 5prime end, single read.
173549_s_at	45.2	41.9	43.55	2.33345	49.5	48.3	48.9	0.848528	C70378 /REP_DB=TREMBL Accession /5_PRIME_EXT_ID=T07F10.6 /5_PRIME_EXT_DB=WormBase Gene ID /GB=C70378 /WB_GENE_ID=T07F10.6 /WP=CE21164 /CHR=5 /FEA=Genomic Cluster /DEF=C.elegans cDNA clone yk386g12 : 5prime end, single read.
173550_at	1470.5	1150.2	1310.35	226.486	1549.3	1653	1601.15	73.327	C58301_rc /REP_DB=TREMBL Accession /5_PRIME_EXT_ID=F45D3.4 /5_PRIME_EXT_DB=WormBase Gene ID /GB=C58301 /WB_GENE_ID=F45D3.4 /WP=CE10474 /CHR=5 /FEA=Genomic Cluster /DEF=C.elegans cDNA clone yk364e9 : 3prime end, single read.
173551_at	193.3	154.1	173.7	27.7186	223.6	223.2	223.4	0.282843	CEK126G6F /REP_DB=TREMBL Accession /5_PRIME_EXT_ID=F32B5.7 /5_PRIME_EXT_DB=WormBase Gene ID /GB=D68124 /WB_GENE_ID=F32B5.7 /WP=CE28231 /CHR=1 /FEA=Genomic Cluster /DEF=C.elegans cDNA clone yk126g6 : 5prime end, single read.
173552_s_at	592.9	477.3	535.1	81.7415	771.4	521.2	646.3	176.918	C69110 /REP_DB=TREMBL Accession /5_PRIME_EXT_ID=M01B12.3 /5_PRIME_EXT_DB=WormBase Gene ID /GB=C69110 /WB_GENE_ID=M01B12.3 /WP=CE18061 /CHR=1 /FEA=Genomic Cluster /DEF=C.elegans cDNA clone yk311a10 : 5prime end, single read.
173553_s_at	28.9	26	27.45	2.05061	25.4	25.5	25.45	0.0707107	C51959_rc /REP_DB=TREMBL Accession /5_PRIME_EXT_ID=C27A7.4 /5_PRIME_EXT_DB=WormBase Gene ID /GB=C51959 /WB_GENE_ID=C27A7.4 /WP=CE08406 /CHR=5 /FEA=Genomic Cluster /DEF=C.elegans cDNA clone yk225f3 : 3prime end, single read.
173554_at	591.1	714.3	652.7	87.1156	437.3	875.2	656.25	309.642	C45507 /REP_DB=TREMBL Accession /5_PRIME_EXT_ID=Y79H2A.6 /5_PRIME_EXT_DB=WormBase Gene ID /GB=C45507 /WB_GENE_ID=Y79H2A.6 /WP=CE24672 /CHR=3 /FEA=Genomic Cluster /DEF=C.elegans cDNA clone yk394g12 : 5prime end, single read.
173555_at	624.8	689.5	657.15	45.7498	328	721	524.5	277.893	C61992 /REP_DB=TREMBL Accession /5_PRIME_EXT_ID=R13F6.10 /5_PRIME_EXT_DB=WormBase Gene ID /GB=C61992 /WB_GENE_ID=R13F6.10 /WP=CE25084 /CHR=3 /FEA=Genomic Cluster /DEF=C.elegans cDNA clone yk272d10 : 5prime end, single read.
173556_s_at	759.9	877.8	818.85	83.3679	1202	1596.4	1399.2	278.883	CEK011EZF /REP_DB=TREMBL Accession /5_PRIME_EXT_ID=C06A8.1 /5_PRIME_EXT_DB=WormBase Gene ID /GB=D34708 /WB_GENE_ID=C06A8.1 /WP=CE02451 /CHR=2 /FEA=Genomic Cluster /DEF=C.elegans cDNA clone yk11e12 : 5prime end, single read.
173557_s_at	5.8	3.3	4.55	1.76777	3.7	4.7	4.2	0.707107	C67695 /REP_DB=TREMBL Accession /5_PRIME_EXT_ID=F26A1.12 /5_PRIME_EXT_DB=WormBase Gene ID /GB=C67695 /WB_GENE_ID=F26A1.12 /WP=CE02680 /CHR=3 /FEA=Genomic Cluster /DEF=C.elegans cDNA clone yk307f9 : 5prime end, single read.
173558_at	235.4	160.8	198.1	52.7502	312.6	163.3	237.95	105.571	CEK086A1F /REP_DB=TREMBL Accession /5_PRIME_EXT_ID=ZC443.3 /5_PRIME_EXT_DB=WormBase Gene ID /GB=D67722 /WB_GENE_ID=ZC443.3 /WP=CE06587 /CHR=5 /FEA=Genomic Cluster /DEF=C.elegans cDNA clone yk86a1 : 5prime end, single read.
173559_at	47.7	68.1	57.9	14.425	60.5	50.1	55.3	7.35391	C44326 /REP_DB=TREMBL Accession /5_PRIME_EXT_ID=T26C11.4 /5_PRIME_EXT_DB=WormBase Gene ID /GB=C44326 /WB_GENE_ID=T26C11.4 /WP=CE05023 /CHR=X /FEA=Genomic Cluster /DEF=C.elegans cDNA clone yk343h5 : 5prime end, single read.
173560_s_at	607.4	658.7	633.05	36.2746	574.2	626.8	600.5	37.1938	C43855 /REP_DB=TREMBL Accession /5_PRIME_EXT_ID=H19N07.3 /5_PRIME_EXT_DB=WormBase Gene ID /GB=C43855 /WB_GENE_ID=H19N07.3 /WP=CE16184 /CHR=5 /FEA=Genomic Cluster /DEF=C.elegans cDNA clone yk334d9 : 5prime end, single read.
173561_s_at	449	388	418.5	43.1335	830.1	687	758.55	101.187	C50907 /REP_DB=TREMBL Accession /5_PRIME_EXT_ID=R12C12.9 /5_PRIME_EXT_DB=WormBase Gene ID /GB=C50907 /WB_GENE_ID=R12C12.9 /WP=CE02854 /CHR=2 /FEA=Genomic Cluster /DEF=C.elegans cDNA clone yk488g9 : 5prime end, single read.
173562_s_at	455	494.5	474.75	27.9307	529	519.8	524.4	6.50538	C50755 /REP_DB=TREMBL Accession /5_PRIME_EXT_ID=T05B11.3 /5_PRIME_EXT_DB=WormBase Gene ID /GB=C50755 /WB_GENE_ID=T05B11.3 /WP=CE13219 /CHR=5 /FEA=Genomic Cluster /DEF=C.elegans cDNA clone yk524g8 : 5prime end, single read.
173563_s_at	726.8	603	664.9	87.5398	554.3	1406.5	980.4	602.596	C40954 /REP_DB=TREMBL Accession /5_PRIME_EXT_ID=C35C5.3B /5_PRIME_EXT_DB=WormBase Gene ID /GB=C40954 /WB_GENE_ID=C35C5.3B /WP=CE18543 /CHR=X /FEA=Genomic Cluster /DEF=C.elegans cDNA clone yk256g7 : 5prime end, single read.
173564_at	128.3	129.1	128.7	0.565685	181.5	186.9	184.2	3.81838	C49385 /REP_DB=TREMBL Accession /5_PRIME_EXT_ID=Y37D8A.4 /5_PRIME_EXT_DB=WormBase Gene ID /GB=C49385 /WB_GENE_ID=Y37D8A.4 /WP=CE20209 /CHR=3 /FEA=Genomic Cluster /DEF=C.elegans cDNA clone yk469f9 : 5prime end, single read.
173565_s_at	185.9	223.6	204.75	26.6579	285	215	250	49.4975	CEK033F8F /REP_DB=TREMBL Accession /5_PRIME_EXT_ID=C05C8.6 /5_PRIME_EXT_DB=WormBase Gene ID /GB=D36487 /WB_GENE_ID=C05C8.6 /WP=CE07924 /CHR=5 /FEA=Genomic Cluster /DEF=C.elegans cDNA clone yk33f8 : 5prime end, single read.
173566_at	536.5	495.8	516.15	28.7792	502.5	769.5	636	188.798	CEC2302 /REP_DB=TREMBL Accession /5_PRIME_EXT_ID=C13B9.3 /5_PRIME_EXT_DB=WormBase Gene ID /GB=C09230 /WB_GENE_ID=C13B9.3 /WP=CE01778 /CHR=3 /FEA=Genomic Cluster /DEF=C.elegans cDNA clone yk158f10 : 5prime end, single read.
173567_s_at	362.8	486.6	424.7	87.5398	932.1	924.2	928.15	5.58614	CEK080DYR /REP_DB=TREMBL Accession /5_PRIME_EXT_ID=T02E9.2 /5_PRIME_EXT_DB=WormBase Gene ID /GB=D71708 /WB_GENE_ID=T02E9.2 /WP=CE13064 /CHR=5 /FEA=Genomic Cluster /DEF=C.elegans cDNA clone yk80d11 : 3prime end, single read.
173568_at	16.4	18.3	17.35	1.3435	26.9	14.3	20.6	8.90955	CEC6232 /REP_DB=TREMBL Accession /5_PRIME_EXT_ID=C27A12.6 /5_PRIME_EXT_DB=WormBase Gene ID /GB=C09623 /WB_GENE_ID=C27A12.6 /WP=CE08415 /CHR=1 /FEA=Genomic Cluster /DEF=C.elegans cDNA clone yk173f4 : 5prime end, single read.
173569_at	392.8	347.6	370.2	31.9612	511.9	562.1	537	35.4968	CEK110D6F /REP_DB=TREMBL Accession /5_PRIME_EXT_ID=B0041.5 /5_PRIME_EXT_DB=WormBase Gene ID /GB=D75810 /WB_GENE_ID=B0041.5 /WP=CE07670 /CHR=1 /FEA=Genomic Cluster /DEF=C.elegans cDNA clone yk110d6 : 5prime end, single read.
173570_s_at	32.3	29.8	31.05	1.76777	23.5	25.8	24.65	1.62635	C55100_rc /REP_DB=TREMBL Accession /5_PRIME_EXT_ID=F17C8.6 /5_PRIME_EXT_DB=WormBase Gene ID /GB=C55100 /WB_GENE_ID=F17C8.6 /WP=CE00960 /CHR=3 /FEA=Genomic Cluster /DEF=C.elegans cDNA clone yk429b4 : 3prime end, single read.
173571_s_at	11.2	16	13.6	3.39411	14.3	17	15.65	1.90919	CEK130E6F /REP_DB=TREMBL Accession /5_PRIME_EXT_ID=T27E4.6 /5_PRIME_EXT_DB=WormBase Gene ID /GB=D68367 /WB_GENE_ID=T27E4.6 /WP=CE14257 /CHR=5 /FEA=Genomic Cluster /DEF=C.elegans cDNA clone yk130e6 : 5prime end, single read.
173572_s_at	29.4	18.7	24.05	7.56604	32	25.4	28.7	4.6669	CEC9441 /REP_DB=TREMBL Accession /5_PRIME_EXT_ID=T05H10.3 /5_PRIME_EXT_DB=WormBase Gene ID /GB=C08944 /WB_GENE_ID=T05H10.3 /WP=CE01640 /CHR=2 /FEA=Genomic Cluster /DEF=C.elegans cDNA clone yk142d6 : 5prime end, single read.
173573_s_at	2.4	1.3	1.85	0.777817	1.1	1.8	1.45	0.494975	CEC2086 /REP_DB=TREMBL Accession /5_PRIME_EXT_ID=Y75B7B.2 /5_PRIME_EXT_DB=WormBase Gene ID /GB=C13208 /WB_GENE_ID=Y75B7B.2 /WP=CE24666 /CHR=5 /FEA=Genomic Cluster /DEF=C.elegans cDNA clone yk165f5 : 5prime end, single read.
173574_at	49	26.7	37.85	15.7685	51.8	56.4	54.1	3.25269	CEK040F6R_rc /REP_DB=TREMBL Accession /5_PRIME_EXT_ID=T10F2.3 /5_PRIME_EXT_DB=WormBase Gene ID /GB=D34081 /WB_GENE_ID=T10F2.3 /WP=CE26951 /CHR=3 /FEA=Genomic Cluster /DEF=C.elegans cDNA clone yk40f6 : 3prime end, single read.
173575_s_at	15.5	5.1	10.3	7.35391	9.8	0.6	5.2	6.50538	CEC4013_rc /REP_DB=TREMBL Accession /5_PRIME_EXT_ID=F19H6.5 /5_PRIME_EXT_DB=WormBase Gene ID /GB=C10401 /WB_GENE_ID=F19H6.5 /WP=CE03236 /CHR=X /FEA=Genomic Cluster /DEF=C.elegans cDNA clone yk145f12 : 3prime end, single read.
173576_at	2020.3	2126.3	2073.3	74.9533	654.7	765.9	710.3	78.6303	CEK027E1R_rc /REP_DB=TREMBL Accession /5_PRIME_EXT_ID=ZK180.5 /5_PRIME_EXT_DB=WormBase Gene ID /GB=D33190 /WB_GENE_ID=ZK180.5 /WP=CE28179 /CHR=4 /FEA=Genomic Cluster /DEF=C.elegans cDNA clone yk27e1 : 3prime end, single read.
173577_at	330.1	260.4	295.25	49.2853	323.2	222.8	273	70.9935	CEK046B7R_rc /REP_DB=TREMBL Accession /5_PRIME_EXT_ID=T18H9.7 /5_PRIME_EXT_DB=WormBase Gene ID /GB=D34456 /WB_GENE_ID=T18H9.7 /WP=CE19588 /CHR=5 /FEA=Genomic Cluster /DEF=C.elegans cDNA clone yk46b7 : 3prime end, single read.
173578_s_at	538	668.2	603.1	92.0653	460	744.4	602.2	201.101	CEK046D2R_rc /REP_DB=TREMBL Accession /5_PRIME_EXT_ID=C33D9.3 /5_PRIME_EXT_DB=WormBase Gene ID /GB=D34470 /WB_GENE_ID=C33D9.3 /WP=CE03044 /CHR=4 /FEA=Genomic Cluster /DEF=C.elegans cDNA clone yk46d2 : 3prime end, single read.
173579_s_at	144.4	162	153.2	12.4451	1288.4	1418.7	1353.55	92.136	CEK020E5R_rc /REP_DB=TREMBL Accession /5_PRIME_EXT_ID=W04G3.2 /5_PRIME_EXT_DB=WormBase Gene ID /GB=D32716 /WB_GENE_ID=W04G3.2 /WP=CE03786 /CHR=X /FEA=Genomic Cluster /DEF=C.elegans cDNA clone yk20e5 : 3prime end, single read.
173580_s_at	78.3	87.8	83.05	6.71751	172.2	141.3	156.75	21.8496	CEK101G8F /REP_DB=TREMBL Accession /5_PRIME_EXT_ID=W06D12.2 /5_PRIME_EXT_DB=WormBase Gene ID /GB=D70321 /WB_GENE_ID=W06D12.2 /WP=CE16550 /CHR=5 /FEA=Genomic Cluster /DEF=C.elegans cDNA clone yk101g8 : 5prime end, single read.
173581_s_at	875.1	683.4	779.25	135.552	709.4	915.2	812.3	145.523	CEC5142 /REP_DB=TREMBL Accession /5_PRIME_EXT_ID=Y41C4A.10 /5_PRIME_EXT_DB=WormBase Gene ID /GB=C09514 /WB_GENE_ID=Y41C4A.10 /WP=CE20250 /CHR=3 /FEA=Genomic Cluster /DEF=C.elegans cDNA clone yk172c6 : 5prime end, single read.
173582_at	34.8	17.1	25.95	12.5158	43.6	16.4	30	19.2333	CEK093BZF /REP_DB=TREMBL Accession /5_PRIME_EXT_ID=C14H10.2 /5_PRIME_EXT_DB=WormBase Gene ID /GB=D69868 /WB_GENE_ID=C14H10.2 /WP=CE23543 /CHR=X /FEA=Genomic Cluster /DEF=C.elegans cDNA clone yk93b12 : 5prime end, single read.
173583_s_at	162.2	150.8	156.5	8.06102	346.9	176.1	261.5	120.774	CEK093BZF /REP_DB=TREMBL Accession /5_PRIME_EXT_ID=C14H10.2 /5_PRIME_EXT_DB=WormBase Gene ID /GB=D69868 /WB_GENE_ID=C14H10.2 /WP=CE23543 /CHR=X /FEA=Genomic Cluster /DEF=C.elegans cDNA clone yk93b12 : 5prime end, single read.
173584_s_at	7.9	7.3	7.6	0.424264	27.6	28.9	28.25	0.919239	CEK013C5R_rc /REP_DB=TREMBL Accession /5_PRIME_EXT_ID=W01C9.3 /5_PRIME_EXT_DB=WormBase Gene ID /GB=D27548 /WB_GENE_ID=W01C9.3 /WP=CE02369 /CHR=2 /FEA=Genomic Cluster /DEF=C.elegans cDNA clone yk13c5 : 3prime end, single read.
173585_at	267.3	204.4	235.85	44.477	181.7	223.6	202.65	29.6278	CEK040G9R_rc /REP_DB=TREMBL Accession /5_PRIME_EXT_ID=F16D3.4 /5_PRIME_EXT_DB=WormBase Gene ID /GB=D34090 /WB_GENE_ID=F16D3.4 /WP=CE09437 /CHR=1 /FEA=Genomic Cluster /DEF=C.elegans cDNA clone yk40g9 : 3prime end, single read.
173586_s_at	527.2	507.9	517.55	13.6472	503	605.9	554.45	72.7613	C41016 /REP_DB=TREMBL Accession /5_PRIME_EXT_ID=W02B12.10 /5_PRIME_EXT_DB=WormBase Gene ID /GB=C41016 /WB_GENE_ID=W02B12.10 /WP=CE03770 /CHR=2 /FEA=Genomic Cluster /DEF=C.elegans cDNA clone yk291d10 : 5prime end, single read.
173587_s_at	1.3	4.6	2.95	2.33345	3.8	10.2	7	4.52548	CEK061GZF /REP_DB=TREMBL Accession /5_PRIME_EXT_ID=T07D10.1 /5_PRIME_EXT_DB=WormBase Gene ID /GB=D73666 /WB_GENE_ID=T07D10.1 /WP=CE21161 /CHR=1 /FEA=Genomic Cluster /DEF=C.elegans cDNA clone yk61g12 : 5prime end, single read.
173588_s_at	53.1	29.4	41.25	16.7584	38.2	46.6	42.4	5.9397	CEK001HZR_rc /REP_DB=TREMBL Accession /5_PRIME_EXT_ID=T13F2.6 /5_PRIME_EXT_DB=WormBase Gene ID /GB=D32680 /WB_GENE_ID=T13F2.6 /WP=CE13629 /CHR=4 /FEA=Genomic Cluster /DEF=C.elegans cDNA clone yk1h12 : 3prime end, single read.
173589_at	28.9	22.7	25.8	4.38406	27.2	8.3	17.75	13.3643	C62630 /REP_DB=TREMBL Accession /5_PRIME_EXT_ID=Y105C5A.1 /5_PRIME_EXT_DB=WormBase Gene ID /GB=C62630 /WB_GENE_ID=Y105C5A.1 /WP=CE23184 /CHR=4 /FEA=Genomic Cluster /DEF=C.elegans cDNA clone yk288f10 : 5prime end, single read.
173590_at	1365.8	1018.8	1192.3	245.366	1143.9	1416.4	1280.15	192.687	CEK012B7R_rc /REP_DB=TREMBL Accession /5_PRIME_EXT_ID=F10E7.8 /5_PRIME_EXT_DB=WormBase Gene ID /GB=D27258 /WB_GENE_ID=F10E7.8 /WP=CE04363 /CHR=2 /FEA=Genomic Cluster /DEF=C.elegans cDNA clone yk12b7 : 3prime end, single read.
173591_at	916.2	838.1	877.15	55.225	603.4	1173.2	888.3	402.909	CEK021A1R_rc /REP_DB=TREMBL Accession /5_PRIME_EXT_ID=F43G6.9 /5_PRIME_EXT_DB=WormBase Gene ID /GB=D32749 /WB_GENE_ID=F43G6.9 /WP=CE18675 /CHR=2 /FEA=Genomic Cluster /DEF=C.elegans cDNA clone yk21a1 : 3prime end, single read.
173592_s_at	377.3	486.5	431.9	77.2161	206.9	260.7	233.8	38.0423	C49849 /REP_DB=TREMBL Accession /5_PRIME_EXT_ID=H21P03.3A /5_PRIME_EXT_DB=WormBase Gene ID /GB=C49849 /WB_GENE_ID=H21P03.3A /WP=CE19930 /CHR=4 /FEA=Genomic Cluster /DEF=C.elegans cDNA clone yk474g3 : 5prime end, single read.
173593_at	327.1	260.7	293.9	46.9519	568.6	440	504.3	90.9339	CEK092B6F /REP_DB=TREMBL Accession /5_PRIME_EXT_ID=ZK546.13 /5_PRIME_EXT_DB=WormBase Gene ID /GB=D69792 /WB_GENE_ID=ZK546.13 /WP=CE02913 /CHR=2 /FEA=Genomic Cluster /DEF=C.elegans cDNA clone yk92b6 : 5prime end, single read.
173594_at	62.3	41.2	51.75	14.92	50	32.9	41.45	12.0915	C65820 /REP_DB=TREMBL Accession /5_PRIME_EXT_ID=Y32H12A.8 /5_PRIME_EXT_DB=WormBase Gene ID /GB=C65820 /WB_GENE_ID=Y32H12A.8 /WP=CE28516 /CHR=3 /FEA=Genomic Cluster /DEF=C.elegans cDNA clone yk405c5 : 5prime end, single read.
173595_s_at	21.1	21	21.05	0.0707107	18.8	21.3	20.05	1.76777	C65820 /REP_DB=TREMBL Accession /5_PRIME_EXT_ID=Y32H12A.8 /5_PRIME_EXT_DB=WormBase Gene ID /GB=C65820 /WB_GENE_ID=Y32H12A.8 /WP=CE28516 /CHR=3 /FEA=Genomic Cluster /DEF=C.elegans cDNA clone yk405c5 : 5prime end, single read.
173596_at	422	358.7	390.35	44.7599	722.6	469.1	595.85	179.252	C59084_rc /REP_DB=TREMBL Accession /5_PRIME_EXT_ID=T07E3.7 /5_PRIME_EXT_DB=WormBase Gene ID /GB=C59084 /WB_GENE_ID=T07E3.7 /WP=CE01388 /CHR=3 /FEA=Genomic Cluster /DEF=C.elegans cDNA clone yk387d11 : 3prime end, single read.
173597_s_at	82.3	74.8	78.55	5.3033	143.3	75.5	109.4	47.9418	C59084_rc /REP_DB=TREMBL Accession /5_PRIME_EXT_ID=T07E3.7 /5_PRIME_EXT_DB=WormBase Gene ID /GB=C59084 /WB_GENE_ID=T07E3.7 /WP=CE01388 /CHR=3 /FEA=Genomic Cluster /DEF=C.elegans cDNA clone yk387d11 : 3prime end, single read.
173598_s_at	3.9	11.9	7.9	5.65685	7.4	8.4	7.9	0.707107	C71226 /REP_DB=TREMBL Accession /5_PRIME_EXT_ID=Y75B8A.32 /5_PRIME_EXT_DB=WormBase Gene ID /GB=C71226 /WB_GENE_ID=Y75B8A.32 /WP=CE23043 /CHR=3 /FEA=Genomic Cluster /DEF=C.elegans cDNA clone yk442e5 : 5prime end, single read.
173599_s_at	617.3	605.6	611.45	8.27315	534.4	627.3	580.85	65.6902	C68978 /REP_DB=TREMBL Accession /5_PRIME_EXT_ID=Y48G10A.3 /5_PRIME_EXT_DB=WormBase Gene ID /GB=C68978 /WB_GENE_ID=Y48G10A.3 /WP=CE25314 /CHR=1 /FEA=Genomic Cluster /DEF=C.elegans cDNA clone yk298d6 : 5prime end, single read.
173600_s_at	83.4	94.8	89.1	8.06102	68.7	116.6	92.65	33.8704	CEK007F6R_rc /REP_DB=TREMBL Accession /5_PRIME_EXT_ID=R07E4.5 /5_PRIME_EXT_DB=WormBase Gene ID /GB=D28007 /WB_GENE_ID=R07E4.5 /WP=CE04820 /CHR=X /FEA=Genomic Cluster /DEF=C.elegans cDNA clone yk7f6 : 3prime end, single read.
173601_s_at	54	39.7	46.85	10.1116	29.6	16.6	23.1	9.19239	C50036 /REP_DB=TREMBL Accession /5_PRIME_EXT_ID=Y56A3A.11 /5_PRIME_EXT_DB=WormBase Gene ID /GB=C50036 /WB_GENE_ID=Y56A3A.11 /WP=CE24466 /CHR=3 /FEA=Genomic Cluster /DEF=C.elegans cDNA clone yk476h2 : 5prime end, single read.
173602_at	150.7	210.8	180.75	42.4971	184.4	119.3	151.85	46.0327	C45319 /REP_DB=TREMBL Accession /5_PRIME_EXT_ID=Y17G7B.17 /5_PRIME_EXT_DB=WormBase Gene ID /GB=C45319 /WB_GENE_ID=Y17G7B.17 /WP=CE19051 /CHR=2 /FEA=Genomic Cluster /DEF=C.elegans cDNA clone yk392b5 : 5prime end, single read.
173603_at	335.9	267.7	301.8	48.2247	180.9	289.3	235.1	76.6504	CEK017AXR_rc /REP_DB=TREMBL Accession /5_PRIME_EXT_ID=T11G6.5 /5_PRIME_EXT_DB=WormBase Gene ID /GB=D32449 /WB_GENE_ID=T11G6.5 /WP=CE18954 /CHR=4 /FEA=Genomic Cluster /DEF=C.elegans cDNA clone yk17a10 : 3prime end, single read.
173604_at	183.5	168.5	176	10.6066	117.5	164.8	141.15	33.4462	C32797_rc /REP_DB=TREMBL Accession /5_PRIME_EXT_ID=C14A11.6 /5_PRIME_EXT_DB=WormBase Gene ID /GB=C32797 /WB_GENE_ID=C14A11.6 /WP=CE08154 /CHR=X /FEA=Genomic Cluster /DEF=C.elegans cDNA clone yk328b9 : 3prime end, single read.
173605_s_at	150.4	135.2	142.8	10.748	106.4	140	123.2	23.7588	C32797_rc /REP_DB=TREMBL Accession /5_PRIME_EXT_ID=C14A11.6 /5_PRIME_EXT_DB=WormBase Gene ID /GB=C32797 /WB_GENE_ID=C14A11.6 /WP=CE08154 /CHR=X /FEA=Genomic Cluster /DEF=C.elegans cDNA clone yk328b9 : 3prime end, single read.
173606_s_at	5963.5	5334.3	5648.9	444.912	7672.9	6877.2	7275.05	562.645	C46445 /REP_DB=TREMBL Accession /5_PRIME_EXT_ID=T26A5.9 /5_PRIME_EXT_DB=WormBase Gene ID /GB=C46445 /WB_GENE_ID=T26A5.9 /WP=CE00788 /CHR=3 /FEA=Genomic Cluster /GEN=dlc-1 /DEF=C.elegans cDNA clone yk418c6 : 5prime end, single read.
173607_s_at	58.7	48.9	53.8	6.92965	31.2	12.7	21.95	13.0815	C43978 /REP_DB=TREMBL Accession /5_PRIME_EXT_ID=F59F3.2 /5_PRIME_EXT_DB=WormBase Gene ID /GB=C43978 /WB_GENE_ID=F59F3.2 /WP=CE18797 /CHR=X /FEA=Genomic Cluster /DEF=collagen; C.elegans cDNA clone yk337f11 : 5prime end, single read.
173608_s_at	3908.5	3904	3906.25	3.18198	2127.4	4336.1	3231.75	1561.79	C40955 /REP_DB=TREMBL Accession /5_PRIME_EXT_ID=K10B3.7 /5_PRIME_EXT_DB=WormBase Gene ID /GB=C40955 /WB_GENE_ID=K10B3.7 /WP=CE07370 /CHR=X /FEA=Genomic Cluster /GEN=gpd-3 /DEF=C.elegans cDNA clone yk256g8 : 5prime end, single read.
173609_at	1076.7	535.4	806.05	382.757	1232.8	2117.1	1674.95	625.295	CEK100C8R_rc /REP_DB=TREMBL Accession /5_PRIME_EXT_ID=Y39B6B.GG /5_PRIME_EXT_DB=WormBase Gene ID /GB=D66432 /WB_GENE_ID=Y39B6B.GG /WP=CE21682 /CHR=5 /FEA=Genomic Cluster /DEF=C.elegans cDNA clone yk100c8 : 3prime end, single read.
173610_at	1905.9	1511.4	1708.65	278.954	1131.2	1731.2	1431.2	424.264	CEK005A7F /REP_DB=TREMBL Accession /5_PRIME_EXT_ID=C30C11.4 /5_PRIME_EXT_DB=WormBase Gene ID /GB=D27009 /WB_GENE_ID=C30C11.4 /WP=CE00103 /CHR=3 /FEA=Genomic Cluster /DEF=Msi3p; C.elegans cDNA clone yk5a7 : 5prime end, single read.
173611_s_at	18.9	18.7	18.8	0.141421	12.9	2.7	7.8	7.21249	CEK058A2R_rc /REP_DB=TREMBL Accession /5_PRIME_EXT_ID=Y11D7A.11 /5_PRIME_EXT_DB=WormBase Gene ID /GB=D65490 /WB_GENE_ID=Y11D7A.11 /WP=CE20194 /CHR=4 /FEA=Genomic Cluster /DEF=C.elegans cDNA clone yk58a2 : 3prime end, single read.
173612_s_at	367	480.1	423.55	79.9738	975.6	488.1	731.85	344.715	C49347 /REP_DB=TREMBL Accession /5_PRIME_EXT_ID=Y77E11A.13B /5_PRIME_EXT_DB=WormBase Gene ID /GB=C49347 /WB_GENE_ID=Y77E11A.13B /WP=CE25615 /CHR=4 /FEA=Genomic Cluster /DEF=C.elegans cDNA clone yk469c3 : 5prime end, single read.
173613_s_at	1628	1244.3	1436.15	271.317	1581.4	1573.5	1577.45	5.58614	C43717 /REP_DB=TREMBL Accession /5_PRIME_EXT_ID=Y62E10A.13B /5_PRIME_EXT_DB=WormBase Gene ID /GB=C43717 /WB_GENE_ID=Y62E10A.13B /WP=CE24538 /CHR=4 /FEA=Genomic Cluster /DEF=C.elegans cDNA clone yk332d3 : 5prime end, single read.
173614_at	73.4	46.7	60.05	18.8798	31.9	27.4	29.65	3.18198	CEK006B8R_rc /REP_DB=TREMBL Accession /5_PRIME_EXT_ID=C46H11.11 /5_PRIME_EXT_DB=WormBase Gene ID /GB=D27928 /WB_GENE_ID=C46H11.11 /WP=CE26360 /CHR=1 /FEA=Genomic Cluster /DEF=C.elegans cDNA clone yk6b8 : 3prime end, single read.
173615_s_at	40	41.5	40.75	1.06066	39.8	54.9	47.35	10.6773	C57056_rc /REP_DB=TREMBL Accession /5_PRIME_EXT_ID=Y111B2A.7 /5_PRIME_EXT_DB=WormBase Gene ID /GB=C57056 /WB_GENE_ID=Y111B2A.7 /WP=CE26635 /CHR=3 /FEA=Genomic Cluster /DEF=C.elegans cDNA clone yk279b12 : 3prime end, single read.
173616_at	131.6	109.7	120.65	15.4856	63.9	99.4	81.65	25.1023	CEK004F5R_rc /REP_DB=TREMBL Accession /5_PRIME_EXT_ID=K11D12.10 /5_PRIME_EXT_DB=WormBase Gene ID /GB=D27173 /WB_GENE_ID=K11D12.10 /WP=CE25944 /CHR=5 /FEA=Genomic Cluster /DEF=C.elegans cDNA clone yk4f5 : 3prime end, single read.
173617_at	56.1	33.9	45	15.6978	29.3	18.3	23.8	7.77817	CEK012EXR_rc /REP_DB=TREMBL Accession /5_PRIME_EXT_ID=F43B10.2 /5_PRIME_EXT_DB=WormBase Gene ID /GB=D27527 /WB_GENE_ID=F43B10.2 /WP=CE19871 /CHR=X /FEA=Genomic Cluster /DEF=C.elegans cDNA clone yk12e10 : 3prime end, single read.
173618_s_at	47.9	58.5	53.2	7.49533	44	32	38	8.48528	CEK016AZR_rc /REP_DB=TREMBL Accession /5_PRIME_EXT_ID=T12E12.3 /5_PRIME_EXT_DB=WormBase Gene ID /GB=D27631 /WB_GENE_ID=T12E12.3 /WP=CE13587 /CHR=4 /FEA=Genomic Cluster /DEF=C.elegans cDNA clone yk16a12 : 3prime end, single read.
173619_s_at	74.7	75.3	75	0.424264	90.6	73.6	82.1	12.0208	CEK127G6R_rc /REP_DB=TREMBL Accession /5_PRIME_EXT_ID=R10D12.8 /5_PRIME_EXT_DB=WormBase Gene ID /GB=D64927 /WB_GENE_ID=R10D12.8 /WP=CE12686 /CHR=5 /FEA=Genomic Cluster /DEF=C.elegans cDNA clone yk127g6 : 3prime end, single read.
173620_s_at	65.5	110.7	88.1	31.9612	75.1	49.3	62.2	18.2434	CEK112A7R_rc /REP_DB=TREMBL Accession /5_PRIME_EXT_ID=C03A7.11 /5_PRIME_EXT_DB=WormBase Gene ID /GB=D72970 /WB_GENE_ID=C03A7.11 /WP=CE07869 /CHR=5 /FEA=Genomic Cluster /DEF=C.elegans cDNA clone yk112a7 : 3prime end, single read.
173621_s_at	0.8	1	0.9	0.141421	0.7	1	0.85	0.212132	C59502_rc /REP_DB=TREMBL Accession /5_PRIME_EXT_ID=Y43F8C.16 /5_PRIME_EXT_DB=WormBase Gene ID /GB=C59502 /WB_GENE_ID=Y43F8C.16 /WP=CE21914 /CHR=5 /FEA=Genomic Cluster /DEF=C.elegans cDNA clone yk437c11 : 3prime end, single read.
173622_s_at	165.2	105.1	135.15	42.4971	101.8	130.1	115.95	20.0111	CEK027D2R_rc /REP_DB=TREMBL Accession /5_PRIME_EXT_ID=F10G7.10 /5_PRIME_EXT_DB=WormBase Gene ID /GB=D33183 /WB_GENE_ID=F10G7.10 /WP=CE27946 /CHR=2 /FEA=Genomic Cluster /DEF=C.elegans cDNA clone yk27d2 : 3prime end, single read.
173623_s_at	316.6	264.8	290.7	36.6281	180.4	209.5	194.95	20.5768	CEK046H9R_rc /REP_DB=TREMBL Accession /5_PRIME_EXT_ID=W10D5.3A /5_PRIME_EXT_DB=WormBase Gene ID /GB=D34508 /WB_GENE_ID=W10D5.3A /WP=CE14782 /CHR=1 /FEA=Genomic Cluster /DEF=C.elegans cDNA clone yk46h9 : 3prime end, single read.
173624_at	709	534.8	621.9	123.178	488.4	573.6	531	60.2455	C70047 /REP_DB=TREMBL Accession /5_PRIME_EXT_ID=K07C5.1 /5_PRIME_EXT_DB=WormBase Gene ID /GB=C70047 /WB_GENE_ID=K07C5.1 /WP=CE06111 /CHR=5 /FEA=Genomic Cluster /DEF=actin; C.elegans cDNA clone yk377e3 : 5prime end, single read.
173625_s_at	57	76.6	66.8	13.8593	97.8	83.2	90.5	10.3238	CEK036A8R_rc /REP_DB=TREMBL Accession /5_PRIME_EXT_ID=F08A10.1 /5_PRIME_EXT_DB=WormBase Gene ID /GB=D33778 /WB_GENE_ID=F08A10.1 /WP=CE24883 /CHR=1 /FEA=Genomic Cluster /DEF=C.elegans cDNA clone yk36a8 : 3prime end, single read.
173626_s_at	1110	1118.7	1114.35	6.15183	584.2	566.3	575.25	12.6572	CEK003AXR_rc /REP_DB=TREMBL Accession /5_PRIME_EXT_ID=F29G6.3A /5_PRIME_EXT_DB=WormBase Gene ID /GB=D27724 /WB_GENE_ID=F29G6.3A /WP=CE18654 /CHR=X /FEA=Genomic Cluster /DEF=C.elegans cDNA clone yk3a10 : 3prime end, single read.
173627_at	335.8	430.5	383.15	66.963	520.5	572.8	546.65	36.9817	CEK100EZR_rc /REP_DB=TREMBL Accession /5_PRIME_EXT_ID=F54C8.7 /5_PRIME_EXT_DB=WormBase Gene ID /GB=D66442 /WB_GENE_ID=F54C8.7 /WP=CE00193 /CHR=3 /FEA=Genomic Cluster /DEF=C.elegans cDNA clone yk100e12 : 3prime end, single read.
173628_at	142.1	164.1	153.1	15.5563	220	131.6	175.8	62.5082	C45573 /REP_DB=TREMBL Accession /5_PRIME_EXT_ID=Y55F3AM.12 /5_PRIME_EXT_DB=WormBase Gene ID /GB=C45573 /WB_GENE_ID=Y55F3AM.12 /WP=CE22543 /CHR=4 /FEA=Genomic Cluster /DEF=C.elegans cDNA clone yk399e11 : 5prime end, single read.
173629_at	120.2	147	133.6	18.9505	74.2	64.7	69.45	6.71751	CEK013H6R_rc /REP_DB=TREMBL Accession /5_PRIME_EXT_ID=F36A2.13 /5_PRIME_EXT_DB=WormBase Gene ID /GB=D32411 /WB_GENE_ID=F36A2.13 /WP=CE24948 /CHR=1 /FEA=Genomic Cluster /DEF=C.elegans cDNA clone yk13h6 : 3prime end, single read.
173630_s_at	46.3	58.4	52.35	8.55599	62.1	42	52.05	14.2128	CEK019A7R_rc /REP_DB=TREMBL Accession /5_PRIME_EXT_ID=T12E12.2 /5_PRIME_EXT_DB=WormBase Gene ID /GB=D32582 /WB_GENE_ID=T12E12.2 /WP=CE13585 /CHR=4 /FEA=Genomic Cluster /DEF=C.elegans cDNA clone yk19a7 : 3prime end, single read.
173631_at	434.9	458.9	446.9	16.9706	284.9	483.5	384.2	140.431	CEK025H9R_rc /REP_DB=TREMBL Accession /5_PRIME_EXT_ID=F29D11.2 /5_PRIME_EXT_DB=WormBase Gene ID /GB=D33079 /WB_GENE_ID=F29D11.2 /WP=CE09790 /CHR=1 /FEA=Genomic Cluster /DEF=C.elegans cDNA clone yk25h9 : 3prime end, single read.
173632_s_at	10.1	7.3	8.7	1.9799	37.4	8.3	22.85	20.5768	CEC7464 /REP_DB=TREMBL Accession /5_PRIME_EXT_ID=M18.1 /5_PRIME_EXT_DB=WormBase Gene ID /GB=C11746 /WB_GENE_ID=M18.1 /WP=CE06193 /CHR=4 /FEA=Genomic Cluster /DEF=collagen; C.elegans cDNA clone yk122f5 : 5prime end, single read.
173633_at	140.5	116.3	128.4	17.112	114.4	132.8	123.6	13.0108	CEK133FZR_rc /REP_DB=TREMBL Accession /5_PRIME_EXT_ID=F10G7.9 /5_PRIME_EXT_DB=WormBase Gene ID /GB=D65256 /WB_GENE_ID=F10G7.9 /WP=CE04367 /CHR=2 /FEA=Genomic Cluster /DEF=C.elegans cDNA clone yk133f12 : 3prime end, single read.
173634_at	885.2	816.5	850.85	48.5782	453.7	500.3	477	32.9512	C69942 /REP_DB=TREMBL Accession /5_PRIME_EXT_ID=M28.6 /5_PRIME_EXT_DB=WormBase Gene ID /GB=C69942 /WB_GENE_ID=M28.6 /WP=CE02284 /CHR=2 /FEA=Genomic Cluster /DEF=esterase; C.elegans cDNA clone yk370b6 : 5prime end, single read.
173635_at	713.1	246.8	479.95	329.724	525.9	547.9	536.9	15.5563	CEK126F9R_rc /REP_DB=TREMBL Accession /5_PRIME_EXT_ID=F16F9.2 /5_PRIME_EXT_DB=WormBase Gene ID /GB=D64865 /WB_GENE_ID=F16F9.2 /WP=CE09441 /CHR=X /FEA=Genomic Cluster /DEF=C.elegans cDNA clone yk126f9 : 3prime end, single read.
173636_at	351.3	413	382.15	43.6285	200.7	346.2	273.45	102.884	CEK034AXR_rc /REP_DB=TREMBL Accession /5_PRIME_EXT_ID=C01B7.6 /5_PRIME_EXT_DB=WormBase Gene ID /GB=D33642 /WB_GENE_ID=C01B7.6 /WP=CE06730 /CHR=5 /FEA=Genomic Cluster /DEF=C.elegans cDNA clone yk34a10 : 3prime end, single read.
173637_s_at	186	146.3	166.15	28.0721	232.2	180.1	206.15	36.8403	CEK006E7R_rc /REP_DB=TREMBL Accession /5_PRIME_EXT_ID=C05D10.1 /5_PRIME_EXT_DB=WormBase Gene ID /GB=D27958 /WB_GENE_ID=C05D10.1 /WP=CE24783 /CHR=3 /FEA=Genomic Cluster /DEF=C.elegans cDNA clone yk6e7 : 3prime end, single read.
173638_s_at	327.4	334.2	330.8	4.80833	150.8	145.2	148	3.9598	AV193934 /REP_DB=TREMBL Accession /5_PRIME_EXT_ID=ZK177.8 /5_PRIME_EXT_DB=WormBase Gene ID /GB=AV193934 /WB_GENE_ID=ZK177.8 /WP=CE07618 /CHR=2 /FEA=Genomic Cluster /DEF=Caenorhabditis elegans cDNA clone:yk623c7 : 5prime end, single read.
173639_at	1022.5	1058.3	1040.4	25.3144	875.1	864.7	869.9	7.35391	AV192250 /REP_DB=TREMBL Accession /5_PRIME_EXT_ID=C34E7.4 /5_PRIME_EXT_DB=WormBase Gene ID /GB=AV192250 /WB_GENE_ID=C34E7.4 /WP=CE03061 /CHR=X /FEA=Genomic Cluster /DEF=Caenorhabditis elegans cDNA clone:yk603b2 : 5prime end, single read.
173640_at	2165	1222	1693.5	666.802	2543.3	3264.6	2903.95	510.036	AV197102 /REP_DB=TREMBL Accession /5_PRIME_EXT_ID=ZC513.7 /5_PRIME_EXT_DB=WormBase Gene ID /GB=AV197102 /WB_GENE_ID=ZC513.7 /WP=CE28167 /CHR=5 /FEA=Genomic Cluster /DEF=Caenorhabditis elegans cDNA clone:yk662c1 : 5prime end, single read.
173641_at	265.4	258.2	261.8	5.09117	72.7	99.7	86.2	19.0919	CEK026F1R_rc /REP_DB=TREMBL Accession /5_PRIME_EXT_ID=K07D8.1 /5_PRIME_EXT_DB=WormBase Gene ID /GB=D33128 /WB_GENE_ID=K07D8.1 /WP=CE25938 /CHR=3 /FEA=Genomic Cluster /GEN=mup-4 /DEF=C.elegans cDNA clone yk26f1 : 3prime end, single read.
173642_at	128.4	155.1	141.75	18.8798	106.2	218.5	162.35	79.4081	C66132 /REP_DB=TREMBL Accession /5_PRIME_EXT_ID=Y22D7AR.H /5_PRIME_EXT_DB=WormBase Gene ID /GB=C66132 /WB_GENE_ID=Y22D7AR.H /WP=CE23429 /CHR=3 /FEA=Genomic Cluster /DEF=(ST.LOUIS); C.elegans cDNA clone yk204f5 : 5prime end, single read.
173643_at	149.8	185.9	167.85	25.5266	132.8	66.7	99.75	46.7398	C71597 /REP_DB=TREMBL Accession /5_PRIME_EXT_ID=Y22D7AL.N /5_PRIME_EXT_DB=WormBase Gene ID /GB=C71597 /WB_GENE_ID=Y22D7AL.N /WP=CE26501 /CHR=3 /FEA=Genomic Cluster /DEF=(ST.LOUIS); C.elegans cDNA clone yk378b9 : 5prime end, single read.
173644_at	955.7	866.1	910.9	63.3568	537.7	1203.3	870.5	470.65	C43765 /REP_DB=TREMBL Accession /5_PRIME_EXT_ID=K02D7.1 /5_PRIME_EXT_DB=WormBase Gene ID /GB=C43765 /WB_GENE_ID=K02D7.1 /WP=CE17994 /CHR=4 /FEA=Genomic Cluster /DEF=phosphorylase; C.elegans cDNA clone yk333d10 : 5prime end, single read.
173645_s_at	681.1	797.4	739.25	82.2365	1295.2	583.6	939.4	503.177	C69539 /REP_DB=TREMBL Accession /5_PRIME_EXT_ID=Y119D3B.I /5_PRIME_EXT_DB=WormBase Gene ID /GB=C69539 /WB_GENE_ID=Y119D3B.I /WP=CE23377 /CHR=3 /FEA=Genomic Cluster /DEF=(ST.LOUIS); C.elegans cDNA clone yk368b4 : 5prime end, single read.
173646_at	120	83.9	101.95	25.5266	71.2	102.6	86.9	22.2032	CEK011AXR_rc /REP_DB=TREMBL Accession /5_PRIME_EXT_ID=C52B9.8 /5_PRIME_EXT_DB=WormBase Gene ID /GB=D27502 /WB_GENE_ID=C52B9.8 /WP=CE27114 /CHR=X /FEA=Genomic Cluster /DEF=helicase; C.elegans cDNA clone yk11a10 : 3prime end, single read.
173647_s_at	93.2	112	102.6	13.2936	26	29.6	27.8	2.54558	CEK065H3R_rc /REP_DB=TREMBL Accession /5_PRIME_EXT_ID=C53B4.5 /5_PRIME_EXT_DB=WormBase Gene ID /GB=D65671 /WB_GENE_ID=C53B4.5 /WP=CE03091 /CHR=4 /FEA=Genomic Cluster /DEF=collagen; C.elegans cDNA clone yk65h3 : 3prime end, single read.
173648_s_at	85	100.8	92.9	11.1723	76.2	104.2	90.2	19.799	CEC5213_rc /REP_DB=TREMBL Accession /5_PRIME_EXT_ID=F53G2.6 /5_PRIME_EXT_DB=WormBase Gene ID /GB=C10521 /WB_GENE_ID=F53G2.6 /WP=CE11000 /CHR=2 /FEA=Genomic Cluster /GEN=tsr-1 /DEF=C.elegans cDNA clone yk147g3 : 3prime end, single read.
173649_at	194.2	195.8	195	1.13137	160.7	181.9	171.3	14.9907	CEK011F6F /REP_DB=TREMBL Accession /5_PRIME_EXT_ID=F18A12.8 /5_PRIME_EXT_DB=WormBase Gene ID /GB=D34718 /WB_GENE_ID=F18A12.8 /WP=CE23669 /CHR=2 /FEA=Genomic Cluster /DEF=peptidase; C.elegans cDNA clone yk11f6 : 5prime end, single read.
173650_s_at	24.7	81.1	52.9	39.8808	25.4	44.6	35	13.5765	CEK065D1R_rc /REP_DB=TREMBL Accession /5_PRIME_EXT_ID=ZK265.2 /5_PRIME_EXT_DB=WormBase Gene ID /GB=D65641 /WB_GENE_ID=ZK265.2 /WP=CE15291 /CHR=1 /FEA=Genomic Cluster /DEF=collagen; C.elegans cDNA clone yk65d1 : 3prime end, single read.
173651_at	276.9	219.1	248	40.8708	361.1	331.1	346.1	21.2132	CEK097H2F /REP_DB=TREMBL Accession /5_PRIME_EXT_ID=T12D8.3 /5_PRIME_EXT_DB=WormBase Gene ID /GB=D75223 /WB_GENE_ID=T12D8.3 /WP=CE16400 /CHR=3 /FEA=Genomic Cluster /DEF=Ank repeat; C.elegans cDNA clone yk97h2 : 5prime end, single read.
173652_at	166.9	176.9	171.9	7.07107	190	185.2	187.6	3.39411	C70682 /REP_DB=TREMBL Accession /5_PRIME_EXT_ID=Y50E8A.4 /5_PRIME_EXT_DB=WormBase Gene ID /GB=C70682 /WB_GENE_ID=Y50E8A.4 /WP=CE24405 /CHR=5 /FEA=Genomic Cluster /GEN=unc-61 /DEF=C.elegans cDNA clone yk411f2 : 5prime end, single read.
173653_at	882.8	909.6	896.2	18.9505	932.5	1162.9	1047.7	162.917	C69970 /REP_DB=TREMBL Accession /5_PRIME_EXT_ID=B0205.3 /5_PRIME_EXT_DB=WormBase Gene ID /GB=C69970 /WB_GENE_ID=B0205.3 /WP=CE26355 /CHR=1 /FEA=Genomic Cluster /GEN=rpn-10 /DEF=C.elegans cDNA clone yk370e11 : 5prime end, single read.
173654_at	200.8	156.5	178.65	31.3248	1038.4	977.1	1007.75	43.3456	CEK019H6F /REP_DB=TREMBL Accession /5_PRIME_EXT_ID=C42D8.5 /5_PRIME_EXT_DB=WormBase Gene ID /GB=D35333 /WB_GENE_ID=C42D8.5 /WP=CE06951 /CHR=X /FEA=Genomic Cluster /DEF=peptidase; C.elegans cDNA clone yk19h6 : 5prime end, single read.
173655_s_at	753.7	848.5	801.1	67.0337	645.6	718.2	681.9	51.336	CEK009BYR /REP_DB=TREMBL Accession /5_PRIME_EXT_ID=T22D1.9 /5_PRIME_EXT_DB=WormBase Gene ID /GB=D27396 /WB_GENE_ID=T22D1.9 /WP=CE17253 /CHR=4 /FEA=Genomic Cluster /GEN=rpn-1 /DEF=C.elegans cDNA clone yk9b11 : 3prime end, single read.
173656_at	5002.5	4269.3	4635.9	518.451	2933.1	4778.5	3855.8	1304.89	C41154 /REP_DB=TREMBL Accession /5_PRIME_EXT_ID=C18A11.7 /5_PRIME_EXT_DB=WormBase Gene ID /GB=C41154 /WB_GENE_ID=C18A11.7 /WP=CE27706 /CHR=X /FEA=Genomic Cluster /GEN=dim-1 /DEF=C.elegans cDNA clone yk257f6 : 5prime end, single read.
173657_s_at	122.3	112.2	117.25	7.14178	61.4	42.9	52.15	13.0815	CEK119GXR_rc /REP_DB=TREMBL Accession /5_PRIME_EXT_ID=Y77E11A.12 /5_PRIME_EXT_DB=WormBase Gene ID /GB=D66628 /WB_GENE_ID=Y77E11A.12 /WP=CE25613 /CHR=4 /FEA=Genomic Cluster /DEF=C.elegans cDNA clone yk119g10 : 3prime end, single read.
173658_at	271.9	208.5	240.2	44.8306	92.9	117.4	105.15	17.3241	C35781_rc /REP_DB=TREMBL Accession /5_PRIME_EXT_ID=F15A8.6 /5_PRIME_EXT_DB=WormBase Gene ID /GB=C35781 /WB_GENE_ID=F15A8.6 /WP=CE09404 /CHR=X /FEA=Genomic Cluster /DEF=esterase; C.elegans cDNA clone yk448e9 : 3prime end, single read.
173659_s_at	21.9	24.2	23.05	1.62635	8.3	13.4	10.85	3.60624	C64169 /REP_DB=TREMBL Accession /5_PRIME_EXT_ID=C46A5.4 /5_PRIME_EXT_DB=WormBase Gene ID /GB=C64169 /WB_GENE_ID=C46A5.4 /WP=CE27858 /CHR=4 /FEA=Genomic Cluster /DEF=peroxidase; C.elegans cDNA clone yk354b12 : 5prime end, single read.
[truncated: 20,608 more rows]

## Sheet: DAF12_DE genes_filteredsamples
DAF-12 regulated genes (Fold Change>2 and q-value<0.05)
affy ID	Gene ID	Score(d)	Numerator(r)	Denominator(s+s0)	Fold Change	q-value(%)
[truncated: 1,781 more rows]

## Sheet: Annotation
DAVID, functional annotation chart (biological process, GOTERM_BP_5, p-value<0.05).
[truncated: 19 more rows]
